# Supplementary material for: US grass-fed beef is as carbon intensive as industrial beef and ≈10-fold more intensive than common protein-dense alternatives
Source: Proc Natl Acad Sci U S A. 2025 Mar 17;122(12):e2404329122. doi: 10.1073/pnas.2404329122 (PMC11962457; doi:10.1073/pnas.2404329122)
Supplement: Supplementary file 2 — Dataset S01 (XLSX) [file pnas.2404329122.sd01.xlsx]

## Sheet: effect size
row	ID	Title	Author	Journal	Year	Location	Lat..N.	Lon..E.	Alt.m.	MAT...	MAP.mm.	ecozone	subeco	Intensity	inten.note	subspecies.origi	Period.yr.	n.con	n.gra	lit.con	lit.gra	lit.con.sd	lit.gra.sd	impu.lit.con.sd	impu.lit.gra.sd	lit.yi	lit.vi	lit.abs	lit.abs.vi	abo.con	abo.gra	abo.con.sd	abo.gra.sd	abo.change	abo.note	bel.con	bel.gra	bel.con.sd	bel.gra.sd	impu.bel.con.sd	impu.bel.gra.sd	bel.yi	bel.vi	bel.abs	bel.abs.vi	ecs.con	ecs.gra	ecs.con.sd	ecs.gra.sd
2	g17						35.9667	101.883	3570	1.2	620	Temperate	alpine grassland	moderate		yak	>8	6	6															-50
4	g18	«‡≤ÿ∏ﬂ‘≠∏ﬂ…Ω·‘≤›≤›µÈ÷≤ŒÔ∂‡—˘–‘∫ÕÕ¡»¿—¯∑÷∂‘∑≈ƒ¡µƒœÏ”¶ª˙÷∆; Response mechanism of plant diversity and soil nutrients to grazing in alpine Kobresia meadow on Qinghai-Tibet Plateau	Xu yuefei et al.	Acta Agrestia Sinica	2012	Xi zang	30.45	93.6333	4450	3.8	550	Subtropical	alpine grassland	moderate		yak	1	3	3											236.975	187.815	48.0317	28.3823	-20.7447
5	g18						30.45	93.6333	4450	3.8	550	Subtropical	alpine grassland	moderate		yak	1	3	3											236.975	187.815	48.0317	28.3823	-20.7447
6	g18						30.45	93.6333	4450	3.8	550	Subtropical	alpine grassland	moderate		yak	1	3	3											236.975	187.815	48.0317	28.3823	-20.7447
10	g20	∑≈ƒ¡«ø∂»∂‘Œ˜≤ÿ∏ﬂ∫Æ≤›µÈ÷≤±ª»∫¬‰∫ÕÕ¡»¿¿ÌªØ–‘÷ µƒ”∞œÏ; Effects of Grazing Intensity on Vegetation Community and Soil Physicochemical Properties in Tibetan Alpine Meadow	Yi xicuomu et al.	Journal of Northwest University of Agriculture and Forestry Science and Technology (Natural Science Edition)	2014	Xi zang	30.45	93.6333	4450	3.8	550	Subtropical	alpine grassland	moderate		yak	2	3	3											58.84	63.34	0.0173205	0.0519615	7.64786		61.23	72.68	23.6945	20.9925	23.6945	20.9925	0.171429	0.0777248	11.45	334.037
11	g20						30.45	93.6333	4450	3.8	550	Subtropical	alpine grassland	moderate		yak	2	3	3											58.84	63.34	0.0173205	0.0519615	7.64786		61.23	72.68	23.6945	20.9925	23.6945	20.9925	0.171429	0.0777248	11.45	334.037
12	g20						30.45	93.6333	4450	3.8	550	Subtropical	alpine grassland	moderate		yak	2	3	3											58.84	63.34	0.0173205	0.0519615	7.64786		61.23	72.68	23.6945	20.9925	23.6945	20.9925	0.171429	0.0777248	11.45	334.037
19	g26						37.35	100.067	3343	-0.5	370.3	Temperate	alpine grassland	moderate		sheep	4	5	5															-40
20	g26						37.35	100.067	3343	-0.5	370.3	Temperate	alpine grassland	moderate		sheep	4	5	5															-40
21	g26						37.35	100.067	3343	-0.5	370.3	Temperate	alpine grassland	moderate		sheep	4	5	5															-40
22	g26						37.35	100.067	3343	-0.5	370.3	Temperate	alpine grassland	moderate		sheep	4	5	5															-50
23	g26						37.35	100.067	3343	-0.5	370.3	Temperate	alpine grassland	moderate		sheep	4	5	5															-50
24	g26						37.35	100.067	3343	-0.5	370.3	Temperate	alpine grassland	moderate		sheep	4	5	5															-50
35	g34						41.0712	110.883			280	Temperate	temperate grassland	moderate		sheep	1	3	3											937.374	541.414	217.207	51.1075	-42.2414
36	g34						41.0712	110.883			280	Temperate	temperate grassland	moderate		sheep	1	3	3											937.374	541.414	217.207	51.1075	-42.2414
37	g34						41.0712	110.883			280	Temperate	temperate grassland	moderate		sheep	1	3	3											937.374	541.414	217.207	51.1075	-42.2414
38	g34						41.0712	110.883			280	Temperate	temperate grassland	moderate		sheep	1	3	3											937.374	541.414	217.207	51.1075	-42.2414
47	g35						44.1333	116.33	1100	3	300	Temperate	temperate grassland	moderate		sheep	2	9	9															-40	defined
48	g35						44.1333	116.33	1100	3	300	Temperate	temperate grassland	moderate		sheep	2	9	9															-40	defined
49	g35						44.1333	116.33	1100	3	300	Temperate	temperate grassland	moderate		sheep	2	9	9															-40	defined
50	g35						44.1333	116.33	1100	3	300	Temperate	temperate grassland	moderate		sheep	2	9	9															-40	defined
59	g39						37.95	107		8.1	350	Temperate	shrubland	moderate		sheep	8	3	3															-40	defined
60	g39						37.95	107		8.1	350	Temperate	shrubland	moderate		sheep	8	3	3															-40	defined
65	g41						33.1333	96.4167	4200	2.9	480	Temperate	alpine grassland	moderate		sheep	3	2	2											268.1	175.627	101.075	101.075	-34.492		850	602.174	215.217	215.217	215.217	215.217	-0.34469	0.095922	-247.826	46318.5
66	g41						33.1333	96.4167	4200	2.9	480	Temperate	alpine grassland	moderate		sheep	3	3	3											268.1	175.627	101.075	101.075	-34.492		850	602.174	215.217	215.217	215.217	215.217	-0.34469	0.063948	-247.826	30879
70	g45						36.5	102.117	2960	0.8	424.5	Temperate	alpine grassland	moderate		sheep	4	30	30											722.93	352.48	211.202	107.244	-51.2429		5365.4	3716.8	337.068	491.745	337.068	491.745	-0.367108	0.000715029	-1648.6	11847.6
77	g46						43.7333	116.217		0.2	350	Temperate	temperate grassland	moderate		sheep	6	10	10											145.03	101.75	7.14675	16.4755	-29.8421
78	g46						43.7333	116.217		0.2	350	Temperate	temperate grassland	moderate		sheep	6	10	10											145.03	101.75	7.14675	16.4755	-29.8421
79	g46						43.7333	116.217		0.2	350	Temperate	temperate grassland	moderate		sheep	6	10	10											145.03	101.75	7.14675	16.4755	-29.8421
80	g46						43.7333	116.217		0.2	350	Temperate	temperate grassland	moderate		sheep	6	10	10											145.03	101.75	7.14675	16.4755	-29.8421
81	g46						43.7333	116.217		0.2	350	Temperate	temperate grassland	moderate		sheep	6	10	10											145.03	101.75	7.14675	16.4755	-29.8421
88	g47						34.5	101.883	3500	1.2	620	Temperate	alpine grassland	moderate				5	5											438.15	340.6	78.5083	150.689	-22.2641
91	g48						41.7833	111.883		3.4	180	Temperate	temperate grassland	moderate		sheep	10	3	3															-40	defined
119	g58						37.95	107		8.1	300	Temperate	shrubland	moderate		sheep	7	3	3											48.9956	28.0349	2.26906	1.81525	-42.7807		236.087	198.261	6.77759	9.03679	6.77759	9.03679	-0.174617	0.000967238	-37.8261	42.5331
127	g64						33.1	102.583	3456	0.9	749.1	Temperate	alpine grassland	moderate		yak	2	3	3															-40	defined
137	g67						37.9167	103.767	2960	0.8	424.5	Temperate	alpine grassland	moderate		sheep	4	15	15															-53.6587	converted from C											18905	16027.1	2944.17	3154.47
138	g67						37.9167	103.767	2960	0.8	424.5	Temperate	alpine grassland	moderate		sheep	4	15	15															-53.6587	converted from C											18905	16027.1	2944.17	3154.47
139	g67						37.9167	103.767	2960	0.8	424.5	Temperate	alpine grassland	moderate		sheep	4	15	15															-53.6587	converted from C											18905	16027.1	2944.17	3154.47
140	g67						37.9167	103.767	2960	0.8	424.5	Temperate	alpine grassland	moderate		sheep	4	15	15															-53.6587	converted from C											18905	16027.1	2944.17	3154.47
141	g67						37.9167	103.767	2960	0.8	424.5	Temperate	alpine grassland	moderate		sheep	4	15	15															-53.6587	converted from C											18905	16027.1	2944.17	3154.47
142	g67						37.9167	103.767	2960	0.8	424.5	Temperate	alpine grassland	moderate		sheep	4	15	15															-53.6587	converted from C											18905	16027.1	2944.17	3154.47
143	g67						37.9167	103.767	2960	0.8	424.5	Temperate	alpine grassland	moderate		sheep	4	15	15															-53.6587	converted from C											18905	16027.1	2944.17	3154.47
144	g67						37.9167	103.767	2960	0.8	424.5	Temperate	alpine grassland	moderate		sheep	4	15	15															-53.6587	converted from C											18905	16027.1	2944.17	3154.47
154	g69						35.45	96.32				Temperate	alpine grassland	moderate				5	5											168.5	87.41	46.3984	28.4204	-48.1246		1265.43	1480.17	533.705	357.525	533.705	357.525	0.156745	0.0472445	214.74	82533
157	g69						35.45	96.32				Temperate	alpine grassland	moderate				5	5											168.5	87.41	46.3984	28.4204	-48.1246		1265.43	1480.17	533.705	357.525	533.705	357.525	0.156745	0.0472445	214.74	82533
160	g76						43.6333	116.7		0.4	337	Temperate	temperate grassland	moderate		sheep	5	3	3											234.783	200.87	40.6655	47.4431	-14.4444		152.466	151.507	24.9131	38.2	24.9131	38.2	-0.00630917	0.0300905	-0.958904	693.301
172	g81	Effect of grazing on carbon stocks and assimilate partitioning in a Tibetan montane pasture revealed by 13CO2 pulse labeling	SILKE HAFNER et al.	Global Change Biology	2012	Qing hai et al.	35.6	99.85	3440		582	Temperate	alpine grassland	moderate		mixed	7	5	5															-67.7198	converted from C
173	g81						35.6	99.85	3440		582	Temperate	alpine grassland	moderate		mixed	7	5	5															-67.7198	converted from C
174	g81						35.6	99.85	3440		582	Temperate	alpine grassland	moderate		mixed	7	5	5															-67.7198	converted from C
178	g83						37.5	101.2	3600	-1.7	560	Temperate	alpine grassland	moderate		sheep	2	5	5															-40	defined	2313.95	2197.67	338.01	364.011	338.01	364.011	-0.0515578	0.00975454	-116.279	49351
179	g83						37.5	101.2	3600	-1.7	560	Temperate	alpine grassland	moderate		sheep	2	5	5															-40	defined	2313.95	2197.67	338.01	364.011	338.01	364.011	-0.0515578	0.00975454	-116.279	49351
180	g83						37.5	101.2	3600	-1.7	560	Temperate	alpine grassland	moderate		sheep	2	5	5															-40	defined	2313.95	2197.67	338.01	364.011	338.01	364.011	-0.0515578	0.00975454	-116.279	49351
184	g85	«‡≤ÿ∏ﬂ‘≠∏ﬂ∫Æ ™µÿ≤ªÕ¨ºæΩ⁄Õ¡»¿¿ÌªØ–‘÷ ∂‘∑≈ƒ¡ƒ£ ΩµƒœÏ”¶; Response of Soil Physicochemical Properties to Grazing Models in Alpine Wetlands of Qinghai-Tibet Plateau in Different Seasons	He yonggui et al.	Acta Prataculture Sinica	2015	Gan su province	33.65	101.883	3500	2.2	672	Temperate	wetland	moderate	d		3	12	12											1020.5	562.2	3.99	2.92	-44.9094
185	g85						33.65	101.883	3500	2.2	672	Temperate	wetland	moderate	d		3	12	12											1020.5	562.2	3.99	2.92	-44.9094
191	g92	≥§∆⁄Œß∑‚∫Õ◊‘”…∑≈ƒ¡∂‘∏ﬂ∫Æ≤›µÈÕ¡»¿Œ¢…˙ŒÔ»∫¬‰Ω·ππº∞Ãº‘¥¥˙–ª∂‡—˘–‘µƒ”∞œÏ; Effects of long-term enclosure and free grazing on soil microbial community structure and carbon source metabolic diversity in alpine meadow	Xue yafang et al.	Chinese Journal of Applied Ecology	2018	Xi zang province	30.6	91.05		1.3	477	Subtropical	alpine grassland	moderate				4	4											81.32	67.93	19.2	25	-16.4658
195	g93						43.6167	116.7		0.75	350	Temperate	temperate grassland	moderate			8	5	5															-40	defined	1582	1280			559.229	403.073	-0.21183	0.0448242	-302	95041
196	g93						43.6167	116.7		0.75	350	Temperate	temperate grassland	moderate			8	5	5															-40	defined	1582	1280			559.229	403.073	-0.21183	0.0448242	-302	95041
197	g93						43.6167	116.7		0.75	350	Temperate	temperate grassland	moderate			8	5	5															-40	defined	1582	1280			559.229	403.073	-0.21183	0.0448242	-302	95041
203	g96						41.7833	111.883	1450		280	Temperate	temperate grassland	moderate				3	3											29.14	10.72	5.97558	3.11769	-63.2121
204	g96						41.7833	111.883	1450		280	Temperate	temperate grassland	moderate				3	3											29.14	10.72	5.97558	3.11769	-63.2121
220	g112						37.1833	102.817	3100	0.55	416	Temperate	alpine grassland	moderate		yak	1	3	3															-40	defined
221	g112						37.1833	102.817	3100	0.55	416	Temperate	alpine grassland	moderate		yak	1	3	3															-40	defined
222	g112						37.1833	102.817	3100	0.55	416	Temperate	alpine grassland	moderate		yak	1	3	3															-40	defined
227	g117						43.4333	116.65		1.5		Temperate	temperate grassland	moderate				3	3															-40	defined
237	g129						43.15	81.3	3200	2.9	475	Temperate	temperate grassland	moderate		cattle	2	5	5															-40	defined
238	g129						43.15	81.3	3200	2.9	475	Temperate	temperate grassland	moderate		cattle	2	5	5															-40	defined
239	g129						43.15	81.3	3200	2.9	475	Temperate	temperate grassland	moderate		cattle	2	5	5															-40	defined
243	g140	ƒ⁄√…π≈±¥º”∂˚’Î√©≤›‘≠≤ªÕ¨¿˚”√∑Ω ΩÕ¡»¿Œ¢…˙ŒÔπ¶ƒ‹∂‡—˘–‘; Functional diversity of soil microbial communities in Stipa baicalensis steppe in Inner Mongolia as affected by different land use patterns	Zhang haifang et al.	Chinese Journal of Ecology	2012	Nei menggu	48.45	119.583	770	-1.6	328.7	Temperate	temperate grassland	moderate		sheep	>5	3	3															-40	defined
247	g145						34	100.05	4150	-1.7	600	Temperate	alpine grassland	moderate				10	10											223.66	224.09	26.4366	10.4039	0.192256
257	g154						41.7667	115.683	1375	1.5	400	Temperate	temperate grassland	moderate		sheep	10	9	9	15.08	12.62	0.99	0.57	0.99	0.57	-0.178087	0.000705545	-2.46	0.145	575.79	439.51	17.04	15.54	-23.6684		1297.38	1694.09	12.42	13.86	12.42	13.86	0.266799	1.76e-05	396.71	38.484
258	g154						41.7667	115.683	1375	1.5	400	Temperate	temperate grassland	moderate		sheep	10	9	9	15.08	12.62	0.99	0.57	0.99	0.57	-0.178087	0.000705545	-2.46	0.145	575.79	439.51	17.04	15.54	-23.6684		1297.38	1694.09	12.42	13.86	12.42	13.86	0.266799	1.76e-05	396.71	38.484
259	g154						41.7667	115.683	1375	1.5	400	Temperate	temperate grassland	moderate		sheep	10	9	9	15.08	12.62	0.99	0.57	0.99	0.57	-0.178087	0.000705545	-2.46	0.145	575.79	439.51	17.04	15.54	-23.6684		1297.38	1694.09	12.42	13.86	12.42	13.86	0.266799	1.76e-05	396.71	38.484
260	g154						41.7667	115.683	1375	1.5	400	Temperate	temperate grassland	moderate		sheep	10	9	9	15.08	12.62	0.99	0.57	0.99	0.57	-0.178087	0.000705545	-2.46	0.145	575.79	439.51	17.04	15.54	-23.6684		1297.38	1694.09	12.42	13.86	12.42	13.86	0.266799	1.76e-05	396.71	38.484
261	g154						41.7667	115.683	1375	1.5	400	Temperate	temperate grassland	moderate		sheep	10	9	9	15.08	12.62	0.99	0.57	0.99	0.57	-0.178087	0.000705545	-2.46	0.145	575.79	439.51	17.04	15.54	-23.6684		1297.38	1694.09	12.42	13.86	12.42	13.86	0.266799	1.76e-05	396.71	38.484
268	g156						43.8333	116.567	1100	-0.4	350	Temperate	temperate grassland	moderate		sheep	16	3	3											127.1	102.1	22.3435	22.8631	-19.6696
275	g158	Identifying response groups of soil nitrifiers and denitrifiers to grazing and associated soil environmental drivers in Tibetan alpine meadows	Xie zhen et al.	Soil Biology & Biochemistry	2014	Lanzhou province	33.65	101.883	3650	1.2	672	Temperate	alpine grassland	moderate	d		6	3	3											1023.11	556.53	274.721	33.2727	-45.6041
278	g161						29.9333	83.8667	4600	-0.8	320.1	Subtropical	alpine grassland	moderate		sheep		88	88															-40	defined
281	g164						41.7833	111.883	1450	3.4	280	Temperate	temperate grassland	moderate		sheep	6	3	3															-40	defined
284	g164						43.6333	116.7	1200	0.7	335	Temperate	temperate grassland	moderate		sheep	5	3	3															-40	defined
286	g166	The response of grassland productivity, soil carbon content and soil respiration rates to different grazing regimes in a desert steppe in northern China	Hou xiangyang et al.	The Rangeland Journal	2014	Nei menggu	42.2667	112.783	1184	4.9	213	Temperate	temperate grassland	moderate	dm	sheep	13	3	3											188.793	230.172	22.3972	24.6369	21.9178		1144.4	1267.24	44.7944	44.7944	44.7944	44.7944	0.101965	0.000927202	122.845	1337.69
289	g171						45.735	115.425	760_1451	258.3	-0.26	Temperate	temperate grassland	moderate	d		50	5	5															-33.3333	converted from C
292	g171						45.735	115.425	760_1454	258.3	-0.26	Temperate	temperate grassland	moderate	d		50	5	5															-33.3333	converted from C
295	g171						45.735	115.425	760_1457	258.3	-0.26	Temperate	temperate grassland	moderate	d		50	5	5															-33.3333	converted from C
297	g172	Effects of grazing on carbon and nitrogen in plants and soils in a semiarid desert grassland, China	Hui an et al.	J Arid Land	2015	Ning xia	37.95	107	1430	7.5	280	Temperate	shrubland	moderate		sheep	7	3	3	29.3706	12.0629	12.7179	11.2038	12.7179	11.2038	-0.889857	0.350045	-17.3077	95.7565	48.9478	28.3567	2.1705	1.0863	-42.0675		234.271	197.206	7.24202	8.97709	7.24202	8.97709	-0.172227	0.00100927	-37.0645	44.345
298	g172						37.95	107	1430	7.5	280	Temperate	shrubland	moderate		sheep	7	3	3	29.3706	12.0629	12.7179	11.2038	12.7179	11.2038	-0.889857	0.350045	-17.3077	95.7565	48.9478	28.3567	2.1705	1.0863	-42.0675		234.271	197.206	7.24202	8.97709	7.24202	8.97709	-0.172227	0.00100927	-37.0645	44.345
300	g174						43.4333	115.533		0.7	350	Temperate	temperate grassland	moderate		sheep		3	3															-40	defined
303	g177						37.14	106.84	1650	7.1	359	Temperate	temperate grassland	moderate		sheep	8.5	6	6											133.82	104.52	33.2151	23.6376	-21.8951
308	g181						43.8333	116.567	1100	-4	350	Temperate	temperate grassland	moderate		sheep	16	3	3											132.54	109.03	26.1713	5.23079	-17.738
312	g183						43.55	116.667		3	334	Temperate	temperate grassland	moderate		sheep	5	10	10											164.228	108.943	17.0732	15.4472	-33.6634
313	g183						43.55	116.667		3	334	Temperate	temperate grassland	moderate		sheep	5	10	10											164.228	71.5447	17.0732	8.94309	-56.4356
318	g183						43.55	116.667		3	334	Temperate	temperate grassland	moderate		sheep	5	10	10											164.228	108.943	17.0732	15.4472	-33.6634
319	g183						43.55	116.667		3	334	Temperate	temperate grassland	moderate		sheep	5	10	10											164.228	71.5447	17.0732	8.94309	-56.4356
324	g184						36.165	106.215	1721_1918	5.3_7.4	403_500	Temperate	temperate grassland	moderate				5	5															-40	defined
328	g184						36.165	106.215	1721_1922	5.3_7.8	403_504	Temperate	temperate grassland	moderate				5	5															-40	defined
347	g191						41.7667	111.883	1450	3.6	289.8	Temperate	temperate grassland	moderate		sheep	11	3	3											183.486	120.795			-34.1667		1885.5	1572.52			666.513	495.187	-0.181512	0.074707	-312.977	229817
348	g191						41.7667	111.883	1450	3.6	289.8	Temperate	temperate grassland	moderate		sheep	11	3	3											183.486	120.795			-34.1667		1885.5	1572.52			666.513	495.187	-0.181512	0.074707	-312.977	229817
349	g191						41.7667	111.883	1450	3.6	289.8	Temperate	temperate grassland	moderate		sheep	11	3	3											183.486	120.795			-34.1667		1885.5	1572.52			666.513	495.187	-0.181512	0.074707	-312.977	229817
354	g192						44.25	116.6	1116	-0.1	600	Temperate	temperate grassland	moderate		sheep	3	2	2	134.259	76.8454	48.9564	47.4265	48.9564	47.4265	-0.557972	0.25693	-57.4132	2323	224	118.759	70.2376	38.4635	-46.9828		1141.66	1059.24	206.676	419.303	206.676	419.303	-0.0749348	0.0947364	-82.4233	109265
357	g193						43.6333	116.7		0.3	346.1	Temperate	temperate grassland	moderate		sheep	4	5	5											309.712	125.899	25.3367	76.0102	-59.3496
358	g193						43.6333	116.7		0.3	346.1	Temperate	temperate grassland	moderate		sheep	4	5	5											309.712	98.2014	25.3367	22.5215	-68.2927
363	g197						41.7833	111.883	1450	6.7	280	Temperate	temperate grassland	moderate		sheep	8	3	3															-40	defined
366	g198						41.7833	111.883	1450		280	Temperate	temperate grassland	moderate				3	3															-42
369	g198						43.1833	116.367	1000	0.7	330	Temperate	temperate grassland	moderate				3	3															-42
372	g198						45.3833	119.85	1000	1.2	370	Temperate	temperate grassland	moderate				3	3															-42
374	g199	Annual methane budgets of sheep grazing systems were regulated by grazing intensities in the temperate continental steppe: A two-year case study	Ma lei et al.	Atmospheric Environment	2018	He bei province	41.92	115.683	1380	1	375	Temperate	temperate grassland	moderate		sheep	4	5	5											501	103	20.1246	6.7082	-79.4411		652	706	15.6525	46.9574	15.6525	46.9574	0.0795707	0.00100003	54	490
377	g209	Effects of grazing on N2O production potential and abundance of nitrifying and denitrifying microbial communities in meadow-steppe grassland in northern China	Zhong lei et al.	Soil Biology & Biochemistry	2014	Nei menggu	49.3667	120.033	600	0	400	Temperate	temperate grassland	moderate		cattle		3	3															-40	defined
379	g210						43.6333	116.7	1240	0.3	341.6	Temperate	temperate grassland	moderate		sheep	9	3	3															-40	defined
382	g210						43.6333	116.7	1240	0.3	341.6	Temperate	temperate grassland	moderate		sheep	9	3	3															-40	defined
385	g211						43.6167	116.717	1250	0.3	336.9	Temperate	temperate grassland	moderate		sheep	10	3	3															-40	defined
387	g213	Grazing effects on ecosystem CO2 fluxes regulated by interannual climate fluctuation in a temperate grassland steppe in northern China	Rong yuping et al.	Agriculture, Ecosystems and Environment	2017	He bei province	41.7333	115.767	1380	1	390	Temperate	temperate grassland	moderate		sheep	3	5	5											193	103	64.846	40.2492	-46.6321		404	426	35.7771	17.8885	35.7771	17.8885	0.0530245	0.00192114	22	320
395	g216	Effects of grazing regime on vegetation structure, productivity, soil quality, carbon and nitrogen storage of alpine meadow on the Qinghai-Tibetan Plateau	Li wen et al.	Ecological Engineering	2017	Gansu province	37.1833	102.783	2960	-0.1	416	Temperate	alpine grassland	moderate	d	sheep	4	10	10	455.6	36.92	46.42	3.11	46.42	3.11	-2.51286	0.00174768	-418.68	216.449	725.243	489.32	124.342	96.7104	-32.5301		5355.93	4305.08	428.783	535.979	428.783	535.979	-0.218408	0.00219093	-1050.85	47112.9	13874.5	12162.4	1357.93	1594.1
396	g216						37.1833	102.783	2960	-0.1	416	Temperate	alpine grassland	moderate	d	sheep	4	10	10	455.6	36.92	46.42	3.11	46.42	3.11	-2.51286	0.00174768	-418.68	216.449	725.243	489.32	124.342	96.7104	-32.5301		5355.93	4305.08	428.783	535.979	428.783	535.979	-0.218408	0.00219093	-1050.85	47112.9	13874.5	12162.4	1357.93	1594.1
397	g216						37.1833	102.783	2960	-0.1	416	Temperate	alpine grassland	moderate	d	sheep	4	10	10	455.6	36.92	46.42	3.11	46.42	3.11	-2.51286	0.00174768	-418.68	216.449	725.243	489.32	124.342	96.7104	-32.5301		5355.93	4305.08	428.783	535.979	428.783	535.979	-0.218408	0.00219093	-1050.85	47112.9	13874.5	12162.4	1357.93	1594.1
398	g216						37.1833	102.783	2960	-0.1	416	Temperate	alpine grassland	moderate	d	sheep	4	10	10	455.6	36.92	46.42	3.11	46.42	3.11	-2.51286	0.00174768	-418.68	216.449	725.243	489.32	124.342	96.7104	-32.5301		5355.93	4305.08	428.783	535.979	428.783	535.979	-0.218408	0.00219093	-1050.85	47112.9	13874.5	12162.4	1357.93	1594.1
411	g216						37.1833	102.783	2960	-0.1	416	Temperate	alpine grassland	moderate	d	sheep	4	10	10	521.36	27.91	33.55	2.03	33.55	2.03	-2.92746	0.000943125	-493.45	112.972	677.184	362.621	96.7104	55.2631	-46.4516		5118.64	3457.63	535.979	535.979	535.979	535.979	-0.392307	0.00349936	-1661.02	57454.8	14169.7	11099.6	1653.14	1594.1
412	g216						37.1833	102.783	2960	-0.1	416	Temperate	alpine grassland	moderate	d	sheep	4	10	10	521.36	27.91	33.55	2.03	33.55	2.03	-2.92746	0.000943125	-493.45	112.972	677.184	362.621	96.7104	55.2631	-46.4516		5118.64	3457.63	535.979	535.979	535.979	535.979	-0.392307	0.00349936	-1661.02	57454.8	14169.7	11099.6	1653.14	1594.1
413	g216						37.1833	102.783	2960	-0.1	416	Temperate	alpine grassland	moderate	d	sheep	4	10	10	521.36	27.91	33.55	2.03	33.55	2.03	-2.92746	0.000943125	-493.45	112.972	677.184	362.621	96.7104	55.2631	-46.4516		5118.64	3457.63	535.979	535.979	535.979	535.979	-0.392307	0.00349936	-1661.02	57454.8	14169.7	11099.6	1653.14	1594.1
414	g216						37.1833	102.783	2960	-0.1	416	Temperate	alpine grassland	moderate	d	sheep	4	10	10	521.36	27.91	33.55	2.03	33.55	2.03	-2.92746	0.000943125	-493.45	112.972	677.184	362.621	96.7104	55.2631	-46.4516		5118.64	3457.63	535.979	535.979	535.979	535.979	-0.392307	0.00349936	-1661.02	57454.8	14169.7	11099.6	1653.14	1594.1
420	g217						41.7833	111.883		3.4	280	Temperate	temperate grassland	moderate		sheep	4	4	4											207.792	98.4848	30.303	30.303	-52.6042
423	g223						34.9	102.1	3480	0.9	690	Temperate	alpine grassland	moderate		yak	6	3	3	139.377	55.3307	19.4098	19.4098	19.4098	19.4098	-0.923857	0.0474836	-84.0467	251.159	311.521	211.982	23.9454	81.4144	-31.9527		996.8	1520	182.905	116.394	182.905	116.394	0.421915	0.0131776	523.2	15667.2
426	g225	N balance and cycling of Inner Mongolia typical steppe: a comprehensive case study of grazing effects	M. GIESE et al.	Ecological Monographs	2013	Nei menggu	43.6333	116.7		-0.4	348	Temperate	temperate grassland	moderate		sheep	7	122	122															-40	defined
428	g227	Grazing increases litter decomposition rate but decreases nitrogen release rate in an alpine meadow	Sun yi et al.	Biogeosciences	2018	Gan su province	33.9833	102	3500	1.2	620	Temperate	alpine grassland	moderate		sheep	2	6	6	320.177	197.522	19.5092	23.4111	19.5092	23.4111	-0.483023	0.00296011	-122.655	154.781					-40	defined
439	g233	Warming and grazing affect soil labile carbon and nitrogen pools differently in an alpine meadow of the Qinghai®CTibet Plateau in China	Rui yichao et al.	J Soils Sediments	2011	Hai bei	37.62	101.2	3200	-2	500	Temperate	alpine grassland	moderate		sheep		4	4															-40	defined
440	g233						37.62	101.2	3200	-2	500	Temperate	alpine grassland	moderate		sheep		4	4															-40	defined
441	g233						37.62	101.2	3200	-2	500	Temperate	alpine grassland	moderate		sheep		4	4															-40	defined
442	g233						37.62	101.2	3200	-2	500	Temperate	alpine grassland	moderate		sheep		4	4															-40	defined
444	g235						33.9833	102	3500	2.3	661	Temperate	alpine grassland	moderate		mixed	3	5	5											429	237.2	75.8947	38.1371	-44.7086		1905.8	1221.7	142.302	142.302	142.302	142.302	-0.444659	0.00382854	-684.1	8100
446	g236	Effect of grazing on carbon stocks and assimilate partitioning in a Tibetan montane pasture revealed by 13CO2 pulse labeling	SILKE HAFNER et al.	Global Change Biology	2012	Qing hai province	35.6	99.85	3440	2.5	582	Temperate	alpine grassland	moderate		mixed		5	5															-40	defined
447	g236						35.6	99.85	3440	2.5	582	Temperate	alpine grassland	moderate		mixed		5	5															-40	defined
448	g236						35.6	99.85	3440	2.5	582	Temperate	alpine grassland	moderate		mixed		5	5															-40	defined
449	g237	Diversifying livestock promotes multidiversity and multifunctionality in managed grasslands	Wang ling et al.	PNAS	2019	Jin lin province	44.6667	123.733		6.1	393	Temperate	temperate grassland	moderate		sheep	5	5	5											229.189	201.081	38.6779	33.8432	-12.2642		3847.83	2543.48	1531.22	218.746	1531.22	218.746	-0.413976	0.0331512	-1304.35	478497
450	g237						44.6667	123.733		6.1	393	Temperate	temperate grassland	moderate		cattle	5	5	5											229.189	179.459	38.6779	14.5042	-21.6981		3847.83	3717.39	1531.22	1385.39	1531.22	1385.39	-0.0344862	0.0594497	-130.435	852788
451	g237						44.6667	123.733		6.1	393	Temperate	temperate grassland	moderate		mixed	5	5	5											229.189	237.838	38.6779	62.8516	3.77358		3847.83	3717.39	1531.22	729.153	1531.22	729.153	-0.0344862	0.0393666	-130.435	575260
462	g249	Differential Responses of Soil Microbial Community to Four-Decade Long Grazing and Cultivation in a Semi-Arid Grassland	He yating et al.	sustainability	2017	Nei menggu	43.4333	116.067				Temperate	temperate grassland	moderate		sheep	32	3	3											333.09	27.09	57.0884	15.0688	-91.8671		1272.24	1066.04	87.6418	82.6535	87.6418	82.6535	-0.176828	0.00358564	-206.2	4837.56
463	g249						43.4333	116.067				Temperate	temperate grassland	moderate		sheep	32	3	3											333.09	27.09	57.0884	15.0688	-91.8671		1272.24	1066.04	87.6418	82.6535	87.6418	82.6535	-0.176828	0.00358564	-206.2	4837.56
472	g255	Non-growing season soil CO2 efflux patterns in five land-use types in northern China	Pan zhanlei et al.	Atmospheric Environment	2016	He bei	41.7667	115.683		1	360	Temperate	temperate grassland	moderate		sheep	3	5	5															-52.5		508.163	584.694	13.6902	13.6902	13.6902	13.6902	0.140286	0.000254805	76.5306	74.9688
493	g269						37.12	106.82	1650	7.1	360	Temperate	temperate grassland	moderate		sheep		3	3															-40	defined
500	g274						37.1	103.517		8.3	158	Temperate	temperate grassland	moderate		sheep	7	5	5															-40	defined
502	g278	Grazing management affects plant diversity and soil properties in a temperate steppe in northern China	Wang tianwei et al.	Catena	2017	Nothern china	38.9	100.8		7	202.7	Temperate	temperate grassland	moderate		sheep	18	5	5											80.42	41.27	15.9655	5.1206	-48.6819		903.7	688.22	170.433	145.344	170.433	145.344	-0.272389	0.0160337	-215.48	10034.5
503	g278						38.9	100.8		7	202.7	Temperate	temperate grassland	moderate		sheep	18	5	5											80.42	41.27	15.9655	5.1206	-48.6819		903.7	688.22	170.433	145.344	170.433	145.344	-0.272389	0.0160337	-215.48	10034.5
504	g278						38.9	100.8		7	202.7	Temperate	temperate grassland	moderate		sheep	18	5	5											80.42	41.27	15.9655	5.1206	-48.6819		903.7	688.22	170.433	145.344	170.433	145.344	-0.272389	0.0160337	-215.48	10034.5
511	g281						33.6167	99.7833	4000	-1.3	590	Temperate	alpine grassland	moderate		yak	2	5	5															-40	defined
512	g281						33.6167	99.7833	4000	-1.3	590	Temperate	alpine grassland	moderate		yak	2	5	5															-40	defined
513	g281						33.6167	99.7833	4000	-1.3	590	Temperate	alpine grassland	moderate		yak	2	5	5															-40	defined
523	g281						33.6167	99.7833	4000	-1.3	590	Temperate	alpine grassland	moderate		yak	2	5	5															-40	defined
524	g281						33.6167	99.7833	4000	-1.3	590	Temperate	alpine grassland	moderate		yak	2	5	5															-40	defined
525	g281						33.6167	99.7833	4000	-1.3	590	Temperate	alpine grassland	moderate		yak	2	5	5															-40	defined
533	g282						42.5	112.75		1.7	300	Temperate	temperate grassland	moderate		sheep	3	3	3											183.429	56.5134	92.0774	14.1019	-69.1906
539	g285						37.6833	101.35	3545	-2.1	560	Temperate	alpine grassland	moderate		sheep	2	5	5															-17.5401	converted from C
540	g285						37.6833	101.35	3545	-2.1	560	Temperate	alpine grassland	moderate		sheep	2	5	5															-17.5401	converted from C
541	g285						37.6833	101.35	3545	-2.1	560	Temperate	alpine grassland	moderate		sheep	2	5	5															-17.5401	converted from C
542	g285						37.6833	101.35	3545	-2.1	560	Temperate	alpine grassland	moderate		sheep	2	5	5															-17.5401	converted from C
550	g288						37.6833	101.35	3545	-2.1	560	Temperate	alpine grassland	moderate		sheep	2	5	5	28.17	9.04	9.36912	6.79765	9.36912	6.79765	-1.1366	0.13521	-19.13	26.7977	287.09	236.73	70.5032	73.6561	-17.5415		3167.4	1792.63	1259.11	753.085	1259.11	753.085	-0.569227	0.0669015	-1374.77	430498
551	g288						37.6833	101.35	3545	-2.1	560	Temperate	alpine grassland	moderate		sheep	2	5	5	28.17	9.04	9.36912	6.79765	9.36912	6.79765	-1.1366	0.13521	-19.13	26.7977	287.09	236.73	70.5032	73.6561	-17.5415		3167.4	1792.63	1259.11	753.085	1259.11	753.085	-0.569227	0.0669015	-1374.77	430498
552	g288						37.6833	101.35	3545	-2.1	560	Temperate	alpine grassland	moderate		sheep	2	5	5	28.17	9.04	9.36912	6.79765	9.36912	6.79765	-1.1366	0.13521	-19.13	26.7977	287.09	236.73	70.5032	73.6561	-17.5415		3167.4	1792.63	1259.11	753.085	1259.11	753.085	-0.569227	0.0669015	-1374.77	430498
563	g295						44.6667	123.733	135	4.9	365	Temperate	temperate grassland	moderate		mixed		5	5											87.3	40.7	30.4105	6.4846	-53.3792		7.4	5.9	2.01246	2.01246	2.01246	2.01246	-0.226528	0.038061	-1.5	1.62
572	g300						37.1833	102.767	2960	-0.1	416	Temperate	alpine grassland	moderate		sheep		18	18	346.67	20.03	10.91	0.58	10.91	0.58	-2.85114	0.000101605	-326.64	6.63136	457.04	88.64	29.48	9.77	-80.6056		4638.12	3575.07	344.81	258.58	344.81	258.58	-0.260324	0.000597681	-1063.05	10319.9	18312.8	15625.6	3800.28	3800.28
573	g300						37.1833	102.767	2960	-0.1	416	Temperate	alpine grassland	moderate		sheep		18	18	346.67	20.03	10.91	0.58	10.91	0.58	-2.85114	0.000101605	-326.64	6.63136	457.04	88.64	29.48	9.77	-80.6056		4638.12	3575.07	344.81	258.58	344.81	258.58	-0.260324	0.000597681	-1063.05	10319.9	18312.8	15625.6	3800.28	3800.28
574	g300						37.1833	102.767	2960	-0.1	416	Temperate	alpine grassland	moderate		sheep		18	18	346.67	20.03	10.91	0.58	10.91	0.58	-2.85114	0.000101605	-326.64	6.63136	457.04	88.64	29.48	9.77	-80.6056		4638.12	3575.07	344.81	258.58	344.81	258.58	-0.260324	0.000597681	-1063.05	10319.9	18312.8	15625.6	3800.28	3800.28
575	g300						37.1833	102.767	2960	-0.1	416	Temperate	alpine grassland	moderate		sheep		18	18	346.67	20.03	10.91	0.58	10.91	0.58	-2.85114	0.000101605	-326.64	6.63136	457.04	88.64	29.48	9.77	-80.6056		4638.12	3575.07	344.81	258.58	344.81	258.58	-0.260324	0.000597681	-1063.05	10319.9	18312.8	15625.6	3800.28	3800.28
576	g300						37.1833	102.767	2960	-0.1	416	Temperate	alpine grassland	moderate		sheep		18	18	346.67	20.03	10.91	0.58	10.91	0.58	-2.85114	0.000101605	-326.64	6.63136	457.04	88.64	29.48	9.77	-80.6056		4638.12	3575.07	344.81	258.58	344.81	258.58	-0.260324	0.000597681	-1063.05	10319.9	18312.8	15625.6	3800.28	3800.28
577	g300						37.1833	102.767	2960	-0.1	416	Temperate	alpine grassland	moderate		sheep		18	18	346.67	20.03	10.91	0.58	10.91	0.58	-2.85114	0.000101605	-326.64	6.63136	457.04	88.64	29.48	9.77	-80.6056		4638.12	3575.07	344.81	258.58	344.81	258.58	-0.260324	0.000597681	-1063.05	10319.9	18312.8	15625.6	3800.28	3800.28
585	g304						34.9	102.1	3480	1.7	746	Temperate	alpine grassland	moderate		yak	5	3	3															-40	defined
587	g305	Grazing effects on soil characteristics and vegetation of grassland in northern China	Wang Z et al.	Solid Earth	2016	He Bei	41.0667	115.767	1380	1	400	Temperate	temperate grassland	moderate		sheep	3	70	70											114.86	77.6224	101.743	125.362	-32.4201
591	g311	Effect of grazing intensity on protozoan community, microbial biomass, and enzyme activity in an alpine meadow on the Tibetan Plateau	Lin bin et al.	J Soils Sediments	2017	Xi zang	30.5	91.0667	4300	1.3	480	Subtropical	alpine grassland	moderate		mixed	5	3	3															-40	defined
592	g311						30.5	91.0667	4300	1.3	480	Subtropical	alpine grassland	moderate		mixed	5	3	3															-40	defined
593	g311						30.5	91.0667	4300	1.3	480	Subtropical	alpine grassland	moderate		mixed	5	3	3															-40	defined
596	g312						49.34	120.01	680	-3.5	375	Temperate	temperate grassland	moderate		cattle	5	3	3	181.1	26.2	86.0829	5.88897	86.0829	5.88897	-1.93329	0.0921545	-154.9	2481.65	205	109.4	37.9319	28.5788	-46.6341
598	g317	≤ªÕ¨∑≈ƒ¡«ø∂»œ¬ªƒƒÆ≤›‘≠Õ¡»¿—¯∑÷∫Õ ÷≤±ªÃÿ’˜±‰ªØ—–æø	ÕıÃÏ¿÷µ»	≤›µÿ—ß±®	2017	Xi lin guole	42.25	112.783			177.2	Temperate	temperate grassland	moderate		sheep	5	3	3	6.81633	4.44898	2.54505	1.55531	2.54505	1.55531	-0.426646	0.0872072	-2.36735	2.96543	72.5431	44.2241	12.0945	8.73491	-39.0374
599	g317						42.25	112.783			177.2	Temperate	temperate grassland	moderate		sheep	5	3	3	6.81633	4.44898	2.54505	1.55531	2.54505	1.55531	-0.426646	0.0872072	-2.36735	2.96543	72.5431	44.2241	12.0945	8.73491	-39.0374
600	g317						42.25	112.783			177.2	Temperate	temperate grassland	moderate		sheep	5	3	3	6.81633	4.44898	2.54505	1.55531	2.54505	1.55531	-0.426646	0.0872072	-2.36735	2.96543	72.5431	44.2241	12.0945	8.73491	-39.0374
601	g317						42.25	112.783			177.2	Temperate	temperate grassland	moderate		sheep	5	3	3	6.81633	4.44898	2.54505	1.55531	2.54505	1.55531	-0.426646	0.0872072	-2.36735	2.96543	72.5431	44.2241	12.0945	8.73491	-39.0374
624	g323						43.4333	116.067		0.75	350	Temperate	temperate grassland	moderate		sheep	4	5	5															-40	defined
625	g323						43.4333	116.067		0.75	350	Temperate	temperate grassland	moderate		sheep	4	5	5															-40	defined
626	g323						43.4333	116.067		0.75	350	Temperate	temperate grassland	moderate		sheep	4	5	5															-40	defined
627	g323						43.4333	116.067		0.75	350	Temperate	temperate grassland	moderate		sheep	4	5	5															-40	defined
633	g324						41.7833	111.883	1450		299.4	Temperate	temperate grassland	moderate		sheep		101	101															-40	defined
635	g325	∑≈ƒ¡ƒ£ Ω∂‘ƒ⁄√…π≈µ‰–Õ≤›‘≠…˙≥§ºæÕ¡»¿∫ÙŒ¸ÀŸ¬ µƒ”∞œÏ	ƒÙ≥…µ»	÷≤ŒÔ”™—¯”Î∑ ¡œ—ß±®	2019	Nei menggu	42.0333	116.283	1341	2.1	379	Temperate	temperate grassland	moderate	d	sheep		3	3											314.634	185.366	80.2658	16.8981	-41.0853		1346.34	1617.07	101.388	88.7148	101.388	88.7148	0.183227	0.00289361	270.732	6049.97
637	g330	Effect of grazing on biodiversity of a semi-arid grazing land at the foothills of Western Ghats°Ø, Tamilnadu	Rajesh J Banu	Journal of Environmental Biology	2000	Alwarkurichi, Tamilnadu	8.78	77.4		29.9	850.5	Tropical	tropical grassland	moderate				10	10	57.92	85.04			11.4334	30.0327	0.384059	0.0163688	27.12	103.269	459.72	193.04			-58.0092		281.04	270.08			99.3462	85.0484	-0.0397788	0.0224121	-10.96	1710.29
656	g350	Grazing enhances belowground carbon allocation, microbial biomass, and soil carbon in a subtropical grassland	Wilson et al.	Global change biology	2017	Florida, USA	27.15	-81.2		24	1300	Subtropical	temperate grassland	moderate				9	9															-40	defined
661	g354	Evaluating the lingering effect of livestock grazing on functional potentials of microbial communities in Tibetan grassland soils	Wang et al.	Plant Soil	2016	Qing hai	37.6167	101.2	3200	-2	500	Temperate	alpine grassland	moderate	dm			3	3											432.28	505.72	14.7224	8.43509	16.989
662	g354						37.6167	101.2	3400	-2	500	Temperate	alpine grassland	moderate	d			3	3											471.07	325.53	18.7235	13.6832	-30.8956
671	g361						53	-111		2.3	441	Temperate	temperate grassland	moderate		cattle	long term	5	5	244.2	137.8	55.3203	28.6217	55.3203	28.6217	-0.572184	0.018892	-106.4	775.908	217.6	198.9	10.7801	3.82368	-8.59375
672	g361						50	-114		3.9	470	Temperate	temperate grassland	moderate		cattle	long term	5	5	345.2	107.1	169.941	62.3863	169.941	62.3863	-1.17036	0.116334	-238.1	6554.41	232.3	280.7	4.69574	6.73056	20.8351
673	g365	Soil respiration versus vegetation degradation under the influence of three grazing regimes in the Songnen Plain	Li Qiang et al.	Land Degrad Dev	2018	Chang ling	44.55	123.517				Temperate	temperate grassland	moderate		sheep	5	5	5	142	64	5.59017	5.36656	5.59017	5.36656	-0.796944	0.00171621	-78	12.01	222	126	10.2859	8.72067	-43.2432		418	381	24.8204	21.2426	24.8204	21.2426	-0.0926821	0.00132689	-37	213.46
675	g365						44.55	123.517				Temperate	temperate grassland	moderate		sheep	5	5	5	124	46	15.6525	2.01246	15.6525	2.01246	-0.99164	0.00356958	-78	49.81	160	79	6.26099	3.57771	-50.625		272	250	13.8636	15.8761	13.8636	15.8761	-0.0843411	0.00132613	-22	88.85
683	g375	Evaluation of ecosystem responses to land-use change using soil quality and primary productivity in a semi-arid area, Israel	Kagan et al.	Agriculture, Ecosystems and Environment	2014	Israel	31.35	34.8167	375		305	Tropical	shrubland	moderate		mixed	31	5	5											280.079	195.661	40.5756	51.1605	-30.1408
684	g375						31.35	34.8167	375		306	Tropical	shrubland	moderate		mixed	31	5	5											201.183	168.047	37.0473	44.1039	-16.4706
685	g376	Large herbivores infuence plant litter decomposition by altering soil properties and plant quality in a meadow steppe	Wang et al.	Scientific Reports	2018	Ji lin	44.75	123.75		5.5	340	Temperate	temperate grassland	moderate		cattle	4	4	4															-40	defined
686	g376						44.75	123.75		5.5	340	Temperate	temperate grassland	moderate		sheep	4	4	4															-40	defined
689	g395						44.9167	-110.167	1890			Temperate	temperate grassland	moderate	dm	mixed		3	3											101.1	215.4	27.7128	51.6151	113.056
690	g395						44.9167	-110.167	1920			Temperate	temperate grassland	moderate	dm	mixed		3	3											27.4	36.9	14.376	2.94449	34.6715
691	g395						44.9167	-110.167	2100			Temperate	temperate grassland	moderate	d	mixed		3	3											51.4	25.8	19.7454	17.4937	-49.8054
693	g405	The effects of herbivory and nutrients on plant biomass and carbon storage in Vertisols of an East African savanna	Ngatia et al.	Agriculture, Ecosystems and Environment	2015	Kenya	0	37	1800		550	Tropical	tropical grassland	moderate	d			12	12											403	221.4	144.453	73.439	-45.062
694	g407	Grazing Intensity Effects on Northern Plains Mixed-Grass Prairie	Rogers et al.	The Prairie Naturalist	2005	Central Grasslands Research, North Dakota	46.74	-99.47			458	Temperate	temperate grassland	moderate			12	3	3											384.507	290.493	54.8889	27.4445	-24.4505		1383.97	1147.68	175.398	175.398	175.398	175.398	-0.187212	0.0131394	-236.287	20509.5
695	g407						46.74	-99.47			458	Temperate	temperate grassland	moderate			12	3	3											384.507	290.493	54.8889	27.4445	-24.4505		1383.97	1147.68	175.398	175.398	175.398	175.398	-0.187212	0.0131394	-236.287	20509.5
699	g420						43.6333	116.7	1200	0.3	346	Temperate	temperate grassland	moderate		sheep	10	6	6											255.75	146.251	36.0219	18.0033	-42.8148		1981.4	1576.74	307.61	307.61	307.61	307.61	-0.228439	0.0103605	-404.651	31541.4
705	g429	GRAZING INTENSITY AND ECOSYSTEM PROCESSES IN A NORTHERN MIXED-GRASS PRAIRIE, USA	BIONDINI et al.	Ecological Applications	1998	USA	46.74	-99.47			446	Temperate	temperate grassland	moderate			8	3	3											365.639	365.639	30.5207	41.966	0		1043.35	724.69	50.6675	152.056	50.6675	152.056	-0.364446	0.0154612	-318.658	8562.73
707	g438	Greenhouse gas fluxes of grazed and hayed wetland catchments in the U.S. Prairie Pothole Ecoregion	Finocchiaro et al.	Wetlands Ecol Manage	2014	USA	45.43	-99.23				Temperate	temperate grassland	moderate				3	3															-40	defined
708	g438						45.43	-99.23				Temperate	temperate grassland	moderate				3	3															-40	defined
709	g438						45.43	-99.23				Temperate	wetland	moderate				3	3															-40	defined
710	g438						45.43	-99.23				Temperate	wetland	moderate				3	3															-40	defined
711	g439	Limited long-term effects of moderate livestock grazing and prescribed early fire on soil and root processes in Sudanian savanna-woodlands, West Africa	Savadogo et al.	Geoderma	2017	West Africa	11.6667	-2.83333	300		916	Tropical	tropical grassland	moderate		mixed		4	4															-40	defined
712	g439						12.2167	-2.7	300		837	Tropical	tropical grassland	moderate		mixed		4	4															-40	defined
721	g446						43.4333	116.067	1250	0.75	350	Temperate	temperate grassland	moderate				5	5											451.47	131.38			-70.8995
722	g446						43.4333	116.067	1250	0.75	350	Temperate	temperate grassland	moderate				5	5											451.47	131.38			-70.8995
723	g446						43.4333	116.067	1250	0.75	350	Temperate	temperate grassland	moderate				5	5											451.47	131.38			-70.8995
724	g446						43.4333	116.067	1250	0.75	350	Temperate	temperate grassland	moderate				5	5											451.47	131.38			-70.8995
725	g446						43.4333	116.067	1250	0.75	350	Temperate	temperate grassland	moderate				5	5											451.47	131.38			-70.8995
726	g446						43.4333	116.067	1250	0.75	350	Temperate	temperate grassland	moderate				5	5											451.47	131.38			-70.8995
733	g447	Grazing and ecosystem carbon storage in the North American Great Plains	Derner et al.	Plant and Soil	2006	USA	40.8167	-107.767		8.6	321	Temperate	temperate grassland	moderate		cattle		10	10											118.4	90.1	39.5285	17.7088	-23.902		2188	2281	521.776	461.693	521.776	461.693	0.0416261	0.00978377	93	48541
734	g447						40.8167	-107.767		8.6	321	Temperate	temperate grassland	moderate		cattle		10	10											118.4	90.1	39.5285	17.7088	-23.902		2188	2281	521.776	461.693	521.776	461.693	0.0416261	0.00978377	93	48541
735	g447						40.8167	-107.767		8.6	321	Temperate	temperate grassland	moderate		cattle		10	10											118.4	90.1	39.5285	17.7088	-23.902		2188	2281	521.776	461.693	521.776	461.693	0.0416261	0.00978377	93	48541
736	g447						38.8667	-99.3833		11.9	588	Temperate	temperate grassland	moderate		cattle		10	10											207.8	120.8	61.032	29.093	-41.8672		1970	1249	660.916	366.824	660.916	366.824	-0.45569	0.019881	-721	57137
737	g447						38.8667	-99.3833		11.9	588	Temperate	temperate grassland	moderate		cattle		10	10											207.8	120.8	61.032	29.093	-41.8672		1970	1249	660.916	366.824	660.916	366.824	-0.45569	0.019881	-721	57137
738	g447						38.8667	-99.3833		11.9	588	Temperate	temperate grassland	moderate		cattle		10	10											207.8	120.8	61.032	29.093	-41.8672		1970	1249	660.916	366.824	660.916	366.824	-0.45569	0.019881	-721	57137
739	g447						39.0833	-96.5833		12.8	835	Temperate	temperate grassland	moderate		cattle		10	10											441.3	263.8	100.244	45.853	-40.2221		1369	1281	664.078	594.508	664.078	594.508	-0.0664395	0.0450691	-88	79444
740	g447						39.0833	-96.5833		12.8	835	Temperate	temperate grassland	moderate		cattle		10	10											441.3	263.8	100.244	45.853	-40.2221		1369	1281	664.078	594.508	664.078	594.508	-0.0664395	0.0450691	-88	79444
741	g447						39.0833	-96.5833		12.8	835	Temperate	temperate grassland	moderate		cattle		10	10											441.3	263.8	100.244	45.853	-40.2221		1369	1281	664.078	594.508	664.078	594.508	-0.0664395	0.0450691	-88	79444
747	g450						37.12	106.82	1650	7.1	359.3	Temperate	temperate grassland	moderate		sheep	13	3	3											405.7	284.17	95.8171	123.201	-29.9556
750	g451						33.9833	102.033		3.16	679.2	Temperate	alpine grassland	moderate		yak		4	4											325	217.857	50	21.4286	-32.967		1636.36	2939.39	181.818	363.636	181.818	363.636	0.585727	0.00691254	1303.03	41322.3
753	g451						34.45	100.2		1.37	603.45	Temperate	alpine grassland	moderate		yak		4	4											321.429	217.857	57.1429	35.7143	-32.2222		1636.36	696.97	181.818	181.818	181.818	181.818	-0.85349	0.0200997	-939.394	16528.9
761	g453						43.6333	116.7		0.3	346.1	Temperate	temperate grassland	moderate		sheep	6	5	5															0	converted from C											14074.1	16084.7
762	g453						43.6333	116.7		0.3	346.1	Temperate	temperate grassland	moderate		sheep	6	5	5															0	converted from C											14074.1	16084.7
763	g453						43.6333	116.7		0.3	346.1	Temperate	temperate grassland	moderate		sheep	6	5	5															0	converted from C											14074.1	16084.7
764	g453						43.6333	116.7		0.3	346.1	Temperate	temperate grassland	moderate		sheep	6	5	5															0	converted from C											14074.1	16084.7
765	g453						43.6333	116.7		0.3	346.1	Temperate	temperate grassland	moderate		sheep	6	5	5															0	converted from C											14074.1	16084.7
766	g453						43.6333	116.7		0.3	346.1	Temperate	temperate grassland	moderate		sheep	6	5	5															0	converted from C											14074.1	16084.7
786	g456						41.3333	109.267		3.4	281	Temperate	temperate grassland	moderate			6	10	10											98.92	44.06	32.0655	14.8311	-55.459												9320.54	10002.4	862.439	1380.36
787	g456						41.3333	109.267		3.4	281	Temperate	temperate grassland	moderate			6	10	10											98.92	44.06	32.0655	14.8311	-55.459												9320.54	10002.4	862.439	1380.36
788	g456						41.3333	109.267		3.4	281	Temperate	temperate grassland	moderate			6	10	10											98.92	44.06	32.0655	14.8311	-55.459												9320.54	10002.4	862.439	1380.36
789	g456						41.3333	109.267		3.4	281	Temperate	temperate grassland	moderate			6	10	10											98.92	44.06	32.0655	14.8311	-55.459												9320.54	10002.4	862.439	1380.36
794	g462	Effects of Soil Temperature and Moisture on Soil Respiration on the Tibetan Plateau	Bao et al.	PLOS One	2016	Qing hai	37.6167	101.2				Temperate	alpine grassland	moderate			5	4	4															-40	defined	4	4.3			1.41398	1.35407	0.0723207	0.0560303	0.3	0.958213
795	g465	EFFECT OF EXCLOSURE ON SOILS, BIOMASS, PLANT NUTRIENTS, AND VEGETATION, ON UNFERTILISED STEEPLANDS, UPPER WAITAKI DISTRICT, SOUTH ISLAND, NEW ZEALAND	McINTOSH et al.	New Zealand Journal of Ecology	1998	New Zealand	-44	170.26	770		550	Temperate	temperate grassland	moderate	d	sheep		40	40	469.3	419.5			92.6395	148.151	-0.112179	0.00409221	-49.8	763.267	324.4	185.7			-42.7559		630	390			222.702	122.811	-0.479573	0.00560303	-240	1616.97
796	g465						-44	170.26	770		550	Temperate	temperate grassland	moderate	d	sheep		8	8	469.3	419.5			92.6395	148.151	-0.112179	0.020461	-49.8	3816.33	324.4	185.7			-42.7559		630	390			222.702	122.811	-0.479573	0.0280151	-240	8084.84
797	g466	Carbon, nitrogen, and phosphorus storage in alpine grassland ecosystems of Tibet: effects of grazing exclusion	Lu et al.	Ecology and Evolution	2015	Xi zang	30.9292	87.8292	4613	6.075	316.9	Subtropical	alpine grassland	moderate	d			3	3															-41.2088	converted from C											4579	4650
798	g466						30.9292	87.8292	4613	6.075	316.9	Subtropical	alpine grassland	moderate	d			3	3															-41.2088	converted from C											4579	4650
799	g466						30.9292	87.8292	4613	6.075	316.9	Subtropical	alpine grassland	moderate	d			3	3															-41.2088	converted from C											4579	4650
800	g466						31.9833	84.8167	4591	7.5	196.1	Temperate	alpine grassland	moderate	d			3	3															-46.4	converted from C											4532.5	5533.4
801	g466						31.9833	84.8167	4591	7.5	196.1	Temperate	alpine grassland	moderate	d			3	3															-46.4	converted from C											4532.5	5533.4
802	g466						31.9833	84.8167	4591	7.5	196.1	Temperate	alpine grassland	moderate	d			3	3															-46.4	converted from C											4532.5	5533.4
803	g469	Influence of 90 Years of Protection From Grazing on Plant and Soil Processes in the Subalpine of the Wasatch Plateau, USA	Gill et al.	Rangeland Ecol Manage	2007	USA	39.2833	-111.5		1.3	932	Temperate	temperate grassland	moderate	d	mixed		10	10											237.333	144.222	142.375	58.0878	-39.2322
810	g476						43.6333	116.7	1224	0.4	337	Temperate	temperate grassland	moderate		sheep	5	5	5															-24.8649	converted from C											12474.4	15237.2	748.823	374.411
811	g476						43.6333	116.7	1224	0.4	337	Temperate	temperate grassland	moderate		sheep	5	5	5															-24.8649	converted from C											12474.4	15237.2	748.823	374.411
812	g476						43.6333	116.7	1224	0.4	337	Temperate	temperate grassland	moderate		sheep	5	5	5															-24.8649	converted from C											12474.4	15237.2	748.823	374.411
813	g476						43.6333	116.7	1224	0.4	337	Temperate	temperate grassland	moderate		sheep	5	5	5															-24.8649	converted from C											12474.4	15237.2	748.823	374.411
814	g476						43.6333	116.7	1224	0.4	337	Temperate	temperate grassland	moderate		sheep	5	5	5															-24.8649	converted from C											12474.4	15237.2	748.823	374.411
815	g476						43.6333	116.7	1224	0.4	337	Temperate	temperate grassland	moderate		sheep	5	5	5															-24.8649	converted from C											12474.4	15237.2	748.823	374.411
830	g479	Long-term grazing effects on rough fescue grassland soils in southern British Columbia	Krzic et al.	CANADIAN JOURNAL OF SOIL SCIENCE	2014	Canada	50.0667	-120.417			438	Temperate	temperate grassland	moderate				3	3	651.2	53.3	142.894	25.4611	142.894	25.4611	-2.50288	0.0921143	-597.9	7022.34					-40	defined
834	g484						12.2167	-2.7	300		841	Tropical	tropical grassland	moderate				4	4											311.111	184.722			-40.625
851	g499	Cattle grazing influences soil microbial biomass in sub-tropical grassland ecosystems at Nambol, Manipur, northeast India	Devi et al.	Tropical Ecology	2014	India	24.7167	93.8333			1522	Tropical	temperate grassland	moderate		cattle		5	5															-40	defined
859	g500						36.8167	107.25		8.4	352	Temperate	temperate grassland	moderate				3	3	1900	300	502.295	121.244	502.295	121.244	-1.84583	0.0777408	-1600	89000	1400	1200	381.051	138.564	-14.2857		11400	4000	7621.02	1558.85	7621.02	1558.85	-1.04732	0.199594	-7400	20170000
860	g500						36.8167	107.25		8.4	352	Temperate	temperate grassland	moderate				3	3	1900	300	502.295	121.244	502.295	121.244	-1.84583	0.0777408	-1600	89000	1400	1200	381.051	138.564	-14.2857		11400	4000	7621.02	1558.85	7621.02	1558.85	-1.04732	0.199594	-7400	20170000
861	g500						36.8167	107.25		8.4	352	Temperate	temperate grassland	moderate				3	3	1900	300	502.295	121.244	502.295	121.244	-1.84583	0.0777408	-1600	89000	1400	1200	381.051	138.564	-14.2857		11400	4000	7621.02	1558.85	7621.02	1558.85	-1.04732	0.199594	-7400	20170000
862	g500						36.8167	107.25		8.4	352	Temperate	temperate grassland	moderate				3	3	1900	300	502.295	121.244	502.295	121.244	-1.84583	0.0777408	-1600	89000	1400	1200	381.051	138.564	-14.2857		11400	4000	7621.02	1558.85	7621.02	1558.85	-1.04732	0.199594	-7400	20170000
863	g500						36.8167	107.25		8.4	352	Temperate	temperate grassland	moderate				3	3	1900	300	502.295	121.244	502.295	121.244	-1.84583	0.0777408	-1600	89000	1400	1200	381.051	138.564	-14.2857		11400	4000	7621.02	1558.85	7621.02	1558.85	-1.04732	0.199594	-7400	20170000
864	g500						36.8167	107.25		8.4	352	Temperate	temperate grassland	moderate				3	3	1900	300	502.295	121.244	502.295	121.244	-1.84583	0.0777408	-1600	89000	1400	1200	381.051	138.564	-14.2857		11400	4000	7621.02	1558.85	7621.02	1558.85	-1.04732	0.199594	-7400	20170000
879	g524						41.7667	112.017	1450	6.3	280	Temperate	temperate grassland	moderate				5	5											145.813	96.1576	14.0993	19.3866	-34.0541		96.9458	82.7586	19.8272	25.1145	19.8272	25.1145	-0.158224	0.0267839	-14.1872	204.771
880	g524						41.7667	112.017	1450	6.3	280	Temperate	temperate grassland	moderate				5	5											145.813	96.1576	14.0993	19.3866	-34.0541		96.9458	82.7586	19.8272	25.1145	19.8272	25.1145	-0.158224	0.0267839	-14.1872	204.771
881	g524						41.7667	112.017	1450	6.3	280	Temperate	temperate grassland	moderate				5	5											145.813	96.1576	14.0993	19.3866	-34.0541		96.9458	82.7586	19.8272	25.1145	19.8272	25.1145	-0.158224	0.0267839	-14.1872	204.771
899	g528	The influence of 3-years of warming and N-deposition on ecosystem dynamics is small compared to past land use in subalpine meadows	Gill et al.	Plant Soil	2014	USA	39.2833	-111.5		1.7	902	Temperate	temperate grassland	moderate	d			4	4											233.846	132.308	95.3846	36.9231	-43.4211
902	g532						33.9833	102	3500		620	Temperate	alpine grassland	moderate		mixed		10	10											429	237.2	75.8947	38.1371	-44.7086		1905.8	1221.7	142.302	142.302	142.302	142.302	-0.444659	0.00191427	-684.1	4050
904	g535	In?uences of reindeer grazing on above- and belowground biomass and soil carbon dynamics	K?ster et al.	Arctic, Antarctic, and Alpine Research	2015	Finnish Lapland	67.7667	29.5833	300	-1	592	Boreal	boreal forest	moderate	dm	reindeer		5	5											9822.22	10355.6	596.285	2087	5.42986		2800	2800	596.285	1291.95	596.285	1291.95	0	0.0516503	0	404938
906	g537	Sheep Grazing Decreases Organic Carbon and Nitrogen Pools in the Patagonian Steppe: Combination of Direct and Indirect Effects	Golluscio et al.	Ecosystems	2009	Chubut	-45.6833	-70.2667			150	Temperate	temperate grassland	moderate		sheep		5	5															-40	defined
911	g546						43.6333	116.7	1200	0.5	336	Temperate	temperate grassland	moderate		sheep	5	5	5											172.075	192.704	27.8638	15.9951	11.9883		7.44552	5.52552	1.55946	1.15396	1.55946	1.15396	-0.298235	0.0174967	-1.92	0.752704
915	g549	Connecting Soil Organic Carbon and Root Biomass with Land-Use and Vegetation in Temperate Grassland	McGranahan et al.	The Scientifc World Journal	2014	USA	40.77	-94.23				Temperate	temperate grassland	moderate				3	3															-40	defined	1004.42	1039.82	398.525	413.853	398.525	413.853	0.0346355	0.105277	35.3982	110032
916	g549						40.77	-94.23				Temperate	temperate grassland	moderate				3	3															-40	defined	1004.42	1039.82	398.525	413.853	398.525	413.853	0.0346355	0.105277	35.3982	110032
917	g549						40.77	-94.23				Temperate	temperate grassland	moderate				3	3															-40	defined	1004.42	1039.82	398.525	413.853	398.525	413.853	0.0346355	0.105277	35.3982	110032
918	g549						40.77	-94.23				Temperate	temperate grassland	moderate				3	3															-40	defined	1004.42	1039.82	398.525	413.853	398.525	413.853	0.0346355	0.105277	35.3982	110032
919	g549						40.77	-94.23				Temperate	temperate grassland	moderate				3	3															-40	defined	1004.42	1039.82	398.525	413.853	398.525	413.853	0.0346355	0.105277	35.3982	110032
920	g549						40.77	-94.23				Temperate	temperate grassland	moderate				3	3															-40	defined	1004.42	1039.82	398.525	413.853	398.525	413.853	0.0346355	0.105277	35.3982	110032
921	g549						40.77	-94.23				Temperate	temperate grassland	moderate				3	3															-40	defined	1004.42	1039.82	398.525	413.853	398.525	413.853	0.0346355	0.105277	35.3982	110032
922	g549						40.77	-94.23				Temperate	temperate grassland	moderate				3	3															-40	defined	1004.42	1039.82	398.525	413.853	398.525	413.853	0.0346355	0.105277	35.3982	110032
923	g549						40.77	-94.23				Temperate	temperate grassland	moderate				3	3															-40	defined	1004.42	1039.82	398.525	413.853	398.525	413.853	0.0346355	0.105277	35.3982	110032
924	g549						40.77	-94.23				Temperate	temperate grassland	moderate				3	3															-40	defined	1004.42	1039.82	398.525	413.853	398.525	413.853	0.0346355	0.105277	35.3982	110032
925	g549						40.77	-94.23				Temperate	temperate grassland	moderate				3	3															-40	defined	1004.42	1039.82	398.525	413.853	398.525	413.853	0.0346355	0.105277	35.3982	110032
926	g553	Arbuscular mycorrhizal fungi associated with vegetation and soil parameters under rest grazing management in a desert steppe ecosystem	Bai et al.	Mycorrhiza	2013	Nei menggu	42.2667	112.783	1100	6.1	209.12	Temperate	temperate grassland	moderate	d	sheep		15	15											134.531	84.898	15.6735	11.7551	-36.8932
927	g553						42.2667	112.783	1100	6.1	209.12	Temperate	temperate grassland	moderate	d	sheep		15	15											134.531	84.898	15.6735	11.7551	-36.8932
928	g553						42.2667	112.783	1100	6.1	209.12	Temperate	temperate grassland	moderate	d	sheep		15	15											134.531	84.898	15.6735	11.7551	-36.8932
935	g553						42.2667	112.783	1100	6.1	209.12	Temperate	temperate grassland	moderate	dm	sheep		15	15											134.531	163.265	15.6735	23.5102	21.3592
936	g553						42.2667	112.783	1100	6.1	209.12	Temperate	temperate grassland	moderate	dm	sheep		15	15											134.531	163.265	15.6735	23.5102	21.3592
937	g553						42.2667	112.783	1100	6.1	209.12	Temperate	temperate grassland	moderate	dm	sheep		15	15											134.531	163.265	15.6735	23.5102	21.3592
943	g562	Soil N pools and transformation rates under different land uses in a subalpine forest-grassland ecotone	Sun et al.	Pedosphere	2005	Si chuan	32.9833	103.683	3400	2.8	717.7	Subtropical	alpine grassland	moderate		cattle		6	6															-40	defined
948	g563						33.6167	99.7833	4000	-1.2	569	Temperate	alpine grassland	moderate		yak	2	15	15															-40	defined
949	g563						33.6167	99.7833	4000	-1.2	569	Temperate	alpine grassland	moderate		yak	2	15	15															-40	defined
950	g563						33.6167	99.7833	4000	-1.2	569	Temperate	alpine grassland	moderate		yak	2	15	15															-40	defined
957	g564						33.6167	99.7833	4000	-1.2	569	Temperate	alpine grassland	moderate		yak	2	15	15															-40	defined
958	g564						33.6167	99.7833	4000	-1.2	569	Temperate	alpine grassland	moderate		yak	2	15	15															-40	defined
959	g564						33.6167	99.7833	4000	-1.2	569	Temperate	alpine grassland	moderate		yak	2	15	15															-40	defined
988	g576	Grazing and edaphic properties mediate soil biotic response to altered precipitation patterns in a semiarid prairie	Andres et al.	Soil Biology & Biochemistry	2017	USA	49.8167	-104.767	1600	8.6	320	Temperate	temperate grassland	moderate				10	10															-40	defined
989	g576						49.8167	-104.767	1600	8.6	320	Temperate	temperate grassland	moderate				10	10															-40	defined
990	g576						49.8167	-104.767	1600	8.6	320	Temperate	temperate grassland	moderate				10	10															-40	defined
991	g577	Effect of grazing on the abundance of functional genes associated with N cycling in three types of grassland in Inner Mongolia	Ding et al.	J Soils Sediments	2015	Nei menggu	41.7833	111.883	1456	3.5	280	Temperate	temperate grassland	moderate		sheep		15	15											120.968	67.2043	52.0562	41.645	-44.4444
992	g577						43.6333	116.7	1200	0.7	335	Temperate	temperate grassland	moderate		sheep		15	15											295.699	158.602	41.645	20.8225	-46.3636
993	g577						49.3167	119.917	628	0	400	Temperate	temperate grassland	moderate		cattle		15	15											250	29.5699	52.0562	31.2337	-88.172
994	g578	Plant species diversity and soil quality in harvested and grazed boreal aspen stands of northeastern British Columbia	Krzic et al.	Forest Ecology and Management	2003	British	55.7333	-120.183			487	Boreal	boreal forest	moderate	d			24	24															-45
995	g578						55.7333	-120.183			487	Boreal	boreal forest	moderate	d			24	24															-45
996	g578						55.7333	-120.183			487	Boreal	boreal forest	moderate	d			24	24															-45
1011	g588	Responses of root exudation and nutrient cycling to grazing intensities and recovery practices in an alpine meadow: An implication for pasture management	Sun et al.	Plant Soil	2017	Si chuan	32.8	102.55	3500	0.9	690	Temperate	alpine grassland	moderate		yak		3	3											323.353	158.683	38.8934	20.7431	-50.9259
1013	g589	Influence of combined grazing by wild boar and small ruminant on soil and plant nutrient contents in a coppice oak forest	Parissi et al.	J. Plant Nutr. Soil Sci.	2014	Greece	40.3833	23.4667	800	11.1	767	Subtropical	temperate forest	moderate	d	mixed		4	4															-34.5
1014	g590	Grazing intensity effects on soil quality: A spatial analysis of a Mediterranean grassland	Kagan et al.	Catena	2016	Israel	32.9167	35.5833	250		558	Subtropical	temperate grassland	moderate		cattle		10	10															-40	defined
1026	g597	The Impact of Sheep Grazing on Net Nitrogen Mineralization Rate in Two Temperate Salt Marshes	Kiehl et al.	Plant biol	2001	Germany	54.6333	8.83333				Temperate	wetland	moderate		sheep		10	10											755	583	609.682	263.272	-22.7815		2337	3350	699.889	315.286	699.889	315.286	0.360092	0.00985471	1013	58925
1028	g597						54.0333	8.9				Temperate	wetland	moderate		sheep		10	10											573	302	394.908	533.472	-47.2949		2087	2062	892.191	646.224	892.191	646.224	-0.0120512	0.0280973	-25	121361
1030	g598	Grazer effects on soil carbon storage vary by herbivore assemblage in a semi-arid grassland	Chang et al.	Journal of Applied Ecology	2018	Ji lin	44.6667	123.733		6.1	393	Temperate	temperate grassland	moderate		sheep	5	4	4											335.366	342.683	9.7561	4.87805	2.18182		101.667	43.3333	18.3333	10	18.3333	10	-0.852777	0.0214431	-58.3333	109.028
1031	g598						44.6667	123.733		6.1	393	Temperate	temperate grassland	moderate		sheep	5	4	4											335.366	342.683	9.7561	4.87805	2.18182		101.667	43.3333	18.3333	10	18.3333	10	-0.852777	0.0214431	-58.3333	109.028
1032	g598						44.6667	123.733		6.1	393	Temperate	temperate grassland	moderate		sheep	5	4	4											335.366	342.683	9.7561	4.87805	2.18182		101.667	43.3333	18.3333	10	18.3333	10	-0.852777	0.0214431	-58.3333	109.028
1033	g598						44.6667	123.733		6.1	393	Temperate	temperate grassland	moderate		cattle	5	4	4											335.366	357.317	9.7561	9.7561	6.54545		101.667	135.833	18.3333	28.3333	18.3333	28.3333	0.289729	0.0190069	34.1667	284.722
1034	g598						44.6667	123.733		6.1	393	Temperate	temperate grassland	moderate		cattle	5	4	4											335.366	357.317	9.7561	9.7561	6.54545		101.667	135.833	18.3333	28.3333	18.3333	28.3333	0.289729	0.0190069	34.1667	284.722
1035	g598						44.6667	123.733		6.1	393	Temperate	temperate grassland	moderate		cattle	5	4	4											335.366	357.317	9.7561	9.7561	6.54545		101.667	135.833	18.3333	28.3333	18.3333	28.3333	0.289729	0.0190069	34.1667	284.722
1036	g598						44.6667	123.733		6.1	393	Temperate	temperate grassland	moderate		mixed	5	4	4											335.366	350.813	9.7561	13.0081	4.60606		101.667	92.5	18.3333	20	18.3333	20	-0.0944908	0.0198169	-9.16667	184.028
1037	g598						44.6667	123.733		6.1	393	Temperate	temperate grassland	moderate		mixed	5	4	4											335.366	350.813	9.7561	13.0081	4.60606		101.667	92.5	18.3333	20	18.3333	20	-0.0944908	0.0198169	-9.16667	184.028
1038	g598						44.6667	123.733		6.1	393	Temperate	temperate grassland	moderate		mixed	5	4	4											335.366	350.813	9.7561	13.0081	4.60606		101.667	92.5	18.3333	20	18.3333	20	-0.0944908	0.0198169	-9.16667	184.028
1039	g598						44.6667	123.733		6.1	393	Temperate	temperate grassland	moderate		sheep	5	4	4											376.016	359.756	3.25203	4.87805	-4.32432		173.333	43.3333	35	8.33333	35	8.33333	-1.38629	0.0194388	-130	323.611
1040	g598						44.6667	123.733		6.1	393	Temperate	temperate grassland	moderate		sheep	5	4	4											376.016	359.756	3.25203	4.87805	-4.32432		173.333	43.3333	35	8.33333	35	8.33333	-1.38629	0.0194388	-130	323.611
1041	g598						44.6667	123.733		6.1	393	Temperate	temperate grassland	moderate		sheep	5	4	4											376.016	359.756	3.25203	4.87805	-4.32432		173.333	43.3333	35	8.33333	35	8.33333	-1.38629	0.0194388	-130	323.611
1042	g598						44.6667	123.733		6.1	393	Temperate	temperate grassland	moderate		cattle	5	4	4											376.016	373.577	3.25203	11.3821	-0.648649		173.333	121.667	35	21.6667	35	21.6667	-0.353932	0.0181216	-51.6667	423.611
1043	g598						44.6667	123.733		6.1	393	Temperate	temperate grassland	moderate		cattle	5	4	4											376.016	373.577	3.25203	11.3821	-0.648649		173.333	121.667	35	21.6667	35	21.6667	-0.353932	0.0181216	-51.6667	423.611
1044	g598						44.6667	123.733		6.1	393	Temperate	temperate grassland	moderate		cattle	5	4	4											376.016	373.577	3.25203	11.3821	-0.648649		173.333	121.667	35	21.6667	35	21.6667	-0.353932	0.0181216	-51.6667	423.611
1045	g598						44.6667	123.733		6.1	393	Temperate	temperate grassland	moderate		mixed	5	4	4											376.016	423.171	3.25203	9.7561	12.5405		173.333	140.833	35	15	35	15	-0.207639	0.0130293	-32.5	362.5
1046	g598						44.6667	123.733		6.1	393	Temperate	temperate grassland	moderate		mixed	5	4	4											376.016	423.171	3.25203	9.7561	12.5405		173.333	140.833	35	15	35	15	-0.207639	0.0130293	-32.5	362.5
1047	g598						44.6667	123.733		6.1	393	Temperate	temperate grassland	moderate		mixed	5	4	4											376.016	423.171	3.25203	9.7561	12.5405		173.333	140.833	35	15	35	15	-0.207639	0.0130293	-32.5	362.5
1048	g599	Effects of livestock grazing on physical and chemical properties of sandy soils in Sahelian rangelands	Hiernaux et al.	Journal of Arid Environments	1999	Niger	13.25	2.3			575	Tropical	tropical grassland	moderate		sheep	4	5	5															-40	defined
1049	g599						13.25	2.3			575	Tropical	tropical grassland	moderate		sheep	4	5	5															-40	defined
1050	g599						13.25	2.3			575	Tropical	tropical grassland	moderate		sheep	4	5	5															-40	defined
1051	g599						13.25	2.3			575	Tropical	tropical grassland	moderate		sheep	4	5	5															-40	defined
1056	g599						13.25	2.3			575	Tropical	tropical grassland	moderate		sheep	4	5	5															-40	defined
1057	g599						13.25	2.3			575	Tropical	tropical grassland	moderate		sheep	4	5	5															-40	defined
1058	g599						13.25	2.3			575	Tropical	tropical grassland	moderate		sheep	4	5	5															-40	defined
1059	g599						13.25	2.3			575	Tropical	tropical grassland	moderate		sheep	4	5	5															-40	defined
1064	g599						13.25	2.3			575	Tropical	tropical grassland	moderate		sheep	4	5	5															-40	defined
1065	g599						13.25	2.3			575	Tropical	tropical grassland	moderate		sheep	4	5	5															-40	defined
1066	g599						13.25	2.3			575	Tropical	tropical grassland	moderate		sheep	4	5	5															-40	defined
1067	g599						13.25	2.3			575	Tropical	tropical grassland	moderate		sheep	4	5	5															-40	defined
1085	g604						39.1167	95.6		6.3	280	Temperate	alpine grassland	moderate				3	3															-40	defined
1086	g604						39.1167	95.6		6.3	280	Temperate	alpine grassland	moderate				3	3															-40	defined
1087	g604						39.1167	95.6		6.3	280	Temperate	alpine grassland	moderate				3	3															-40	defined
1093	g605						41.7833	111.883	1450		280	Temperate	temperate grassland	moderate		sheep	9	3	3															-40	defined
1094	g605						41.7833	111.883	1450		280	Temperate	temperate grassland	moderate		sheep	9	3	3															-40	defined
1099	g607						43.8333	116.567	1100	-0.4	350	Temperate	temperate grassland	moderate		sheep	17	3	3											92.1	100.49	17.5976	20.0052	9.10966
1102	g611	HERBIVORE EFFECTS ON PLANT AND NITROGEN DYNAMICS IN OAK SAVANNA	Ritchie et al.	Ecology	1998		45.4167	-93.1667				Temperate	temperate grassland	moderate	d			5	5											338.71	173.387	81.1476	45.082	-48.8095		604.58	870.229	204.831	368.695	204.831	368.695	0.364222	0.0588571	265.649	35578.3
1104	g612						43.6333	116.7	1200	0.7	335	Temperate	temperate grassland	moderate		sheep	4	5	5															-40	defined
1117	g616						43.5333	87.4167	1620	3.3	362.4	Temperate	temperate grassland	moderate				5	5															-40	defined
1118	g616						43.5333	87.4167	1620	3.3	362.4	Temperate	temperate grassland	moderate				5	5															-40	defined
1119	g616						43.5333	87.4167	1620	3.3	362.4	Temperate	temperate grassland	moderate				5	5															-40	defined
1120	g616						43.5333	87.4167	1620	3.3	362.4	Temperate	temperate grassland	moderate				5	5															-40	defined
1121	g616						43.5333	87.4167	1620	3.3	362.4	Temperate	temperate grassland	moderate				5	5															-40	defined
1122	g616						43.5333	87.4167	1620	3.3	362.4	Temperate	temperate grassland	moderate				5	5															-40	defined
1123	g616						43.5333	87.4167	1620	3.3	362.4	Temperate	temperate grassland	moderate				5	5															-40	defined
1135	f7	Effects of grazing exclusion on soil net nitrogen mineralization and nitrogen availability in a temperate steppe in northern China	Wang changhui et al.	Journal of Arid Environments	2010	Nei menggu	43.6333	116.7	1200	0.4	350	Temperate	temperate grassland	moderate	d			5	5											218.7	120	54.9849	38.5275	-45.1303
1142	f12						43.6333	116.7		0.3	346.1	Temperate	temperate grassland	moderate		sheep	6	5	5															0	converted from C
1143	f12						43.6333	116.7		0.3	346.1	Temperate	temperate grassland	moderate		sheep	6	5	5															0	converted from C
1144	f12						43.6333	116.7		0.3	346.1	Temperate	temperate grassland	moderate		sheep	6	5	5															0	converted from C
1145	f12						43.6333	116.7		0.3	346.1	Temperate	temperate grassland	moderate		sheep	6	5	5															0	converted from C
1146	f12						43.6333	116.7		0.3	346.1	Temperate	temperate grassland	moderate		sheep	6	5	5															0	converted from C
1147	f12						43.6333	116.7		0.3	346.1	Temperate	temperate grassland	moderate		sheep	6	5	5															0	converted from C
1148	f12						43.6333	116.7		0.3	346.1	Temperate	temperate grassland	moderate		sheep	6	5	5															-31.25	converted from C
1149	f12						43.6333	116.7		0.3	346.1	Temperate	temperate grassland	moderate		sheep	6	5	5															-31.25	converted from C
1150	f12						43.6333	116.7		0.3	346.1	Temperate	temperate grassland	moderate		sheep	6	5	5															-31.25	converted from C
1151	f12						43.6333	116.7		0.3	346.1	Temperate	temperate grassland	moderate		sheep	6	5	5															-31.25	converted from C
1152	f12						43.6333	116.7		0.3	346.1	Temperate	temperate grassland	moderate		sheep	6	5	5															-31.25	converted from C
1153	f12						43.6333	116.7		0.3	346.1	Temperate	temperate grassland	moderate		sheep	6	5	5															-31.25	converted from C
1160	f13	Grazing effects on soil chemical and physical properties in a semiarid steppe of Inner Mongolia (P.R. China)	Markus Steffens et al.	Geoderma	2008	Nei menggu	43.6333	116.7	1270	0.7	343	Temperate	temperate grassland	moderate		sheep		122	122															-40	defined
1161	f13						43.6333	116.7	1270	0.7	343	Temperate	temperate grassland	moderate		sheep		123	123															-40	defined
1202	f95	Temperature and soil moisture interactively affected soil net N mineralization in temperate grassland in Northern China	Wang changhui et al.	Soil Biology & Biochemistry	2006	Nei menggu	43.6333	116.7	1200	2	350	Temperate	temperate grassland	moderate	d			5	5											218.7	120	95.2367	66.7315	-45.1303
1204	f96						43.55	116.65	1200	1.1	345	Temperate	temperate grassland	moderate				10	10											120.784	46.2745	12.4011	9.92087	-61.6883												15552.6	11289.5	748.961	998.614
1212	f96						43.55	116.65	1200	1.1	345	Temperate	temperate grassland	moderate				10	10											120.784	46.2745	12.4011	9.92087	-61.6883												15552.6	11289.5	748.961	998.614
1213	f96						43.55	116.65	1200	1.1	345	Temperate	temperate grassland	moderate				10	10											120.784	46.2745	12.4011	9.92087	-61.6883												15552.6	11289.5	748.961	998.614
1214	f96						43.55	116.65	1200	1.1	345	Temperate	temperate grassland	moderate				10	10											120.784	46.2745	12.4011	9.92087	-61.6883												15552.6	11289.5	748.961	998.614
1215	f96						43.55	116.65	1200	1.1	345	Temperate	temperate grassland	moderate				10	10											120.784	46.2745	12.4011	9.92087	-61.6883												15552.6	11289.5	748.961	998.614
1216	f96						43.55	116.65	1200	1.1	345	Temperate	temperate grassland	moderate				10	10											120.784	46.2745	12.4011	9.92087	-61.6883												15552.6	11289.5	748.961	998.614
1217	f96						43.55	116.65	1200	1.1	345	Temperate	temperate grassland	moderate				10	10											120.784	46.2745	12.4011	9.92087	-61.6883												15552.6	11289.5	748.961	998.614
1225	f99						41.7667	111.883	1450		280	Temperate	temperate grassland	moderate		sheep		3	3															-40	defined
1263	f113	Identifying drivers of root community compositional changes in semiarid grassland on the Loess plateau after long-term grazing exclusion	Su jishuai et al.	Ecological Engineering	2017	Ning Xia	36.22	106.38	1942	7.01	425.42	Temperate	temperate grassland	moderate		sheep		3	3															-40	defined	244.41	163.32	36.8061	19.5202	36.8061	19.5202	-0.403136	0.0123211	-81.09	578.575
1271	f117	Long-term grazing exclusion effects on vegetation characteristics, soil properties and bacterial communities in the semi-arid grasslands of China	Chen jimin et al.	Ecological Engineering	2016	Ning xia	36.1667	106.35		7.01	425.42	Temperate	temperate grassland	moderate		sheep		3	3	339.24	20.2532	43.8494	35.0795	43.8494	35.0795	-2.8184	1.00557	-318.987	1051.11	412.987	85.7143	26.993	26.993	-79.2453		693.506	116.883	26.993	26.993	26.993	26.993	-1.78059	0.0182828	-576.623	485.748
1272	f117						36.1667	106.35		7.01	425.42	Temperate	temperate grassland	moderate		sheep		3	3	339.24	20.2532	43.8494	35.0795	43.8494	35.0795	-2.8184	1.00557	-318.987	1051.11	412.987	85.7143	26.993	26.993	-79.2453		693.506	116.883	26.993	26.993	26.993	26.993	-1.78059	0.0182828	-576.623	485.748
1273	f117						36.1667	106.35		7.01	425.42	Temperate	temperate grassland	moderate		sheep		3	3	339.24	20.2532	43.8494	35.0795	43.8494	35.0795	-2.8184	1.00557	-318.987	1051.11	412.987	85.7143	26.993	26.993	-79.2453		693.506	116.883	26.993	26.993	26.993	26.993	-1.78059	0.0182828	-576.623	485.748
1274	f117						36.1667	106.35		7.01	425.42	Temperate	temperate grassland	moderate		sheep		3	3	339.24	20.2532	43.8494	35.0795	43.8494	35.0795	-2.8184	1.00557	-318.987	1051.11	412.987	85.7143	26.993	26.993	-79.2453		693.506	116.883	26.993	26.993	26.993	26.993	-1.78059	0.0182828	-576.623	485.748
1286	f121	Grazing practices affect the soil microbial community composition in a Tibetan alpine meadow	Yang Fei et al.	Land Degrad Dev	2018	Gan su	33.6333	101.883	3500	1.2	620	Temperate	alpine grassland	moderate	dm	yak	5	3	3											966.64	1174.32	75.5174	220.733	21.4847		1750	2340	247.683	623.538	247.683	623.538	0.290535	0.0303459	590	150049
1287	f121						33.6333	101.883	3500	1.2	620	Temperate	alpine grassland	moderate	d	yak	5	3	3											966.64	543.96	75.5174	123.599	-43.7267		1750	1760	247.683	391.443	247.683	391.443	0.00569802	0.0231661	10	71525
1315	f153	Œ˝¡÷∫”÷–”Œ∑≈ƒ¡µƒ∫Õ±ªŒß∑‚µƒ ™≤›µÈ Õ¡»¿¿ÌªØ–‘÷ —–æø	ø‹–¿µ»	™µÿø∆—ß	2018	Nei menggu	43.6167	116.7		0.4	325	Temperate	temperate grassland	moderate	d			12	12											375.76	213.31	184.117	101.741	-43.2324		12946.8	8818.3	9364.99	5794.09	9364.99	5794.09	-0.384022	0.0795786	-4128.53	10106212
1316	f153						43.6167	116.7		0.4	326	Temperate	temperate grassland	moderate	d			12	12											375.76	213.31	184.117	101.741	-43.2324		12946.8	8818.3	9364.99	5794.09	9364.99	5794.09	-0.384022	0.0795786	-4128.53	10106212
1317	f153						43.6167	116.7		0.4	327	Temperate	temperate grassland	moderate	d			12	12											375.76	213.31	184.117	101.741	-43.2324		12946.8	8818.3	9364.99	5794.09	9364.99	5794.09	-0.384022	0.0795786	-4128.53	10106212
1318	f153						43.6167	116.7		0.4	328	Temperate	temperate grassland	moderate	d			12	12											375.76	213.31	184.117	101.741	-43.2324		12946.8	8818.3	9364.99	5794.09	9364.99	5794.09	-0.384022	0.0795786	-4128.53	10106212
1319	f153						43.6167	116.7		0.4	329	Temperate	temperate grassland	moderate	d			12	12											375.76	213.31	184.117	101.741	-43.2324		12946.8	8818.3	9364.99	5794.09	9364.99	5794.09	-0.384022	0.0795786	-4128.53	10106212
1320	f153						43.6167	116.7		0.4	330	Temperate	temperate grassland	moderate	d			12	12											375.76	213.31	184.117	101.741	-43.2324		12946.8	8818.3	9364.99	5794.09	9364.99	5794.09	-0.384022	0.0795786	-4128.53	10106212
1344	f192	≤ªÕ¨Œß∑‚ƒÍœﬁ∂‘ÕÀªØ¥Û’Î√©≤›‘≠…˙≤˙¡¶∫Õ Õ¡»¿Ãº°¢µ™÷¸¡øµƒ”∞œÏ	¿Ó«øµ»	…˙Ã¨—ß‘”÷æ	2014	Nei menggu	43.5333	116.55	1180	-0.4	275	Temperate	temperate grassland	moderate	d			5	5	254.667	41.3333	11.9257	8.94427	11.9257	8.94427	-1.81829	0.00980383	-213.333	44.4444	158.667	85.3333	5.96285	8.94427	-46.2185		1704.76	1342.86	42.5918	42.5918	42.5918	42.5918	-0.238626	0.000326037	-361.905	725.624
1345	f198	µ‰–Õ≤›‘≠≤ªÕ¨Œß∑‚ƒÍœﬁ÷≤±ª-Õ¡»¿œµÕ≥Ãºµ™÷¸¡øµƒ±‰ªØ	∞Ω“¡√Ùµ»	…˙Ã¨ª∑æ≥—ß±®	2011	Nei menggu	41.75	115.117	1388	1.6	407	Temperate	temperate grassland	moderate	d			3	3											116.842	64.7368	49.2267	46.4919	-44.5946		933.544	617.089	274.059	274.059	274.059	274.059	-0.413976	0.0944736	-316.456	50072.1
1346	f198						41.75	115.117	1388	1.6	407	Temperate	temperate grassland	moderate	d			3	3											116.842	64.7368	49.2267	46.4919	-44.5946		933.544	617.089	274.059	274.059	274.059	274.059	-0.413976	0.0944736	-316.456	50072.1
1347	f198						41.75	115.117	1388	1.6	407	Temperate	temperate grassland	moderate	d			3	3											116.842	64.7368	49.2267	46.4919	-44.5946		933.544	617.089	274.059	274.059	274.059	274.059	-0.413976	0.0944736	-316.456	50072.1
1348	f198						41.75	115.117	1388	1.6	407	Temperate	temperate grassland	moderate	d			3	3											116.842	64.7368	49.2267	46.4919	-44.5946		933.544	617.089	274.059	274.059	274.059	274.059	-0.413976	0.0944736	-316.456	50072.1
1359	f220	Ecosystem Carbon and Nitrogen Accumulation after Grazing Exclusion in Semiarid Grassland	Qiu et al.	PLOS ONE	2013	Ning xia	36.2167	106.4		6.9	425	Temperate	temperate grassland	moderate	d	sheep		5	5	98.3193	42.8571	43.2181	20.6695	43.2181	20.6695	-0.830348	0.0851647	-55.4622	459.007	328.947	188.596	53.9402	19.6146	-42.6667		1626.56	655.602	593.811	148.453	593.811	148.453	-0.908667	0.0369103	-970.954	74929.8	19137.9	12931	1734.88	1734.88
1360	f220						36.2167	106.4		6.9	425	Temperate	temperate grassland	moderate	d	sheep		5	5	98.3193	42.8571	43.2181	20.6695	43.2181	20.6695	-0.830348	0.0851647	-55.4622	459.007	328.947	188.596	53.9402	19.6146	-42.6667		1626.56	655.602	593.811	148.453	593.811	148.453	-0.908667	0.0369103	-970.954	74929.8	19137.9	12931	1734.88	1734.88
1361	f220						36.2167	106.4		6.9	425	Temperate	temperate grassland	moderate	d	sheep		5	5	98.3193	42.8571	43.2181	20.6695	43.2181	20.6695	-0.830348	0.0851647	-55.4622	459.007	328.947	188.596	53.9402	19.6146	-42.6667		1626.56	655.602	593.811	148.453	593.811	148.453	-0.908667	0.0369103	-970.954	74929.8	19137.9	12931	1734.88	1734.88
1362	f220						36.2167	106.4		6.9	425	Temperate	temperate grassland	moderate	d	sheep		5	5	98.3193	42.8571	43.2181	20.6695	43.2181	20.6695	-0.830348	0.0851647	-55.4622	459.007	328.947	188.596	53.9402	19.6146	-42.6667		1626.56	655.602	593.811	148.453	593.811	148.453	-0.908667	0.0369103	-970.954	74929.8	19137.9	12931	1734.88	1734.88
1363	f220						36.2167	106.4		6.9	425	Temperate	temperate grassland	moderate	d	sheep		5	5	98.3193	42.8571	43.2181	20.6695	43.2181	20.6695	-0.830348	0.0851647	-55.4622	459.007	328.947	188.596	53.9402	19.6146	-42.6667		1626.56	655.602	593.811	148.453	593.811	148.453	-0.908667	0.0369103	-970.954	74929.8	19137.9	12931	1734.88	1734.88
1364	f220						36.2167	106.4		6.9	425	Temperate	temperate grassland	moderate	d	sheep		5	5	98.3193	42.8571	43.2181	20.6695	43.2181	20.6695	-0.830348	0.0851647	-55.4622	459.007	328.947	188.596	53.9402	19.6146	-42.6667		1626.56	655.602	593.811	148.453	593.811	148.453	-0.908667	0.0369103	-970.954	74929.8	19137.9	12931	1734.88	1734.88
1365	f220						36.2167	106.4		6.9	425	Temperate	temperate grassland	moderate	d	sheep		5	5	98.3193	42.8571	43.2181	20.6695	43.2181	20.6695	-0.830348	0.0851647	-55.4622	459.007	328.947	188.596	53.9402	19.6146	-42.6667		1626.56	655.602	593.811	148.453	593.811	148.453	-0.908667	0.0369103	-970.954	74929.8	19137.9	12931	1734.88	1734.88
1373	a4						-30.0833	-51.6667	46			Subtropical	temperate grassland	moderate				3	3															-40	defined
1378	a7	Grazing, regional climate and soil biophysical impacts on microbial enzyme activity in grassland soil of western Canada	Hewins	Pedobiologia	2015	Foothills	49.64	-114.572		4.4	394	Temperate	temperate grassland	moderate				4	4											462.4	310.6	143	80.2	-32.8287
1379	a7						49.64	-114.572		4.4	394	Temperate	temperate grassland	moderate				4	4											462.4	310.6	143	80.2	-32.8287
1380	a7					Parkland	52.3822	-111.724		2.3	441	Temperate	temperate grassland	moderate				4	4											521.5	419.5	223	265	-19.559
1381	a7						52.3822	-111.724		2.3	441	Temperate	temperate grassland	moderate				4	4											521.5	419.5	223	265	-19.559
1382	a7					Prairie	49.3899	-110.14		3.9	470	Temperate	temperate grassland	moderate				4	4											852.7	531.9	137.5	102.5	-37.6217
1383	a7						49.3899	-110.14		3.9	470	Temperate	temperate grassland	moderate				4	4											852.7	531.9	137.5	102.5	-37.6217
1414	a14	Effects of grazing, trenching and surface soil disturbance on ground cover in woody encroachment on the Cobar Pediplain, south-eastern Australia	Smith	Journal of Arid environments	2013	Australia	-31.9	147.333		19	447	Subtropical	temperate grassland	moderate		mixed	3	4	4															-40	defined
1418	a15					Bare soil, Mexico	21.8167	-101.617	2200	17.5	450	Subtropical	tropical grassland	moderate		cattle	27	5	5															-40	defined
1419	a15					Cyanobacteria	21.8167	-101.617	2200	17.5	450	Subtropical	tropical grassland	moderate		cattle	27	5	5															-40	defined
1420	a15					D. diacapsis	21.8167	-101.617	2200	17.5	450	Subtropical	tropical grassland	moderate		cattle	27	5	5															-40	defined
1441	a18						-2.75	37				Tropical	tropical grassland	moderate		mixed	20	10	10															-40	defined
1442	a18						-2.75	37				Tropical	tropical grassland	moderate		mixed	20	10	10															-40	defined
1443	a18						-2.75	37				Tropical	tropical grassland	moderate		mixed	20	10	10															-40	defined
1461	a22					Iran	36.7789	56.9639	1050	12.5	280	Subtropical	temperate grassland	moderate			30	4	4															-40	defined
1	g17	∑≈ƒ¡∂‘«‡≤ÿ∏ﬂ‘≠∂´‘µ∏ﬂ∫Æ≤›µÈÕ¡»¿Œ¢…˙ŒÔÃÿ’˜µƒ”∞œÏ; Effect of grazing intensity on soil microbial characteristics of an alpine meadow on the Tibetan plateau	Chen dongdong et al.	Journal of Lanzhou University (Natural Sciences)	2011	Gan su province	35.9667	101.883	3570	1.2	620	Temperate	alpine grassland	light		yak	>8	6	6															-30
16	g26	∑≈ƒ¡«ø∂»∂‘ª∑«‡∫£∫˛µÿ«¯∏ﬂ∫Æ≤›‘≠Õ¡»¿Œ¢…˙ŒÔ»∫¬‰Ãº¥˙–ªÃÿ’˜µƒ”∞œÏ; Effect of grazing intensity on carbon metabolic characteristics of soil microbial communities in an alpine steppe in the regions around Qinghai Lake	Zhai wenting et al.	Chin J Appl Environ Biol	2017	Qing hai	37.35	100.067	3343	-0.5	370.3	Temperate	alpine grassland	light		sheep	4	5	5															-30
17	g26						37.35	100.067	3343	-0.5	370.3	Temperate	alpine grassland	light		sheep	4	5	5															-30
18	g26						37.35	100.067	3343	-0.5	370.3	Temperate	alpine grassland	light		sheep	4	5	5															-30
31	g34	∑≈ƒ¡∂‘ƒ⁄√…π≈ªƒƒÆ≤›‘≠≤›µÿ÷≤±ªº∞Õ¡»¿—¯∑÷µƒ”∞œÏ; Effects of grazing on grassland vegetation and soil nutrients in desert steppe of Inner Mongolia	Liu na et al.	Pratacultural Science	2018	Nei menggu	41.0712	110.883			280	Temperate	temperate grassland	light		sheep	1	3	3											937.374	868.687	217.207	38.3306	-7.32759
32	g34						41.0712	110.883			280	Temperate	temperate grassland	light		sheep	1	3	3											937.374	868.687	217.207	38.3306	-7.32759
33	g34						41.0712	110.883			280	Temperate	temperate grassland	light		sheep	1	3	3											937.374	868.687	217.207	38.3306	-7.32759
34	g34						41.0712	110.883			280	Temperate	temperate grassland	light		sheep	1	3	3											937.374	868.687	217.207	38.3306	-7.32759
43	g35	Œ¬¥¯µ‰–Õ≤›‘≠Õ¡»¿¿ÌªØ–‘÷ º∞Œ¢…˙ŒÔ¡ø∂‘∑≈ƒ¡«ø∂»µƒœÏ”¶; Response of Soil Physicochemical Properties and Microbial biomass to Grazing Intensity in Typical Temperate Steppe	Wu jiahua et al.	Acta Agrestia Sinica	2018	Xilinhaote	44.1333	116.33	1100	3	300	Temperate	temperate grassland	light		sheep	2	9	9															-15	defined
44	g35						44.1333	116.33	1100	3	300	Temperate	temperate grassland	light		sheep	2	9	9															-15	defined
45	g35						44.1333	116.33	1100	3	300	Temperate	temperate grassland	light		sheep	2	9	9															-15	defined
46	g35						44.1333	116.33	1100	3	300	Temperate	temperate grassland	light		sheep	2	9	9															-15	defined
55	g38	ªƒƒÆ≤›‘≠≤ªÕ¨∑≈ƒ¡«ø∂»œ¬Õ¡»¿√∏ªÓ–‘º∞—¯∑÷∫¨¡øµƒ∂ØÃ¨—–æø; Dynamic Study on Soil Enzyme Activity and Nutrient Content under Different Grazing Intensity in Desert Steppe	Gao xuefeng et al.	Pratacultural Science	2007	Wu lanchabu	41.7667	112.083				Temperate	temperate grassland	light		sheep		4	4															-15	defined
57	g39	∑≈ƒ¡∏…»≈∂‘ªƒƒÆ≤›‘≠Õ¡»¿–‘◊¥µƒ”∞œÏ; Effects of grazing disturbance on soil properties in desert steppe	An hui et al.	acta prataculturae sinica	2013	Ning xia	37.95	107		8.1	350	Temperate	shrubland	light		sheep	8	3	3															-15	defined
58	g39						37.95	107		8.1	350	Temperate	shrubland	light		sheep	8	3	3															-15	defined
63	g41	∑≈ƒ¡«ø∂»∂‘»˝Ω≠‘¥µ‰–Õ∏ﬂ∫Æ≤›µÈ…˙ŒÔ¡ø∫ÕÕ¡»¿¿ÌªØÃÿ’˜µƒ”∞œÏ; Effects of grazing intensity on biomass and soil physical and chemical characteristics in alpine meadow in the source of three rivers	LI Feng-xia et al.	Pratacultural Science	2015	Qinghai province	33.1333	96.4167	4200	2.9	480	Temperate	alpine grassland	light		sheep	3	2	2											268.1	232.258	101.075	96.7742	-13.369		850	730.435	215.217	215.217	215.217	215.217	-0.151596	0.0754616	-119.565	46318.5
64	g41						33.1333	96.4167	4200	2.9	480	Temperate	alpine grassland	light		sheep	3	3	3											268.1	232.258	101.075	96.7742	-13.369		850	730.435	215.217	215.217	215.217	215.217	-0.151596	0.0503077	-119.565	30879
69	g45	≤ªÕ¨∑≈ƒ¡π‹¿Ìƒ£ Ω∂‘∏ﬂ∫Æ≤›µÈ≤›‘≠Õ¡»¿∫ÙŒ¸Ãÿ’˜µƒ”∞œÏ; Analysis of soil respiration under different grazing management patterns in the alpine meadow-steppe of the Qinghai £≠ Tibet Plateau	Li wen et al.	Acta Prataculturae Sinica	2015	Gan su province	36.5	102.117	2960	0.8	424.5	Temperate	alpine grassland	light		sheep	4	30	30											722.93	490.12	211.202	142.189	-32.2037		5365.4	4318.55	337.068	311.49	337.068	311.49	-0.217051	0.000304973	-1046.85	7021.37
72	g46	≤ªÕ¨∑≈ƒ¡«ø∂»∂‘¥Û’Î√©≤›‘≠Õ¡»¿»´Õ¡º∞«·◊ÈÃºµ™¥¢¡øµƒ”∞œÏ; Effects of Different Grazing Intensities on Soil Carbon and Nitrogen Storage in Stipa grandis Steppe	Wang heyun et al.	Journal of Soil and Water Conservation	2015	Xi linguole	43.7333	116.217		0.2	350	Temperate	temperate grassland	light		sheep	6	10	10											145.03	128.78	7.14675	15.1157	-11.2046
73	g46						43.7333	116.217		0.2	350	Temperate	temperate grassland	light		sheep	6	10	10											145.03	128.78	7.14675	15.1157	-11.2046
74	g46						43.7333	116.217		0.2	350	Temperate	temperate grassland	light		sheep	6	10	10											145.03	128.78	7.14675	15.1157	-11.2046
75	g46						43.7333	116.217		0.2	350	Temperate	temperate grassland	light		sheep	6	10	10											145.03	128.78	7.14675	15.1157	-11.2046
76	g46						43.7333	116.217		0.2	350	Temperate	temperate grassland	light		sheep	6	10	10											145.03	128.78	7.14675	15.1157	-11.2046
87	g47	≤ªÕ¨∑≈ƒ¡«ø∂»œ¬∏ﬂ∫Æ≤›µÈ÷≤±ªÃÿ’˜∫ÕÕ¡»¿—¯∑÷±‰ªØ—–æø; The Effects of Natural Grazing Intensity on Plant Community and Soil Nutrients in Alpine Meadow	Wang xiangtao et al.	ACTA AGRESTIA SINICA	2010	Lan zhou	34.5	101.883	3500	1.2	620	Temperate	alpine grassland	light				5	5											438.15	250.4	78.5083	43.6257	-42.8506
90	g48	≤ªÕ¨∑≈ƒ¡«ø∂»œ¬Õ¡»¿∞±—ıªØ∫Õ∑¥œıªØŒ¢…˙ŒÔµƒ±‰ªØÃÿ’˜; Responses of soil ammonia oxidizers and denitrifiers to different grazing intensities	Sun yifei et al.	ACTA AGRESTIA SINICA	2018	Nei menggu	41.7833	111.883		3.4	180	Temperate	temperate grassland	light		sheep	10	3	3															-15	defined
108	g56	∑≈ƒ¡∂‘∂ı∂˚∂‡Àπ∏ﬂ‘≠”Õ›Ô≤›≥°…˙ŒÔ¡øº∞÷≤±ª-Õ¡»¿Ãº√‹∂»µƒ”∞œÏ; Effects of grazing on plant biomass and the carbon density of vegetation and soil in the Artemisia ordosica shrubland of the Ordos Plateau	Gao li et al.	Acta Ecologica Sinica	2017	Nei mengggu	40.3167	110	1036	6.5	380	Temperate	shrubland	light	d		17	3	3	180.056	244.944	22.0716	30.5238	22.0716	30.5238	0.30776	0.0101851	64.8876	472.952	237.818	168	50.6147	47.1276	-29.3578
109	g56						40.3167	110	1036	6.5	380	Temperate	shrubland	light	d		17	3	3	180.056	244.944	22.0716	30.5238	22.0716	30.5238	0.30776	0.0101851	64.8876	472.952	237.818	168	50.6147	47.1276	-29.3578
110	g56						40.3167	110	1036	6.5	380	Temperate	shrubland	light	d		17	3	3	180.056	244.944	22.0716	30.5238	22.0716	30.5238	0.30776	0.0101851	64.8876	472.952	237.818	168	50.6147	47.1276	-29.3578
111	g56						40.3167	110	1036	6.5	380	Temperate	shrubland	light	d		17	3	3	180.056	244.944	22.0716	30.5238	22.0716	30.5238	0.30776	0.0101851	64.8876	472.952	237.818	168	50.6147	47.1276	-29.3578
112	g56						40.3167	110	1036	6.5	380	Temperate	shrubland	light	d		17	3	3	180.056	244.944	22.0716	30.5238	22.0716	30.5238	0.30776	0.0101851	64.8876	472.952	237.818	168	50.6147	47.1276	-29.3578
113	g56						40.3167	110	1036	6.5	380	Temperate	shrubland	light	d		17	3	3	180.056	244.944	22.0716	30.5238	22.0716	30.5238	0.30776	0.0101851	64.8876	472.952	237.818	168	50.6147	47.1276	-29.3578
118	g58	∑≈ƒ¡∂‘ªƒƒÆ≤›‘≠÷≤ŒÔ…˙ŒÔ¡øº∞Õ¡»¿—¯∑÷µƒ”∞œÏ; Effects of grazing on plant biomass and soil nutrient in desert steppe	An hui et al.	Journal of Plant Nutrition and Fertilizer	2013	Ning xia	37.95	107		8.1	300	Temperate	shrubland	light		sheep	7	3	3											48.9956	41.3974	2.26906	1.36144	-15.508		236.087	208.696	6.77759	24.8512	6.77759	24.8512	-0.123323	0.00500128	-27.3913	221.172
121	g59	∑≈ƒ¡∂‘¿‰›Ô∏˘º Õ¡»¿Œ¢…˙ŒÔ ˝¡ø∫Õ»∫¬‰π¶ƒ‹∂‡—˘–‘µƒ”∞œÏ; Effect on functional diversity of Artemisia frigida rhizosphere soil microbial community with grazing	Zang xiaolin et al.	Journal of Zhejiang A £¶ F University	2017	Nei menggu	44.1667	116.467		-0.4	365.6	Temperate	temperate grassland	light			2	3	3															-15	defined
126	g64	∑≈ƒ¡∂‘»Ù∂˚∏«∏ﬂ∫Æ≤›µÈÕ¡»¿µ™øÛªØº∞∆‰Œ¬∂»√Ù∏––‘µƒ”∞œÏ; Effect of grazing intensity on temperature sensitivity of soil nitrogen mineralization in Zoigß◊ alpine meadow	Zhao yu et al.	Acta Ecologica Sinica	2014	Si chuan province	33.1	102.583	3456	0.9	749.1	Temperate	alpine grassland	light		yak	2	3	3															-15	defined
129	g67	∑≈ƒ¡π‹¿Ìƒ£ Ω∂‘∏ﬂ∫Æ≤›µÈ…˙Ã¨œµÕ≥”–ª˙Ãº°¢µ™¥¢¡øÃÿ’˜µƒ”∞œÏ; Effects of Grazing Management Model on the Characteristics of Organic Carbon and Nitrogen Reserves in Alpine Meadow Ecosystem	Li wen et al.	Acta Prataculturae Sinica	2016	Gan su province	37.9167	103.767	2960	0.8	424.5	Temperate	alpine grassland	light		sheep	4	15	15															-33.2557	converted from C											18905	17113.1	2944.17	3575.06
130	g67						37.9167	103.767	2960	0.8	424.5	Temperate	alpine grassland	light		sheep	4	15	15															-33.2557	converted from C											18905	17113.1	2944.17	3575.06
131	g67						37.9167	103.767	2960	0.8	424.5	Temperate	alpine grassland	light		sheep	4	15	15															-33.2557	converted from C											18905	17113.1	2944.17	3575.06
132	g67						37.9167	103.767	2960	0.8	424.5	Temperate	alpine grassland	light		sheep	4	15	15															-33.2557	converted from C											18905	17113.1	2944.17	3575.06
133	g67						37.9167	103.767	2960	0.8	424.5	Temperate	alpine grassland	light		sheep	4	15	15															-33.2557	converted from C											18905	17113.1	2944.17	3575.06
134	g67						37.9167	103.767	2960	0.8	424.5	Temperate	alpine grassland	light		sheep	4	15	15															-33.2557	converted from C											18905	17113.1	2944.17	3575.06
135	g67						37.9167	103.767	2960	0.8	424.5	Temperate	alpine grassland	light		sheep	4	15	15															-33.2557	converted from C											18905	17113.1	2944.17	3575.06
136	g67						37.9167	103.767	2960	0.8	424.5	Temperate	alpine grassland	light		sheep	4	15	15															-33.2557	converted from C											18905	17113.1	2944.17	3575.06
153	g69	∑≈ƒ¡ºæΩ⁄º∞ÕÀªØ≥Ã∂»∂‘∏ﬂ∫Æ≤›µÈÕ¡»¿”–ª˙Ãºµƒ”∞œÏ	¡ı Á¿ˆ	Pratacultural Science	2016	Qing hai	35.45	96.32				Temperate	alpine grassland	light				5	5											168.5	95.78	46.3984	58.8757	-43.1573		1265.43	1438.34	533.705	785.151	533.705	785.151	0.128078	0.0951713	172.91	180260
156	g69						35.45	96.32				Temperate	alpine grassland	light				5	5											168.5	95.78	46.3984	58.8757	-43.1573		1265.43	1438.34	533.705	785.151	533.705	785.151	0.128078	0.0951713	172.91	180260
159	g76	∑≈ƒ¡»≈∂Ø∂‘Œ˝¡÷π˘¿’µ‰–Õ≤›‘≠÷≤±ªÃÿ’˜º∞Õ¡»¿—¯∑÷µƒ”∞œÏ; Response of Plant Characteristics and Soil Nutrients on Grazing Disturbance in Typical Grassland in Xilinguole	Liu jiahui et al.	Ecology and Environmental Sciences	2017	Nei menggu	43.6333	116.7		0.4	337	Temperate	temperate grassland	light		sheep	5	3	3											234.783	224.348	40.6655	31.6288	-4.44444		152.466	147.671	24.9131	23.2522	24.9131	23.2522	-0.0319516	0.0171644	-4.79452	387.108
175	g83	ƒ¡—πÃ›∂»œ¬∏ﬂ∫Æ≤›µÈÕ¡»¿»›÷ÿº∞≥÷ÀÆƒ‹¡¶µƒ±‰ªØÃÿ’˜; Change characteristics of soil bulk density and water holding capacity in alpine meadow under grazing pressure gradient	Zhu jingbin et al.	Study on Soil and Water Conservation	2018	Qing hai province	37.5	101.2	3600	-1.7	560	Temperate	alpine grassland	light		sheep	2	5	5															-15	defined	2313.95	2488.37	338.01	338.01	338.01	338.01	0.0726712	0.00795785	174.419	45700.4
176	g83						37.5	101.2	3600	-1.7	560	Temperate	alpine grassland	light		sheep	2	5	5															-15	defined	2313.95	2488.37	338.01	338.01	338.01	338.01	0.0726712	0.00795785	174.419	45700.4
177	g83						37.5	101.2	3600	-1.7	560	Temperate	alpine grassland	light		sheep	2	5	5															-15	defined	2313.95	2488.37	338.01	338.01	338.01	338.01	0.0726712	0.00795785	174.419	45700.4
188	g89	Œß∑‚”Î∑≈ƒ¡∂‘µ‰–Õ≤›‘≠÷≤±ª∫ÕÕ¡»¿µƒ”∞œÏ; Effects of Enclosure and Grazing on Vegetation and Soil in Typical Grassland	Zhai xiajie et al.	Journal of Grassland Science of China	2015	Neimenggu	43.6	116.55	1200			Temperate	temperate grassland	light	d		31	10	10											123.688	92.1267	51.9384	43.4773	-25.5171		1431.2	1277.12	385.935	255.559	385.935	255.559	-0.11391	0.0112758	-154.086	21425.6
189	g89						43.6	116.55	1200			Temperate	temperate grassland	light	d		31	10	10											123.688	92.1267	51.9384	43.4773	-25.5171		1431.2	1277.12	385.935	255.559	385.935	255.559	-0.11391	0.0112758	-154.086	21425.6
190	g89						43.6	116.55	1200			Temperate	temperate grassland	light	d		31	10	10											123.688	92.1267	51.9384	43.4773	-25.5171		1431.2	1277.12	385.935	255.559	385.935	255.559	-0.11391	0.0112758	-154.086	21425.6
192	g93	≤ªÕ¨∑≈ƒ¡¬ ∂‘≤›‘≠÷≤ŒÔ”ÎÕ¡»¿ C °¢N °¢P ∫¨¡øµƒ”∞œÏ	Li xiangzhen et al.	Acta Agrestia Sinica	1998	Xi linhaote	43.6167	116.7		0.75	350	Temperate	temperate grassland	light			8	5	5															-15	defined	1582	1259			559.229	396.46	-0.228372	0.0448242	-323	93983.5
193	g93						43.6167	116.7		0.75	350	Temperate	temperate grassland	light			8	5	5															-15	defined	1582	1259			559.229	396.46	-0.228372	0.0448242	-323	93983.5
194	g93						43.6167	116.7		0.75	350	Temperate	temperate grassland	light			8	5	5															-15	defined	1582	1259			559.229	396.46	-0.228372	0.0448242	-323	93983.5
201	g96	≤ªÕ¨∑≈ƒ¡—π¡¶œ¬ªƒƒÆ≤›‘≠Õ¡»¿ ”–ª˙ÃºÃÿ’˜º∞∆‰”Î÷≤±ª÷Æº‰πÿœµµƒ—–æø; Characteristics of soil organic carbon and its relationship with vegetation in Desert Steppe under different grazing pressures	Li chunli et al.	Journal of Arid Land Resources and Environment	2008	Nei menggu	41.7833	111.883	1450		280	Temperate	temperate grassland	light				3	3											29.14	24.72	5.97558	7.93279	-15.1682
202	g96						41.7833	111.883	1450		280	Temperate	temperate grassland	light				3	3											29.14	24.72	5.97558	7.93279	-15.1682
207	g98	≥§∆⁄∑‚”˝∂‘≤ªÕ¨¿‡–Õ≤›µÿÃº÷¸¡øº∞∆‰πÃ≥÷ÀŸ¬ µƒ”∞œÏ	He nianpeng et al.	…˙Ã¨—ß±®	2011	Nei menggu	43.55	116.667		0.4	345	Temperate	temperate grassland	light			30	3	3															-68.6303	converted from C											16629	15045.2	3219.51	1430.89
208	g98						43.5333	116.55		0.4	345	Temperate	temperate grassland	light			30	3	3															-77.0612	converted from C											13687.8	12217.2	3934.96	2146.34
217	g112	∂Ã∆⁄∑≈ƒ¡∂‘«‡≤ÿ∏ﬂ‘≠∂´±±±ﬂ‘µ∏ﬂ∫Æ≤›µÈÕ¡»¿º∞Œ¢…˙ŒÔÃºµ™∫¨¡øµƒ”∞œÏ; EFFECTS OF SHORT-TERM GRAZING ON SOIL AND MICROBIAL CARBON AND NITROGEN CONTENTS IN ALPINE MEADOW ON THE NORTHEAST MARGIN OF QINGHAI-XIZANG PLATEAU	Li shiqing et al.	Chinese journal of grassland	2013	Gan su province	37.1833	102.817	3100	0.55	416	Temperate	alpine grassland	light		yak	1	3	3															-15	defined
218	g112						37.1833	102.817	3100	0.55	416	Temperate	alpine grassland	light		yak	1	3	3															-15	defined
219	g112						37.1833	102.817	3100	0.55	416	Temperate	alpine grassland	light		yak	1	3	3															-15	defined
226	g117	∑≈ƒ¡∂‘µ‰–Õ≤›‘≠Õ¡»¿÷–º∏÷÷…˙Ã¨“Ú◊””∞œÏµƒ—–æø; Effects of Grazing on Several Ecological Factors in Soil of Typical Grassland	Gao xuefeng et al.	Journal of Arid Land Resources and Environment	2010	Nei menggu et al.	43.4333	116.65		1.5		Temperate	temperate grassland	light				3	3															-15	defined
229	g124	∑≈ƒ¡∂‘À…ƒ€≤›µÿ—Ú≤›»∫¬‰º∞Õ¡»¿Œ¢…˙ŒÔ»∫¬‰Ãº‘¥¿˚”√µƒ”∞œÏ; Effects of Grazing on Carbon Source Utilization of Leymus chinensis Community and Soil Microbial Community in Songnen Grassland	Zhang jianfeng et al.	Pratacultural Science	2014	Ji lin province	35.3833	123.5	141.3	5	425	Temperate	temperate grassland	light		sheep		3	3											83.94	120.84	19.4336	7.62102	43.96
234	g129	∑≈ƒ¡«ø∂»∂‘’—À’≤›µÈ≤›‘≠Õ¡»¿”–ª˙Ãºº∞Œ¢…˙ŒÔÃºµƒ”∞œÏ; Effects of Grazing Intensity on Soil Organic Carbon and Microbial Carbon in Zhaosu Meadow Steppe	Pu ningning et al.	Journal of Xinjiang Agricultural University	2013	Xin jiang	43.15	81.3	3200	2.9	475	Temperate	temperate grassland	light		cattle	2	5	5															-15	defined
235	g129						43.15	81.3	3200	2.9	475	Temperate	temperate grassland	light		cattle	2	5	5															-15	defined
236	g129						43.15	81.3	3200	2.9	475	Temperate	temperate grassland	light		cattle	2	5	5															-15	defined
246	g145	»˝Ω≠‘¥«¯∏ﬂ∫Æ≤›µÈ≤ªÕ¨ÕÀªØ—›ÃÊΩ◊∂ŒÕ¡»¿”–ª˙Ãº∫ÕŒ¢…˙ŒÔ¡øÃºµƒ±‰ªØ; Changes of Soil Organic Carbon and Microbial biomass Carbon in Alpine Meadow at Different Degradation Succession Stages in the Source Area of the Three Rivers	Wang changting et al.	Chin J Appl Environ Biol	2008	Qing hai province	34	100.05	4150	-1.7	600	Temperate	alpine grassland	light				10	10											223.66	233.1	26.4366	16.2541	4.22069
250	g152	Œ˜≤ÿƒ««˙µÿ«¯∏ﬂ∫Æ≤›µÈ≤ªÕ¨∑≈ƒ¡∑Ω Ωœ¬Õ¡»¿Œ¢…˙ŒÔ»∫¬‰Ω·ππÃÿ’˜; Microbial community structure of the alpine meadow under different grazing styles in Naqu prefecture of Tibet	Niu lei et al.	Chinese Journal of Applied Ecology	2015	Na qu	31.44	92.02	>4500	-0.6	380.45	Temperate	alpine grassland	light				4	4															-15	defined
251	g152						31.44	92.02	>4501	-0.6	380.45	Temperate	alpine grassland	light				4	4															-15	defined
252	g154	Response of Vegetation and Soil Carbon and Nitrogen Storage to Grazing Intensity in Semi-Arid Grasslands in the Agro-Pastoral Zone of Northern China	Xu minyun et al.	plos one	2014	He bei province	41.7667	115.683	1375	1.5	400	Temperate	temperate grassland	light		sheep	10	9	9	15.08	11.96	0.99	0.51	0.99	0.51	-0.231802	0.000680917	-3.12	0.1378	575.79	462.3	17.04	18.6	-19.7103		1297.38	1599.42	12.42	13.02	12.42	13.02	0.209294	1.75e-05	302.04	35.9752
253	g154						41.7667	115.683	1375	1.5	400	Temperate	temperate grassland	light		sheep	10	9	9	15.08	11.96	0.99	0.51	0.99	0.51	-0.231802	0.000680917	-3.12	0.1378	575.79	462.3	17.04	18.6	-19.7103		1297.38	1599.42	12.42	13.02	12.42	13.02	0.209294	1.75e-05	302.04	35.9752
254	g154						41.7667	115.683	1375	1.5	400	Temperate	temperate grassland	light		sheep	10	9	9	15.08	11.96	0.99	0.51	0.99	0.51	-0.231802	0.000680917	-3.12	0.1378	575.79	462.3	17.04	18.6	-19.7103		1297.38	1599.42	12.42	13.02	12.42	13.02	0.209294	1.75e-05	302.04	35.9752
255	g154						41.7667	115.683	1375	1.5	400	Temperate	temperate grassland	light		sheep	10	9	9	15.08	11.96	0.99	0.51	0.99	0.51	-0.231802	0.000680917	-3.12	0.1378	575.79	462.3	17.04	18.6	-19.7103		1297.38	1599.42	12.42	13.02	12.42	13.02	0.209294	1.75e-05	302.04	35.9752
256	g154						41.7667	115.683	1375	1.5	400	Temperate	temperate grassland	light		sheep	10	9	9	15.08	11.96	0.99	0.51	0.99	0.51	-0.231802	0.000680917	-3.12	0.1378	575.79	462.3	17.04	18.6	-19.7103		1297.38	1599.42	12.42	13.02	12.42	13.02	0.209294	1.75e-05	302.04	35.9752
267	g156	Intermediate grazing intensities by sheep increase soil bacterial diversities in an Inner Mongolian steppe	Zhou xiaoqi et al.	Biol Fertil Soils	2010	Nei menggu	43.8333	116.567	1100	-0.4	350	Temperate	temperate grassland	light		sheep	16	3	3											127.1	98.3	22.3435	20.9578	-22.6593
277	g161	Impact of historic grazing on steppe soils on the northern Tibetan Plateau	Wang xiaodan et al.	Plant Soil	2012	Xi zang	29.9333	83.8667	4600	-0.8	320.1	Subtropical	alpine grassland	light		sheep		88	88															-15	defined
280	g164	Impact of Grazing on Soil Carbon and Microbial Biomass in Typical Steppe and Desert Steppe of Inner Mongolia	Nan Liu et al.	plos one	2012	Nei menggu	41.7833	111.883	1450	3.4	280	Temperate	temperate grassland	light		sheep	6	3	3															-15	defined
283	g164						43.6333	116.7	1200	0.7	335	Temperate	temperate grassland	light		sheep	5	3	3															-15	defined
287	g166						42.2667	112.783	1184	4.9	213	Temperate	temperate grassland	light	d	sheep	13	3	3											188.793	175.862	22.3972	13.4383	-6.84932		1144.4	995.69	44.7944	78.3902	44.7944	78.3902	-0.139197	0.00257683	-148.707	2717.19
290	g171						45.735	115.425	760_1452	176.35	1.3	Temperate	temperate grassland	light	d		50	2	2															-29.4118	converted from C
293	g171						45.735	115.425	760_1455	176.35	1.3	Temperate	temperate grassland	light	d		50	2	2															-29.4118	converted from C
296	g171						45.735	115.425	760_1458	176.35	1.3	Temperate	temperate grassland	light	d		50	2	2															-29.4118	converted from C
299	g174	Effects of livestock grazing intensity on soil biota in a semiarid steppe of Inner Mongolia	Qi sha et al.	Plant Soil	2011	Nei menggu	43.4333	115.533		0.7	350	Temperate	temperate grassland	light		sheep		3	3															-15	defined
302	g177	Grazing intensity effects on soil nitrogen mineralization in semi-arid grassland on the Loess Plateau of northern China	Liu tianzeng et al.	Nutr Cycl Agroecosyst	2011	Gan su	37.14	106.84	1650	7.1	359	Temperate	temperate grassland	light		sheep	8.5	6	6											133.82	117.25	33.2151	23.1232	-12.3823
305	g178	Response of soil moisture and temperature to grazing intensity in a Leymus chinensis steppe, Inner Mongolia	Zhao ying et al.	Plant Soil	2011	Nei menggu et al.	43.6167	116.7	1270	0.7	350	Temperate	temperate grassland	light		sheep	20	3	3															-15	defined
307	g181	Impacts of grazing intensity on denitrification and N2O production in a semi-arid grassland ecosystem	Xu yuqing et al.	Biogeochemistry	2008	Nei menggu	43.8333	116.567	1100	-4	350	Temperate	temperate grassland	light		sheep	16	3	3											132.54	112.65	26.1713	16.0041	-15.0068
311	g183	Grazing intensity impacts soil carbon and nitrogen storage of continental steppe	He nianpeng et al.	Ecosphere	2011	Neimenggu	43.55	116.667		3	334	Temperate	temperate grassland	light		sheep	5	10	10											164.228	141.463	17.0732	13.8211	-13.8614
317	g183						43.55	116.667		3	334	Temperate	temperate grassland	light		sheep	5	10	10											164.228	141.463	17.0732	13.8211	-13.8614
323	g184	The impact of grazing intensity on soil characteristics of Stipa grandis and Stipa bungeana steppe in northern China (autonomous region of Ningxia)	Xie yingzhong et al.	Acta Oecologica	2004	Ning xia	36.165	106.215	1721_1917	5.3_7.3	403_499	Temperate	temperate grassland	light				5	5															-15	defined
327	g184						36.165	106.215	1721_1921	5.3_7.7	403_503	Temperate	temperate grassland	light				5	5															-15	defined
331	g188	Effects of grazing intensity on soil thermal properties and heat flux under Leymus chinensis and Stipa grandis vegetation in Inner Mongolia, China	Gan L. et al.	Soil & Tillage Research	2012	Nei menggu	43.6167	116.7		0.7	343	Temperate	temperate grassland	light		sheep		3	3															-15	defined
332	g188						43.6167	116.7		0.7	343	Temperate	temperate grassland	light		sheep		3	3															-15	defined
333	g188						43.6167	116.7		0.7	343	Temperate	temperate grassland	light		sheep		3	3															-15	defined
344	g191	Grazing induced changes in plant diversity is a critical factor controlling grassland productivity in the Desert Steppe, Northern China	Zhang ruiyang et al.	Agriculture, Ecosystems and Environment	2018	Nei menggu	41.7667	111.883	1450	3.6	289.8	Temperate	temperate grassland	light		sheep	11	3	3											183.486	155.199			-15.4167		1885.5	1679.39			666.513	528.841	-0.115761	0.074707	-206.107	241304
345	g191						41.7667	111.883	1450	3.6	289.8	Temperate	temperate grassland	light		sheep	11	3	3											183.486	155.199			-15.4167		1885.5	1679.39			666.513	528.841	-0.115761	0.074707	-206.107	241304
346	g191						41.7667	111.883	1450	3.6	289.8	Temperate	temperate grassland	light		sheep	11	3	3											183.486	155.199			-15.4167		1885.5	1679.39			666.513	528.841	-0.115761	0.074707	-206.107	241304
353	g192	Comprehensive analysis of grazing intensity impacts soil organic carbon: A case study in typical steppe of Inner Mongolia, China	Zhang meng et al.	Applied Soil Ecology	2018	Nei menggu	44.25	116.6	1116	-0.1	600	Temperate	temperate grassland	light		sheep	3	2	2	134.259	123.659	48.9564	38.2472	48.9564	38.2472	-0.0822381	0.114314	-10.5994	1929.79	224	241.379	70.2376	45.1528	7.75862		1141.66	1249.56	206.676	358.577	206.676	358.577	0.0903087	0.0575601	107.901	85646.5
356	g193	Seasonally dependent impacts of grazing on soil nitrogen mineralization and linkages to ecosystem functioning in Inner Mongolia grassland	Shan yumei et al.	Soil Biology & Biochemistry	2011	Nei menggu	43.6333	116.7		0.3	346.1	Temperate	temperate grassland	light		sheep	4	5	5											309.712	119.604	25.3367	22.5215	-61.3821
362	g197	Changes of soil CO2 flux under different stocking rates during spring-thaw period in a northern desert steppe, China	Tang shiming et al.	Atmospheric Environment	2015	Nei menggu	41.7833	111.883	1450	6.7	280	Temperate	temperate grassland	light		sheep	8	3	3															-15	defined
365	g198	Contribution of grazing to soil atmosphere CH4 exchange during the growing season in a continental steppe	Tang shiming et al.	Atmospheric Environment	2013	Neimenggu	41.7833	111.883	1450		280	Temperate	temperate grassland	light				3	3															-27
368	g198						43.1833	116.367	1000	0.7	330	Temperate	temperate grassland	light				3	3															-27
371	g198						45.3833	119.85	1000	1.2	370	Temperate	temperate grassland	light				3	3															-27
378	g210	Mixed grazing and clipping is beneficial to ecosystem recovery but may increase potential N2O emissions in a semi-arid grassland	Zhong lei et al.	Soil Biology & Biochemistry	2017	Nei menggu	43.6333	116.7	1240	0.3	341.6	Temperate	temperate grassland	light		sheep	9	3	3															-15	defined
381	g210						43.6333	116.7	1240	0.3	341.6	Temperate	temperate grassland	light		sheep	9	3	3															-15	defined
384	g211	Understanding the relationships between grazing intensity and the distribution of nitrifying communities in grassland soils	Pan hong et al.	Science of the Total Environment	2018	Nei menggu	43.6167	116.717	1250	0.3	336.9	Temperate	temperate grassland	light		sheep	10	3	3															-15	defined
391	g214						30.6	91.05	4650	1.8	479	Temperate	alpine grassland	light	d			5	5											109.091	94.9495	31.6212	81.3116	-12.963		3706.9	3189.66	1734.88	2505.94	1734.88	2505.94	-0.150282	0.167255	-517.241	1.85791e+06
392	g214						30.6	91.05	4800	1.8	479	Temperate	alpine grassland	light	d			5	5											191.919	169.697	31.6212	103.898	-11.5789		7586.21	6206.9	3084.23	1349.35	3084.23	1349.35	-0.200671	0.04251	-1379.31	2.26665e+06
393	g214						30.6	91.05	4950	1.8	479	Temperate	alpine grassland	light	d			5	5											248.485	210.101	27.1039	31.6212	-15.4472		10948.3	9568.97	2313.17	1156.59	2313.17	1156.59	-0.134657	0.0118499	-1379.31	1.33769e+06
394	g214						30.6	91.05	5100	1.8	479	Temperate	alpine grassland	light	d			5	5											218.182	195.96	76.7943	85.8289	-10.1852		7672.41	7327.59	3277	1927.64	3277	1927.64	-0.0459851	0.0503261	-344.828	2.8909e+06
407	g216						37.1833	102.783	2960	-0.1	416	Temperate	alpine grassland	light	d	sheep	4	10	10	521.36	32.78	33.55	4.16	33.55	4.16	-2.76662	0.00202463	-488.58	114.291	677.184	537.379	96.7104	82.8947	-20.6452		5118.64	4542.37	535.979	535.979	535.979	535.979	-0.11944	0.00248874	-576.271	57454.8	14169.7	12457.6	1653.14	1712.18
408	g216						37.1833	102.783	2960	-0.1	416	Temperate	alpine grassland	light	d	sheep	4	10	10	521.36	32.78	33.55	4.16	33.55	4.16	-2.76662	0.00202463	-488.58	114.291	677.184	537.379	96.7104	82.8947	-20.6452		5118.64	4542.37	535.979	535.979	535.979	535.979	-0.11944	0.00248874	-576.271	57454.8	14169.7	12457.6	1653.14	1712.18
409	g216						37.1833	102.783	2960	-0.1	416	Temperate	alpine grassland	light	d	sheep	4	10	10	521.36	32.78	33.55	4.16	33.55	4.16	-2.76662	0.00202463	-488.58	114.291	677.184	537.379	96.7104	82.8947	-20.6452		5118.64	4542.37	535.979	535.979	535.979	535.979	-0.11944	0.00248874	-576.271	57454.8	14169.7	12457.6	1653.14	1712.18
410	g216						37.1833	102.783	2960	-0.1	416	Temperate	alpine grassland	light	d	sheep	4	10	10	521.36	32.78	33.55	4.16	33.55	4.16	-2.76662	0.00202463	-488.58	114.291	677.184	537.379	96.7104	82.8947	-20.6452		5118.64	4542.37	535.979	535.979	535.979	535.979	-0.11944	0.00248874	-576.271	57454.8	14169.7	12457.6	1653.14	1712.18
419	g217	Grazing intensity affected spatial patterns of vegetation and soil fertility in a desert steppe	Lin yang et al.	Agriculture, Ecosystems and Environment	2010	Nei menggu	41.7833	111.883		3.4	280	Temperate	temperate grassland	light		sheep	4	4	4											207.792	156.926	30.303	58.4416	-24.4792
422	g223	Soil properties and species composition under different grazing intensity in an alpine meadow on the eastern Tibetan Plateau, China	Yang zhenan et al.	Environ Monit Assess	2016	Sichuan province	34.9	102.1	3480	0.9	690	Temperate	alpine grassland	light		yak	6	3	3	139.377	89.6498	19.4098	20.6229	19.4098	20.6229	-0.441275	0.0241036	-49.7276	267.347	311.521	229.954	23.9454	69.4417	-26.1834		996.8	1097.6	182.905	133.022	182.905	133.022	0.0963311	0.016119	100.8	17049.6
429	g229	Impacts of Grazing Intensity and Plant Community Composition on Soil Bacterial Community Diversity in a Steppe Grassland	Qu tongbao at al.	PLOS ONE	2016	Ji lin province	44.6	123.65	135	5.5	340	Temperate	temperate grassland	light		sheep	3	5	5															-15	defined
431	g229						44.6	123.65	135	5.5	340	Temperate	temperate grassland	light		sheep	3	5	5															-15	defined
433	g229						44.6	123.65	135	5.5	340	Temperate	temperate grassland	light		sheep	3	5	5															-15	defined
435	g229						44.6	123.65	135	5.5	340	Temperate	temperate grassland	light		sheep	3	5	5															-15	defined
437	g229						44.6	123.65	135	5.5	340	Temperate	temperate grassland	light		sheep	3	5	5															-15	defined
443	g235	Grazing depresses soil carbon storage through changing plant biomass and composition in a Tibetan alpine meadow	Sun DS et al.	PLANT SOIL ENVIRON	2011	Lan zhou	33.9833	102	3500	2.3	661	Temperate	alpine grassland	light		mixed	3	5	5											429	285.2	75.8947	29.093	-33.5198		1905.8	1625.5	142.302	133.448	142.302	133.448	-0.159086	0.00246304	-280.3	7611.68
453	g242	Effects of Grazing Regimes on Plant Traits and Soil Nutrients in an Alpine Steppe, Northern Tibetan Plateau	Sun jian et al.	PLOS ONE	2014	Xi zang province	30.95	88.7	4675	0	300	Subtropical	alpine grassland	light	d	sheep		3	3											62.25	48.09	3.21	12.39	-22.747		261.88	324.87	48.67	58.18	48.67	58.18	0.215539	0.0222039	62.99	1917.89
454	g242						30.95	88.7	4675	0	300	Subtropical	alpine grassland	light	d	sheep		3	3											62.25	48.09	3.21	12.39	-22.747		261.88	324.87	48.67	58.18	48.67	58.18	0.215539	0.0222039	62.99	1917.89
455	g242						30.95	88.7	4675	0	300	Subtropical	alpine grassland	light	d	sheep	5	3	3											62.25	51.09	3.21	35.48	-17.9277		261.88	244.84	48.67	59.59	48.67	59.59	-0.0672814	0.0312584	-17.04	1973.25
456	g242						30.95	88.7	4675	0	300	Subtropical	alpine grassland	light	d	sheep	5	3	3											62.25	51.09	3.21	35.48	-17.9277		261.88	244.84	48.67	59.59	48.67	59.59	-0.0672814	0.0312584	-17.04	1973.25
492	g269	The effects of different intensities of long-term grazing on the direction and strength of plant®Csoil feedback in a semiarid grassland of Northwest China	Chen tao et al.	Plant Soil	2017	Gan su	37.12	106.82	1650	7.1	360	Temperate	temperate grassland	light		sheep		3	3															-15	defined
499	g274	Changes in Soil Physical, Chemical, and Biological Characteristics of a Temperate Desert Steppe under Different Grazing Regimes in Northern China	Jiao ting et al.	COMMUNICATIONS IN SOIL SCIENCE AND PLANT ANALYSIS	2016	Gan su province	37.1	103.517		8.3	158	Temperate	temperate grassland	light		sheep	7	5	5															-15	defined
508	g281	Response of soil properties to yak grazing intensity in a Kobresia parva-meadow on the Qinghai®CTibetan Plateau, China	Dong quming et al	Journal of Soil Science and Plant Nutrition	2012	Xi zang	33.6167	99.7833	4000	-1.3	590	Temperate	alpine grassland	light		yak	2	5	5															-15	defined
509	g281						33.6167	99.7833	4000	-1.3	590	Temperate	alpine grassland	light		yak	2	5	5															-15	defined
510	g281						33.6167	99.7833	4000	-1.3	590	Temperate	alpine grassland	light		yak	2	5	5															-15	defined
520	g281						33.6167	99.7833	4000	-1.3	590	Temperate	alpine grassland	light		yak	2	5	5															-15	defined
521	g281						33.6167	99.7833	4000	-1.3	590	Temperate	alpine grassland	light		yak	2	5	5															-15	defined
522	g281						33.6167	99.7833	4000	-1.3	590	Temperate	alpine grassland	light		yak	2	5	5															-15	defined
532	g282	Photosynthesis, transpiration and water use efficiency of four plant species with grazing intensities in Hunshandak Sandland, China	Y. Peng	Journal of Arid Environments	2007	Nei menggu	42.5	112.75		1.7	300	Temperate	temperate grassland	light		sheep	3	3	3											183.429	174.33	92.0774	38.9877	-4.96084
535	g285	Distribution patterns of vegetation-and soil carbon and nitrogen density in an alpine forb meadow under short-term grazing gradient	Wu qihua et al.	Chinese Journal of Ecology	2013	Qing hai	37.6833	101.35	3545	-2.1	560	Temperate	alpine grassland	light		sheep	2	5	5															-15.7365	converted from C
536	g285						37.6833	101.35	3545	-2.1	560	Temperate	alpine grassland	light		sheep	2	5	5															-15.7365	converted from C
537	g285						37.6833	101.35	3545	-2.1	560	Temperate	alpine grassland	light		sheep	2	5	5															-15.7365	converted from C
538	g285						37.6833	101.35	3545	-2.1	560	Temperate	alpine grassland	light		sheep	2	5	5															-15.7365	converted from C
547	g288	Analysis of the soil water-holding capacity in alpine forb meadow under grazing gradient and relevant influence factors	Wu qihua et al.	Journal of Glaciology and Geocryology	2014	Qing hai	37.6833	101.35	3545	-2.1	560	Temperate	alpine grassland	light		sheep	2	5	5	28.17	10.17	9.36912	5.18768	9.36912	5.18768	-1.01882	0.0741631	-18	22.9385	287.09	241.91	70.5032	37.074	-15.7372		3167.4	2428.91	1259.11	1071.12	1259.11	1071.12	-0.265468	0.0704987	-738.49	546531
548	g288						37.6833	101.35	3545	-2.1	560	Temperate	alpine grassland	light		sheep	2	5	5	28.17	10.17	9.36912	5.18768	9.36912	5.18768	-1.01882	0.0741631	-18	22.9385	287.09	241.91	70.5032	37.074	-15.7372		3167.4	2428.91	1259.11	1071.12	1259.11	1071.12	-0.265468	0.0704987	-738.49	546531
549	g288						37.6833	101.35	3545	-2.1	560	Temperate	alpine grassland	light		sheep	2	5	5	28.17	10.17	9.36912	5.18768	9.36912	5.18768	-1.01882	0.0741631	-18	22.9385	287.09	241.91	70.5032	37.074	-15.7372		3167.4	2428.91	1259.11	1071.12	1259.11	1071.12	-0.265468	0.0704987	-738.49	546531
562	g295	The relationship between the diversity of arbuscular mycorrhizal fungi and grazing in a meadow steppe	Lei ba et al.	Plant Soil	2012	Ji lin	44.6667	123.733	135	4.9	365	Temperate	temperate grassland	light		mixed		5	5											87.3	48.5	30.4105	18.783	-44.4444		7.4	6.3	2.01246	0.894427	2.01246	0.894427	-0.16093	0.0188231	-1.1	0.97
566	g300	Effect of degradation and rebuilding of artificial grasslands on soil respiration and carbon and nitrogen pools on an alpine meadow of the Qinghai-Tibetan Plateau	Li wen et al.	Ecological Engineering	2018	Gan Su	37.1833	102.767	2960	-0.1	416	Temperate	alpine grassland	light		sheep		18	18	346.67	25.56	10.91	1.27	10.91	1.27	-2.60734	0.000192179	-321.11	6.70228	457.04	348.27	29.48	19.23	-23.7988		4638.12	3716.8	344.81	189.78	344.81	189.78	-0.221446	0.000451886	-921.32	8606.13	18312.8	16919.4	3800.28	3800.28
567	g300						37.1833	102.767	2960	-0.1	416	Temperate	alpine grassland	light		sheep		18	18	346.67	25.56	10.91	1.27	10.91	1.27	-2.60734	0.000192179	-321.11	6.70228	457.04	348.27	29.48	19.23	-23.7988		4638.12	3716.8	344.81	189.78	344.81	189.78	-0.221446	0.000451886	-921.32	8606.13	18312.8	16919.4	3800.28	3800.28
568	g300						37.1833	102.767	2960	-0.1	416	Temperate	alpine grassland	light		sheep		18	18	346.67	25.56	10.91	1.27	10.91	1.27	-2.60734	0.000192179	-321.11	6.70228	457.04	348.27	29.48	19.23	-23.7988		4638.12	3716.8	344.81	189.78	344.81	189.78	-0.221446	0.000451886	-921.32	8606.13	18312.8	16919.4	3800.28	3800.28
569	g300						37.1833	102.767	2960	-0.1	416	Temperate	alpine grassland	light		sheep		18	18	346.67	25.56	10.91	1.27	10.91	1.27	-2.60734	0.000192179	-321.11	6.70228	457.04	348.27	29.48	19.23	-23.7988		4638.12	3716.8	344.81	189.78	344.81	189.78	-0.221446	0.000451886	-921.32	8606.13	18312.8	16919.4	3800.28	3800.28
570	g300						37.1833	102.767	2960	-0.1	416	Temperate	alpine grassland	light		sheep		18	18	346.67	25.56	10.91	1.27	10.91	1.27	-2.60734	0.000192179	-321.11	6.70228	457.04	348.27	29.48	19.23	-23.7988		4638.12	3716.8	344.81	189.78	344.81	189.78	-0.221446	0.000451886	-921.32	8606.13	18312.8	16919.4	3800.28	3800.28
571	g300						37.1833	102.767	2960	-0.1	416	Temperate	alpine grassland	light		sheep		18	18	346.67	25.56	10.91	1.27	10.91	1.27	-2.60734	0.000192179	-321.11	6.70228	457.04	348.27	29.48	19.23	-23.7988		4638.12	3716.8	344.81	189.78	344.81	189.78	-0.221446	0.000451886	-921.32	8606.13	18312.8	16919.4	3800.28	3800.28
584	g304	The linkage between vegetation and soil nutrients and their variation under different grazing intensities in an alpine meadow on the eastern QinghaiTibetan Plateau	Yang zhenan et al.	Ecological Engineering	2018	Si chuan	34.9	102.1	3480	1.7	746	Temperate	alpine grassland	light		yak	5	3	3															-15	defined
595	g312	Grazing modulates soil temperature and moisture in a Eurasian steppe	Yan yuchun et al.	Agricultural and Forest Meteorology	2018	Nei menggu	49.34	120.01	680	-3.5	375	Temperate	temperate grassland	light		cattle	5	3	3	181.1	52	86.0829	8.14064	86.0829	8.14064	-1.24781	0.0834834	-129.1	2492.18	205	176.4	37.9319	36.1999	-13.9512
608	g320	Influence of livestock grazing on C sequestration in semi-arid mixedgrass and short-grass rangelands	Reeder et al.	Environmental Pollution	2002	Cheyenne, Wyoming	41.19	-104.88	1917		366	Temperate	temperate grassland	light		cattle	12	2	2															-20.0177	converted from C											9800.6	10094.1
609	g320						41.19	-104.88	1917		366	Temperate	temperate grassland	light		cattle	12	2	2															-20.0177	converted from C											9800.6	10094.1
610	g320						41.19	-104.88	1917		366	Temperate	temperate grassland	light		cattle	12	2	2															-20.0177	converted from C											9800.6	10094.1
614	g320					Fort Collins, Colorado	40.84	-104.71			325	Temperate	temperate grassland	light		cattle	55	4	4															-20	converted from C											5289.39	5561.16
615	g320						40.84	-104.71			325	Temperate	temperate grassland	light		cattle	55	4	4															-20	converted from C											5289.39	5561.16
616	g320						40.84	-104.71			325	Temperate	temperate grassland	light		cattle	55	4	4															-20	converted from C											5289.39	5561.16
620	g323	∑≈ƒ¡∂‘µ‰–Õ≤›‘≠Õ¡»¿”–ª˙Ãºº∞ »´µ™µƒ”∞œÏ	¡ıÈ™µ»	≤›“µø∆—ß	2010	Xi linhaote	43.4333	116.067		0.75	350	Temperate	temperate grassland	light		sheep	4	5	5															-15	defined
621	g323						43.4333	116.067		0.75	350	Temperate	temperate grassland	light		sheep	4	5	5															-15	defined
622	g323						43.4333	116.067		0.75	350	Temperate	temperate grassland	light		sheep	4	5	5															-15	defined
623	g323						43.4333	116.067		0.75	350	Temperate	temperate grassland	light		sheep	4	5	5															-15	defined
632	g324	∑≈ƒ¡∂‘Õ¡»¿Ãº°¢µ™∫¨¡øø’º‰±‰“Ïµƒ”∞œÏ	∫Ï√∑µ»	≤›“µø∆—ß	2013	Nei menggu	41.7833	111.883	1450		299.4	Temperate	temperate grassland	light		sheep		103	103															-15	defined
639	g334	Soil organic matter and microbial community responses to semiarid croplands and grasslands management	Ghimire et al.	Applied Soil Ecology	2019	USA	34.5833	-103.2	1348		466	Subtropical	temperate grassland	light		cattle		3	3															-15	defined
640	g334						34.5833	-103.2	1348		466	Subtropical	temperate grassland	light		cattle		3	3															-15	defined
641	g334						34.5833	-103.2	1348		466	Subtropical	temperate grassland	light		cattle		3	3															-15	defined
642	g334						34.5833	-103.2	1348		466	Subtropical	temperate grassland	light		cattle		3	3															-15	defined
643	g339	LONG-TERM GRAZING ALTERS SOIL TRACE GAS FLUXES FROM GRASSLANDS IN THE FOOTHILLS OF THE ROCKY MOUNTAINS, CANADA	Gao xinlei et al.	Land Degrad. Develop	2018	Canada	50.2	-113.9	1350	5.5	502	Temperate	temperate grassland	light		cattle	65	4	4											697.2	791.2	14.8	22.8	13.4825
644	g339						50.2	-113.9	1350	5.5	502	Temperate	temperate grassland	light		cattle	65	4	4											697.2	791.2	14.8	22.8	13.4825
645	g339						50.2	-113.9	1350	5.5	502	Temperate	temperate grassland	light		cattle	65	4	4											697.2	791.2	14.8	22.8	13.4825
670	g361	Long-Term Grazing Accelerated Litter Decomposition in Northern Temperate Grasslands	Chuan et al.	Ecosystems	2018	Alberta, Canada	51	-112		4.1	333	Temperate	temperate grassland	light		cattle	long term	5	5	284	121.5	144.226	64.846	144.226	64.846	-0.84906	0.10855	-162.5	5001.25	303.1	290.5	25.7148	32.8702	-4.15704
677	g367	∑≈ƒ¡∂‘¿‰›Ô∏˘º Õ¡»¿Œ¢…˙ŒÔ¡øÃº°¢ µ™∫ÕÕ¡»¿∫ÙŒ¸µƒ”∞œÏ	ÕıˆŒ≥Øµ»	’„Ω≠≈©¡÷¥Û—ß—ß±®	2017	Nei menggu	44.1667	116.467	1160	-0.4	365.6	Temperate	temperate grassland	light		sheep	3	3	3															-15	defined
679	g367						44.1667	116.467	1160	-0.4	365.6	Temperate	temperate grassland	light		sheep	3	3	3															-15	defined
688	g395	Carbon dioxide fluxes in a spatially and temporally heterogeneous temperate grassland	Risch et al.	Oecologia	2006	USA	44.9167	-110.167	1890			Temperate	temperate grassland	light	d	mixed		3	3											58.7	55	14.0296	19.399	-6.30324
692	g395						44.9167	-110.167	2100			Temperate	temperate grassland	light	d	mixed		3	3											99.2	98.5	43.6477	46.419	-0.705645
698	g420	Responses of growing-season soil respiration to water and nitrogen addition as affected by grazing intensity	Li et al.	Functional Ecology	2018	Nei menggu	43.6333	116.7	1200	0.3	346	Temperate	temperate grassland	light		sheep	10	6	6											255.75	149.532	36.0219	21.6131	-41.5321		1981.4	1800	307.61	273.431	307.61	273.431	-0.0960147	0.00786298	-181.395	28231.5
714	g441	Impact of reindeer herding on vegetation biomass and soil carbon content: a case study from sodankyl?, Finland	K?ster et al.	Boreal environment research	2013	Finland	67.35	26.6333		-1	499	Boreal	boreal forest	light	d	reindeer		20	20											3658.27	3059.35	712.23	226.619	-16.3717		1463.41	1430.89	569.106	195.122	569.106	195.122	-0.0224729	0.00849148	-32.5203	18097.7
715	g446	≤ªÕ¨∑≈ƒ¡ÕÀªØ≥Ã∂»µ‰–Õ≤›‘≠÷≤±ª °™Õ¡»¿œµÕ≥µƒ”–ª˙Ãº¥¢¡ø	»¯»Á¿≠µ»	≤›“µ—ß±®	2013	Nei menggu	43.4333	116.067	1250	0.75	350	Temperate	temperate grassland	light				5	5											451.47	263.38			-41.6617
716	g446						43.4333	116.067	1250	0.75	350	Temperate	temperate grassland	light				5	5											451.47	263.38			-41.6617
717	g446						43.4333	116.067	1250	0.75	350	Temperate	temperate grassland	light				5	5											451.47	263.38			-41.6617
718	g446						43.4333	116.067	1250	0.75	350	Temperate	temperate grassland	light				5	5											451.47	263.38			-41.6617
719	g446						43.4333	116.067	1250	0.75	350	Temperate	temperate grassland	light				5	5											451.47	263.38			-41.6617
720	g446						43.4333	116.067	1250	0.75	350	Temperate	temperate grassland	light				5	5											451.47	263.38			-41.6617
743	g448						52.83	4.7				Temperate	temperate grassland	light				10	10															-15	defined
744	g448						52.83	4.7				Temperate	temperate grassland	light				10	10															-15	defined
745	g448						52.83	4.7				Temperate	temperate grassland	light				10	10															-15	defined
746	g450	Bacterial and Fungal Community Structures in Loess Plateau Grasslands with Different Grazing Intensities	He et al.	Front. Microbiol	2017	Gan su	37.12	106.82	1650	7.1	359.3	Temperate	temperate grassland	light		sheep	13	3	3											405.7	312.93	95.8171	115.857	-22.8667
749	g451	ÍÛ≈£∑≈ƒ¡«ø∂»∂‘«‡≤ÿ∏ﬂ‘≠∂´‘µ∏ﬂ∫Æ≤›µÈ»∫¬‰Ω·ππ”Î Õ¡»¿¿ÌªØ–‘÷ µƒ”∞œÏ	÷‹π˙¿˚µ»	≤›“µø∆—ß	2019	Gan su	33.9833	102.033		3.16	679.2	Temperate	alpine grassland	light		yak		4	4											325	242.857	50	78.5714	-25.2747		1636.36	2090.91	181.818	303.03	181.818	303.03	0.245122	0.00833742	454.545	31221.3
752	g451					Qing hai	34.45	100.2		1.37	603.45	Temperate	alpine grassland	light		yak		4	4											321.429	239.286	57.1429	57.1429	-25.5556		1636.36	909.091	181.818	181.818	181.818	181.818	-0.587787	0.0130864	-727.273	16528.9
755	g453	Carbon Storage under Different Grazing Management in the Typical Steppe	Sarula et al.	Eurasian Soil Science	2014	Nei menggu	43.6333	116.7		0.3	346.1	Temperate	temperate grassland	light		sheep	6	5	5															25	converted from C											14074.1	14920.6
756	g453						43.6333	116.7		0.3	346.1	Temperate	temperate grassland	light		sheep	6	5	5															25	converted from C											14074.1	14920.6
757	g453						43.6333	116.7		0.3	346.1	Temperate	temperate grassland	light		sheep	6	5	5															25	converted from C											14074.1	14920.6
758	g453						43.6333	116.7		0.3	346.1	Temperate	temperate grassland	light		sheep	6	5	5															25	converted from C											14074.1	14920.6
759	g453						43.6333	116.7		0.3	346.1	Temperate	temperate grassland	light		sheep	6	5	5															25	converted from C											14074.1	14920.6
760	g453						43.6333	116.7		0.3	346.1	Temperate	temperate grassland	light		sheep	6	5	5															25	converted from C											14074.1	14920.6
782	g456	≤ªÕ¨∑≈ƒ¡«ø∂»œ¬∂Ãª®’Î√©ªƒƒÆ≤›‘≠÷≤±ª-Õ¡»¿œµÕ≥”–ª˙Ãº◊È∑÷¥¢¡øÃÿ’˜	Õı∫œ‘∆µ»	…˙Ã¨—ß±®	2016	Nei menggu	41.3333	109.267		3.4	281	Temperate	temperate grassland	light			6	10	10											98.92	68.37	32.0655	9.61332	-30.8835												9320.54	10452.4	862.439	1207.42
783	g456						41.3333	109.267		3.4	281	Temperate	temperate grassland	light			6	10	10											98.92	68.37	32.0655	9.61332	-30.8835												9320.54	10452.4	862.439	1207.42
784	g456						41.3333	109.267		3.4	281	Temperate	temperate grassland	light			6	10	10											98.92	68.37	32.0655	9.61332	-30.8835												9320.54	10452.4	862.439	1207.42
785	g456						41.3333	109.267		3.4	281	Temperate	temperate grassland	light			6	10	10											98.92	68.37	32.0655	9.61332	-30.8835												9320.54	10452.4	862.439	1207.42
804	g476	≤ªÕ¨∑≈ƒ¡«ø∂»∂‘Œ˝¡÷π˘¿’µ‰–Õ≤›‘≠ …˙≤˙¡¶º∞Ãº¥¢¡øµƒ”∞œÏ	∂≈±¶∫Ïµ»	ÀÆÕ¡±£≥÷—–æø	2018	Nei menggu	43.6333	116.7	1224	0.4	337	Temperate	temperate grassland	light		sheep	5	5	5															-17.8378	converted from C											12474.4	13730.2	748.823	1310.44
805	g476						43.6333	116.7	1224	0.4	337	Temperate	temperate grassland	light		sheep	5	5	5															-17.8378	converted from C											12474.4	13730.2	748.823	1310.44
806	g476						43.6333	116.7	1224	0.4	337	Temperate	temperate grassland	light		sheep	5	5	5															-17.8378	converted from C											12474.4	13730.2	748.823	1310.44
807	g476						43.6333	116.7	1224	0.4	337	Temperate	temperate grassland	light		sheep	5	5	5															-17.8378	converted from C											12474.4	13730.2	748.823	1310.44
808	g476						43.6333	116.7	1224	0.4	337	Temperate	temperate grassland	light		sheep	5	5	5															-17.8378	converted from C											12474.4	13730.2	748.823	1310.44
809	g476						43.6333	116.7	1224	0.4	337	Temperate	temperate grassland	light		sheep	5	5	5															-17.8378	converted from C											12474.4	13730.2	748.823	1310.44
822	g478	Grazing Impacts on Soil Carbon and Microbial Communities in a Mixed-Grass Ecosystem	Ingram et al.	Soil Biology and Biochemistry	2008	USA	41.1833	-104.883			425	Temperate	temperate grassland	light		cattle	21	2	2	144.7	80.2			28.5637	28.3234	-0.590139	0.0818442	-64.5	809.05	284.5	222.2			-21.8981
823	g478						41.1833	-104.883			425	Temperate	temperate grassland	light		cattle	21	2	2	144.7	80.2			28.5637	28.3234	-0.590139	0.0818442	-64.5	809.05	284.5	222.2			-21.8981
824	g478						41.1833	-104.883			425	Temperate	temperate grassland	light		cattle	21	2	2	144.7	80.2			28.5637	28.3234	-0.590139	0.0818442	-64.5	809.05	284.5	222.2			-21.8981
825	g478						41.1833	-104.883			425	Temperate	temperate grassland	light		cattle	21	2	2	144.7	80.2			28.5637	28.3234	-0.590139	0.0818442	-64.5	809.05	284.5	222.2			-21.8981
833	g484	Effects of grazing intensity and prescribed fire on soil physical and hydrological properties and pasture yield in the savanna woodlands of Burkina Faso	Savadogo et al.	Agriculture, Ecosystems and Environment	2007	Burkina Faso	12.2167	-2.7	300		841	Tropical	tropical grassland	light				4	4											311.111	228.472			-26.5625
837	g488	Carbon accumulation and storage in semi-arid sagebrush steppe: Effects of long-term grazing exclusion	Shrestha et al.	Agriculture, Ecosystems and Environment	2008	GM	42.64	-108.47	2166.5		213	Temperate	temperate grassland	light				54	54															-15	defined
838	g488					UGD	42.64	-108.47	1853.2		200	Temperate	temperate grassland	light				54	54															-15	defined
839	g488					Shon 8	42.95	-107.97	1597.1		203	Temperate	temperate grassland	light				54	54															-15	defined
840	g488					Shon 9	42.95	-107.97	1597.1		203	Temperate	temperate grassland	light				54	54															-15	defined
842	g492	Cold-season soil respiration in response to grazing and warming in High-Arctic Svalbard	Strebel et al.	Polar Research	2010	Spitsbergen	78.1667	16.1		-4.2	262	Boreal	tundra	light		reindeer		5	5															-15	defined
844	g492						78.1667	16.1		-4.2	262	Boreal	tundra	light		reindeer		5	5															-15	defined
853	g500	Overgrazing depresses soil carbon stock through changing plant diversity in temperate grassland of the Loess Plateau	Zhu et al.	Plant Soil Environ	2018	Shan xi	36.8167	107.25		8.4	352	Temperate	temperate grassland	light				3	3	1900	700	502.295	259.808	502.295	259.808	-0.998529	0.0692148	-1200	106600	1400	1400	381.051	155.885	0		11400	4500	7621.02	1385.64	7621.02	1385.64	-0.929536	0.180574	-6900	20000000
854	g500						36.8167	107.25		8.4	352	Temperate	temperate grassland	light				3	3	1900	700	502.295	259.808	502.295	259.808	-0.998529	0.0692148	-1200	106600	1400	1400	381.051	155.885	0		11400	4500	7621.02	1385.64	7621.02	1385.64	-0.929536	0.180574	-6900	20000000
855	g500						36.8167	107.25		8.4	352	Temperate	temperate grassland	light				3	3	1900	700	502.295	259.808	502.295	259.808	-0.998529	0.0692148	-1200	106600	1400	1400	381.051	155.885	0		11400	4500	7621.02	1385.64	7621.02	1385.64	-0.929536	0.180574	-6900	20000000
856	g500						36.8167	107.25		8.4	352	Temperate	temperate grassland	light				3	3	1900	700	502.295	259.808	502.295	259.808	-0.998529	0.0692148	-1200	106600	1400	1400	381.051	155.885	0		11400	4500	7621.02	1385.64	7621.02	1385.64	-0.929536	0.180574	-6900	20000000
857	g500						36.8167	107.25		8.4	352	Temperate	temperate grassland	light				3	3	1900	700	502.295	259.808	502.295	259.808	-0.998529	0.0692148	-1200	106600	1400	1400	381.051	155.885	0		11400	4500	7621.02	1385.64	7621.02	1385.64	-0.929536	0.180574	-6900	20000000
858	g500						36.8167	107.25		8.4	352	Temperate	temperate grassland	light				3	3	1900	700	502.295	259.808	502.295	259.808	-0.998529	0.0692148	-1200	106600	1400	1400	381.051	155.885	0		11400	4500	7621.02	1385.64	7621.02	1385.64	-0.929536	0.180574	-6900	20000000
875	g518	Nitrogen dynamics in an Alaskan salt marsh following spring use by geese	Zacheis et al.	Oecologia	2002	Alaska	61.25	-150.5				Boreal	wetland	light		single		8	8															-15	defined
876	g524	∑≈ƒ¡∂‘ªƒƒÆ≤›‘≠Õ¡»¿—¯∑÷º∞Œ¢…˙ŒÔ¡øµƒ”∞œÏ	ÀÔ∫£—‡µ»	ÀÆÕ¡±£≥÷Õ®±®	2015	Nei menggu	41.7667	112.017	1450	6.3	280	Temperate	temperate grassland	light				5	5											145.813	119.803	14.0993	19.3866	-17.8378		96.9458	102.266	19.8272	17.1836	19.8272	17.1836	0.0534252	0.0140123	5.3202	137.679
877	g524						41.7667	112.017	1450	6.3	280	Temperate	temperate grassland	light				5	5											145.813	119.803	14.0993	19.3866	-17.8378		96.9458	102.266	19.8272	17.1836	19.8272	17.1836	0.0534252	0.0140123	5.3202	137.679
878	g524						41.7667	112.017	1450	6.3	280	Temperate	temperate grassland	light				5	5											145.813	119.803	14.0993	19.3866	-17.8378		96.9458	102.266	19.8272	17.1836	19.8272	17.1836	0.0534252	0.0140123	5.3202	137.679
885	g525	Response of Organic and Inorganic Carbon and Nitrogen to Long-Term Grazing of the Shortgrass Steppe	Reeder et al.	Environmental Management	2004	Colorado, USA	40.84	-104.72			325	Temperate	temperate grassland	light				10	10	62.5	58.9	50.9127	58.1859	50.9127	58.1859	-0.0593255	0.163948	-3.6	597.77	228.8	227.9	61.9806	104.039	-0.393357		860.6	738.3	373.781	214.402	373.781	214.402	-0.15328	0.0272972	-122.3	18568.1
886	g525						40.84	-104.72			325	Temperate	temperate grassland	light				10	10	62.5	58.9	50.9127	58.1859	50.9127	58.1859	-0.0593255	0.163948	-3.6	597.77	228.8	227.9	61.9806	104.039	-0.393357		860.6	738.3	373.781	214.402	373.781	214.402	-0.15328	0.0272972	-122.3	18568.1
887	g525						40.84	-104.72			325	Temperate	temperate grassland	light				10	10	62.5	58.9	50.9127	58.1859	50.9127	58.1859	-0.0593255	0.163948	-3.6	597.77	228.8	227.9	61.9806	104.039	-0.393357		860.6	738.3	373.781	214.402	373.781	214.402	-0.15328	0.0272972	-122.3	18568.1
888	g525						40.84	-104.72			325	Temperate	temperate grassland	light				10	10	62.5	58.9	50.9127	58.1859	50.9127	58.1859	-0.0593255	0.163948	-3.6	597.77	228.8	227.9	61.9806	104.039	-0.393357		860.6	738.3	373.781	214.402	373.781	214.402	-0.15328	0.0272972	-122.3	18568.1
889	g525						40.84	-104.72			325	Temperate	temperate grassland	light				10	10	62.5	58.9	50.9127	58.1859	50.9127	58.1859	-0.0593255	0.163948	-3.6	597.77	228.8	227.9	61.9806	104.039	-0.393357		860.6	738.3	373.781	214.402	373.781	214.402	-0.15328	0.0272972	-122.3	18568.1
890	g525						40.84	-104.72			325	Temperate	temperate grassland	light				10	10	62.5	58.9	50.9127	58.1859	50.9127	58.1859	-0.0593255	0.163948	-3.6	597.77	228.8	227.9	61.9806	104.039	-0.393357		860.6	738.3	373.781	214.402	373.781	214.402	-0.15328	0.0272972	-122.3	18568.1
891	g525						40.84	-104.72			325	Temperate	temperate grassland	light				10	10	62.5	58.9	50.9127	58.1859	50.9127	58.1859	-0.0593255	0.163948	-3.6	597.77	228.8	227.9	61.9806	104.039	-0.393357		860.6	738.3	373.781	214.402	373.781	214.402	-0.15328	0.0272972	-122.3	18568.1
900	g531	Herbivore influence on soil microbial biomass and nitrogen mineralization in a northern grassland ecosystem: Yellowstone National Park	Tracy et al.	Oecologia	1998	Yellowstone, USA	44.43	-110.59				Temperate	temperate grassland	light	d			7	7											114	100	103.184	89.9555	-12.2807		480	606	216.952	460.361	216.952	460.361	0.233094	0.111627	126	37000
901	g532	Grazing depresses soil carbon storage through changing plant biomass and composition in a Tibetan alpine meadow	Sun et al.	PLANT SOIL ENVIRON	2011	Tibetan Plateau	33.9833	102	3500		620	Temperate	alpine grassland	light		mixed		10	10											429	285.2	75.8947	29.093	-33.5198		1905.8	1625.5	142.302	133.448	142.302	133.448	-0.159086	0.00123152	-280.3	3805.84
908	g541	Long-Term Consequences of Grazing and Burning on Northern Peatland Carbon Dynamics	Ward et al.	Ecosystems	2007	England	55.0833	-2.75			1900	Temperate	wetland	light		sheep		4	4											239.769	191.354			-20.1924
909	g546	Vertebrate herbivore-induced changes in plants and soils: linkages to ecosystem functioning in a semi-arid steppe	Chen et al.	Functional Ecology	2013	Nei menggu	43.6333	116.7	1200	0.5	336	Temperate	temperate grassland	light		sheep	5	5	5											172.075	175.346	27.8638	19.5394	1.90058		7.44552	6.39448	1.55946	0.844685	1.55946	0.844685	-0.152177	0.0122637	-1.05103	0.62908
910	g546						43.6333	116.7	1200	0.5	336	Temperate	temperate grassland	light		sheep	5	5	5											172.075	142.39	27.8638	32.842	-17.2515		7.44552	7.90069	1.55946	0.403952	1.55946	0.403952	0.0593379	0.00929661	0.455172	0.519016
929	g553						42.2667	112.783	1100	6.1	209.12	Temperate	temperate grassland	light	d	sheep		15	15											134.531	111.02	15.6735	19.5918	-17.4757
930	g553						42.2667	112.783	1100	6.1	209.12	Temperate	temperate grassland	light	d	sheep		15	15											134.531	111.02	15.6735	19.5918	-17.4757
931	g553						42.2667	112.783	1100	6.1	209.12	Temperate	temperate grassland	light	d	sheep		15	15											134.531	111.02	15.6735	19.5918	-17.4757
932	g553						42.2667	112.783	1100	6.1	209.12	Temperate	temperate grassland	light	d	sheep		15	15											134.531	114.939	15.6735	15.6735	-14.5631
933	g553						42.2667	112.783	1100	6.1	209.12	Temperate	temperate grassland	light	d	sheep		15	15											134.531	114.939	15.6735	15.6735	-14.5631
934	g553						42.2667	112.783	1100	6.1	209.12	Temperate	temperate grassland	light	d	sheep		15	15											134.531	114.939	15.6735	15.6735	-14.5631
939	g559	Impacts of Grazing and Climate Warming on C Pools and Decomposition Rates in Arctic Environments	Sjogersten et al.	Ecosystems	2012	Norway	78.1698	16.1083		-6.7	190	Boreal	tundra	light				5	5															-3.30579	converted from C
941	g559						78.1698	16.1083		-6.7	190	Boreal	tundra	light				5	5															-18.9189	converted from C
945	g563	–°·‘≤›∏ﬂ∫Æ≤›µÈµƒÕ¡»¿—¯∑÷“Ú◊”º∞ÀÆ∑÷∫¨¡ø∂‘ÍÛ≈£∑≈ƒ¡¬ µƒœÏ”¶ ¢Ú∂¨ºæ≤›≥°Õ¡»¿”™—¯“Ú◊”º∞ÀÆ∑÷∫¨¡øµƒ±‰ªØ	∂≠»´√Òµ»	Õ¡»¿Õ®±®	2005	Qing hai	33.6167	99.7833	4000	-1.2	569	Temperate	alpine grassland	light		yak	2	15	15															-15	defined
946	g563						33.6167	99.7833	4000	-1.2	569	Temperate	alpine grassland	light		yak	2	15	15															-15	defined
947	g563						33.6167	99.7833	4000	-1.2	569	Temperate	alpine grassland	light		yak	2	15	15															-15	defined
954	g564	–°·‘≤›∏ﬂ∫Æ≤›µÈÕ¡»¿”™—¯“Ú◊”º∞ÀÆ∑÷∫¨¡ø ∂‘ÍÛ≈£∑≈ƒ¡¬ µƒœÏ”¶ ¢Ò œƒºæ≤›≥°Õ¡»¿”™—¯“Ú◊”º∞ÀÆ∑÷∫¨¡øµƒ±‰ªØ	∂≠»´√Òµ»	Œ˜±±÷≤ŒÔ—ß±®	2004	Qing hai	33.6167	99.7833	4000	-1.2	569	Temperate	alpine grassland	light		yak	2	15	15															-15	defined
955	g564						33.6167	99.7833	4000	-1.2	569	Temperate	alpine grassland	light		yak	2	15	15															-15	defined
956	g564						33.6167	99.7833	4000	-1.2	569	Temperate	alpine grassland	light		yak	2	15	15															-15	defined
970	g568	Effect of grazing on carbon sequestration and tree growth that is developed in a silvopastoral system under wild cherry (Prunus avium L.)	Ferreiro et al.	Catena	2016	Spain	42.9833	-8.18333	380	12	1256	Temperate	temperate forest	light		sheep		2	2															-15	defined	301.604	705.882	151.253	272.255	151.253	272.255	0.850333	0.200128	404.278	48500.1
971	g568						42.9833	-8.18333	380	12	1256	Temperate	temperate forest	light		sheep		2	2															-15	defined	301.604	705.882	151.253	272.255	151.253	272.255	0.850333	0.200128	404.278	48500.1
972	g568						42.9833	-8.18333	380	12	1256	Temperate	temperate forest	light		sheep		2	2															-15	defined	301.604	705.882	151.253	272.255	151.253	272.255	0.850333	0.200128	404.278	48500.1
973	g568						42.9833	-8.18333	380	12	1256	Temperate	temperate forest	light		sheep		2	2															-15	defined	301.604	705.882	151.253	272.255	151.253	272.255	0.850333	0.200128	404.278	48500.1
997	g581	Long-term impacts of season of grazing on soil carbon sequestration and selected soil properties in the arid Eastern Cape, South Africa	Talore et al.	Plant Soil	2015	Cape	24.75	31.3667	1260		370.2	Tropical	temperate grassland	light			long term	5	5															-15	defined
998	g581						24.75	31.3667	1260		370.2	Tropical	temperate grassland	light			long term	5	5															-15	defined
999	g581						24.75	31.3667	1260		370.2	Tropical	temperate grassland	light			long term	5	5															-15	defined
1000	g581						24.75	31.3667	1260		370.2	Tropical	temperate grassland	light			long term	5	5															-15	defined
1001	g581						24.75	31.3667	1260		370.2	Tropical	temperate grassland	light			long term	5	5															-15	defined
1002	g581						24.75	31.3667	1260		370.2	Tropical	temperate grassland	light			long term	5	5															-15	defined
1003	g581						24.75	31.3667	1260		370.2	Tropical	temperate grassland	light			long term	5	5															-15	defined
1004	g581						24.75	31.3667	1260		370.2	Tropical	temperate grassland	light			long term	5	5															-15	defined
1005	g582	Grazing and solar irradiance drive patterns of change in two grassland plant communities in southern British Columbia	Cumming et al.	Journal of Arid Environments	2016	British Columbia	50.75	-120.417		6.8	330	Temperate	temperate grassland	light	d		14	3	3															-25.5
1006	g582						50.75	-120.417		6.8	330	Temperate	temperate grassland	light	d		14	3	3															-25.5
1010	g587	Assessing the relationship between fire and grazing on soil characteristics and mite communities in a semi-arid savanna of northern Australia	Beyer et al.	Pedobiologia	2011	Northern Territory	-16.1181	130.958			680	Tropical	tropical grassland	light				3	3															-15	defined
1019	g595	Carbon storage in low-alpine grassland soils: effects of different grazing intensities of sheep	Martinsen et al.	European Journal of Soil Science	2011	Norway	60.6667	7.91667		-1.5	1000	Boreal	tundra	light		sheep	7	17	17															-15	defined
1021	g595						60.6667	7.91667		-1.5	1000	Boreal	tundra	light		sheep	7	8	8															-15	defined
1023	g596	Slope position regulates response of carbon and nitrogen stocks to cattle grazing on rough fescue grassland	Zhang et al.	Journal of Soils and Sediments	2018	Alberta	50.2	-113.9		5.3	494	Temperate	temperate grassland	light			68	4	4															6.93069	converted from C
1074	g602	Long-term impacts of grazing intensity on soil carbon sequestration and selected soil properties in the arid Eastern Cape, South Africa	Talore et al.	J Sci Food Agric	2016	Cape	24.75	31.3667	1900		373	Tropical	temperate grassland	light		sheep		5	5															-15	defined
1075	g602						24.75	31.3667	1900		373	Tropical	temperate grassland	light		sheep		5	5															-15	defined
1076	g602						24.75	31.3667	1900		373	Tropical	temperate grassland	light		sheep		5	5															-15	defined
1077	g602						24.75	31.3667	1900		373	Tropical	temperate grassland	light		sheep		5	5															-15	defined
1082	g604	≤ªÕ¨∑≈ƒ¡«ø∂»∂‘À‡±±∏ﬂ∫Æ≤›‘≠Õ¡»¿∑ ¡¶µƒ”∞œÏ	—Ó∫Ï…∆µ»	ÀÆÕ¡±£≥÷—ß±®	2009	Gan su	39.1167	95.6		6.3	280	Temperate	alpine grassland	light				3	3															-15	defined
1083	g604						39.1167	95.6		6.3	280	Temperate	alpine grassland	light				3	3															-15	defined
1084	g604						39.1167	95.6		6.3	280	Temperate	alpine grassland	light				3	3															-15	defined
1091	g605	∂Ãª®’Î√©ªƒƒÆ≤›‘≠≤ªÕ¨‘ÿ–Û¬ ∂‘Õ¡»¿µƒ”∞œÏ	∂°∫£æ˝µ»	÷–π˙…˙Ã¨≈©“µ—ß±®	2016	Nei menggu	41.7833	111.883	1450		280	Temperate	temperate grassland	light		sheep	9	3	3															-15	defined
1092	g605						41.7833	111.883	1450		280	Temperate	temperate grassland	light		sheep	9	3	3															-15	defined
1098	g607	The pattern between nitrogen mineralization and grazing intensities in an Inner Mongolian typical steppe	Xu et al.	Plant Soil	2007	Nei menggu	43.8333	116.567	1100	-0.4	350	Temperate	temperate grassland	light		sheep	17	3	3											92.1	114.86	17.5976	46.4016	24.7123
1103	g612	Grazing effects on the greenhouse gas balance of a temperate steppe ecosystem	Schonbach et al.	Nutr Cycl Agroecosyst	2012	Nei menggu	43.6333	116.7	1200	0.7	335	Temperate	temperate grassland	light		sheep	4	5	5															-15	defined
1106	g613	Grazing management impacts on vegetation, soil biota and soil chemical, physical and hydrological properties in tall grass prairie	Teague et al.	Agriculture, Ecosystems and Environment	2011	USA	33.267	-98.133	315	18.1	820	Subtropical	temperate grassland	light			9	3	3											514.9	468			-9.10856
1107	g613						33.267	-98.133	315	18.1	820	Subtropical	temperate grassland	light			9	3	3											514.9	396			-23.0919
1110	g616	∑≈ƒ¡«ø∂»∂‘ÃÏ…Ω±±∆¬≤›µÈ≤›‘≠Õ¡»¿”–ª˙Ãºµƒ”∞œÏ	∂°Ê∏µ»	Œ˜ƒœ≈©“µ—ß±®	2014	Xin jiang	43.5333	87.4167	1620	3.3	362.4	Temperate	temperate grassland	light				5	5															-15	defined
1111	g616						43.5333	87.4167	1620	3.3	362.4	Temperate	temperate grassland	light				5	5															-15	defined
1112	g616						43.5333	87.4167	1620	3.3	362.4	Temperate	temperate grassland	light				5	5															-15	defined
1113	g616						43.5333	87.4167	1620	3.3	362.4	Temperate	temperate grassland	light				5	5															-15	defined
1114	g616						43.5333	87.4167	1620	3.3	362.4	Temperate	temperate grassland	light				5	5															-15	defined
1115	g616						43.5333	87.4167	1620	3.3	362.4	Temperate	temperate grassland	light				5	5															-15	defined
1116	g616						43.5333	87.4167	1620	3.3	362.4	Temperate	temperate grassland	light				5	5															-15	defined
1136	f12	Carbon Storage under Different Grazing Management in the Typical Steppe	Sarula et al.	Eurasian Soil Science	2014	Nei menggu	43.6333	116.7		0.3	346.1	Temperate	temperate grassland	light		sheep	6	5	5															31.25	converted from C
1137	f12						43.6333	116.7		0.3	346.1	Temperate	temperate grassland	light		sheep	6	5	5															31.25	converted from C
1138	f12						43.6333	116.7		0.3	346.1	Temperate	temperate grassland	light		sheep	6	5	5															31.25	converted from C
1139	f12						43.6333	116.7		0.3	346.1	Temperate	temperate grassland	light		sheep	6	5	5															31.25	converted from C
1140	f12						43.6333	116.7		0.3	346.1	Temperate	temperate grassland	light		sheep	6	5	5															31.25	converted from C
1141	f12						43.6333	116.7		0.3	346.1	Temperate	temperate grassland	light		sheep	6	5	5															31.25	converted from C
1179	f47	Effects of Enclosure Years on Soil Physicochemical Properties of Sandy Grassland	Huang rong et al.	Journal of Soil and Water Conservation	2014	Gan su	37.15	102.633	1690	7.6	180	Temperate	shrubland	light	d			3	3											49.96	45.84	2.85788	2.702	-8.2466
1180	f47						37.15	102.633	1690	7.6	180	Temperate	shrubland	light	d			3	3											49.96	45.84	2.85788	2.702	-8.2466
1181	f47						37.15	102.633	1690	7.6	180	Temperate	shrubland	light	d			3	3											49.96	45.84	2.85788	2.702	-8.2466
1189	f49						43.4333	116.067		-0.4	350	Temperate	temperate grassland	light	d			9	9	101.781	11.5763	34.2589	6.8573	34.2589	6.8573	-2.17387	0.0515757	-90.2048	135.632	103.235	81.3611	13.3181	17.1429	-21.1883		1398.86	1220.2			494.489	384.241	-0.136643	0.0249023	-178.66	43573.3
1190	f49						43.4333	116.067		-0.4	350	Temperate	temperate grassland	light	d			9	9	101.781	11.5763	34.2589	6.8573	34.2589	6.8573	-2.17387	0.0515757	-90.2048	135.632	103.235	81.3611	13.3181	17.1429	-21.1883		1398.86	1220.2			494.489	384.241	-0.136643	0.0249023	-178.66	43573.3
1191	f49						43.4333	116.067		-0.4	350	Temperate	temperate grassland	light	d			9	9	101.781	11.5763	34.2589	6.8573	34.2589	6.8573	-2.17387	0.0515757	-90.2048	135.632	103.235	81.3611	13.3181	17.1429	-21.1883		1398.86	1220.2			494.489	384.241	-0.136643	0.0249023	-178.66	43573.3
1192	f49						43.4333	116.067		-0.4	350	Temperate	temperate grassland	light	d			9	9	101.781	11.5763	34.2589	6.8573	34.2589	6.8573	-2.17387	0.0515757	-90.2048	135.632	103.235	81.3611	13.3181	17.1429	-21.1883		1398.86	1220.2			494.489	384.241	-0.136643	0.0249023	-178.66	43573.3
1193	f49						43.4333	116.067		-0.4	350	Temperate	temperate grassland	light	d			9	9	101.781	11.5763	34.2589	6.8573	34.2589	6.8573	-2.17387	0.0515757	-90.2048	135.632	103.235	81.3611	13.3181	17.1429	-21.1883		1398.86	1220.2			494.489	384.241	-0.136643	0.0249023	-178.66	43573.3
1194	f49						43.4333	116.067		-0.4	350	Temperate	temperate grassland	light	d			9	9	101.781	11.5763	34.2589	6.8573	34.2589	6.8573	-2.17387	0.0515757	-90.2048	135.632	103.235	81.3611	13.3181	17.1429	-21.1883		1398.86	1220.2			494.489	384.241	-0.136643	0.0249023	-178.66	43573.3
1195	f49						43.4333	116.067		-0.4	350	Temperate	temperate grassland	light	d			9	9	101.781	11.5763	34.2589	6.8573	34.2589	6.8573	-2.17387	0.0515757	-90.2048	135.632	103.235	81.3611	13.3181	17.1429	-21.1883		1398.86	1220.2			494.489	384.241	-0.136643	0.0249023	-178.66	43573.3
1203	f96	Carbon and nitrogen store and storage potential as affected by land-use in a Leymus chinensis grassland of northern China	Ne nianpeng et al.	Soil Biology & Biochemistry	2008	Nei menggu	43.55	116.667	1200	1.1	345	Temperate	temperate grassland	light				10	10											120.784	53.3333	12.4011	12.4011	-55.8442												15552.6	12789.5	748.961	499.307
1206	f96					Nei menggu	43.55	116.667	1200	1.1	345	Temperate	temperate grassland	light				10	10											120.784	53.3333	12.4011	12.4011	-55.8442												15552.6	12789.5	748.961	499.307
1207	f96						43.55	116.667	1200	1.1	345	Temperate	temperate grassland	light				10	10											120.784	53.3333	12.4011	12.4011	-55.8442												15552.6	12789.5	748.961	499.307
1208	f96						43.55	116.667	1200	1.1	345	Temperate	temperate grassland	light				10	10											120.784	53.3333	12.4011	12.4011	-55.8442												15552.6	12789.5	748.961	499.307
1209	f96						43.55	116.667	1200	1.1	345	Temperate	temperate grassland	light				10	10											120.784	53.3333	12.4011	12.4011	-55.8442												15552.6	12789.5	748.961	499.307
1210	f96						43.55	116.667	1200	1.1	345	Temperate	temperate grassland	light				10	10											120.784	53.3333	12.4011	12.4011	-55.8442												15552.6	12789.5	748.961	499.307
1211	f96						43.55	116.667	1200	1.1	345	Temperate	temperate grassland	light				10	10											120.784	53.3333	12.4011	12.4011	-55.8442												15552.6	12789.5	748.961	499.307
1224	f99	Influence of historic sheep grazing on vegetation and soil properties of a Desert Steppe in Inner Mongolia	Li chunli et al.	Agriculture, Ecosystems and Environment	2008	Nei menggu	41.7667	111.883	1450		280	Temperate	temperate grassland	light		sheep		3	3															-15	defined
1241	f106	Optimizing management to conserve plant diversity and soil carbon stock of semi-arid grasslands on the Loess Plateau	Chai qinling et al.	Catena	2019	Ning xia	36.1667	106.35	2000	6.9	425.4	Temperate	temperate grassland	light	d	sheep		5	5	1412.1	101	222.265	23.9259	222.265	23.9259	-2.63771	0.0161784	-1311.1	9994.85	233.1	180	53.6656	19.0066	-22.7799		1953.9	2404.9	571.539	596.583	571.539	596.583	0.207681	0.0294204	451	136514
1242	f106						36.1667	106.35	2000	6.9	425.4	Temperate	temperate grassland	light	d	sheep		5	5	1412.1	101	222.265	23.9259	222.265	23.9259	-2.63771	0.0161784	-1311.1	9994.85	233.1	180	53.6656	19.0066	-22.7799		1953.9	2404.9	571.539	596.583	571.539	596.583	0.207681	0.0294204	451	136514
1243	f106						36.1667	106.35	2000	6.9	425.4	Temperate	temperate grassland	light	d	sheep		5	5	1412.1	101	222.265	23.9259	222.265	23.9259	-2.63771	0.0161784	-1311.1	9994.85	233.1	180	53.6656	19.0066	-22.7799		1953.9	2404.9	571.539	596.583	571.539	596.583	0.207681	0.0294204	451	136514
1244	f106						36.1667	106.35	2000	6.9	425.4	Temperate	temperate grassland	light	d	sheep		5	5	1412.1	101	222.265	23.9259	222.265	23.9259	-2.63771	0.0161784	-1311.1	9994.85	233.1	180	53.6656	19.0066	-22.7799		1953.9	2404.9	571.539	596.583	571.539	596.583	0.207681	0.0294204	451	136514
1245	f106						36.1667	106.35	2000	6.9	425.4	Temperate	temperate grassland	light	d	sheep		5	5	1412.1	101	222.265	23.9259	222.265	23.9259	-2.63771	0.0161784	-1311.1	9994.85	233.1	180	53.6656	19.0066	-22.7799		1953.9	2404.9	571.539	596.583	571.539	596.583	0.207681	0.0294204	451	136514
1246	f106						36.1667	106.35	2000	6.9	425.4	Temperate	temperate grassland	light	d	sheep		5	5	1412.1	101	222.265	23.9259	222.265	23.9259	-2.63771	0.0161784	-1311.1	9994.85	233.1	180	53.6656	19.0066	-22.7799		1953.9	2404.9	571.539	596.583	571.539	596.583	0.207681	0.0294204	451	136514
1247	f106						36.1667	106.35	2000	6.9	425.4	Temperate	temperate grassland	light	d	sheep		5	5	1412.1	101	222.265	23.9259	222.265	23.9259	-2.63771	0.0161784	-1311.1	9994.85	233.1	180	53.6656	19.0066	-22.7799		1953.9	2404.9	571.539	596.583	571.539	596.583	0.207681	0.0294204	451	136514
1248	f106						36.1667	106.35	2000	6.9	425.4	Temperate	temperate grassland	light	d	sheep		5	5	1412.1	101	222.265	23.9259	222.265	23.9259	-2.63771	0.0161784	-1311.1	9994.85	233.1	180	53.6656	19.0066	-22.7799		1953.9	2404.9	571.539	596.583	571.539	596.583	0.207681	0.0294204	451	136514
1249	f106						36.1667	106.35	2000	6.9	425.4	Temperate	temperate grassland	light	d	sheep		5	5	1412.1	101	222.265	23.9259	222.265	23.9259	-2.63771	0.0161784	-1311.1	9994.85	233.1	180	53.6656	19.0066	-22.7799		1953.9	2404.9	571.539	596.583	571.539	596.583	0.207681	0.0294204	451	136514
1250	f106						36.1667	106.35	2000	6.9	425.4	Temperate	temperate grassland	light	d	sheep		5	5	1412.1	101	222.265	23.9259	222.265	23.9259	-2.63771	0.0161784	-1311.1	9994.85	233.1	180	53.6656	19.0066	-22.7799		1953.9	2404.9	571.539	596.583	571.539	596.583	0.207681	0.0294204	451	136514
1251	f106						36.1667	106.35	2000	6.9	425.4	Temperate	temperate grassland	light	d	sheep		5	5	1412.1	101	222.265	23.9259	222.265	23.9259	-2.63771	0.0161784	-1311.1	9994.85	233.1	180	53.6656	19.0066	-22.7799		1953.9	2404.9	571.539	596.583	571.539	596.583	0.207681	0.0294204	451	136514
1252	f106						36.1667	106.35	2000	6.9	425.4	Temperate	temperate grassland	light	d	sheep		5	5	1412.1	101	222.265	23.9259	222.265	23.9259	-2.63771	0.0161784	-1311.1	9994.85	233.1	180	53.6656	19.0066	-22.7799		1953.9	2404.9	571.539	596.583	571.539	596.583	0.207681	0.0294204	451	136514
1321	f153						43.6167	116.7		0.4	331	Temperate	temperate grassland	light	d			12	12											287.97	258.45	87.7111	235.351	-10.2511		10139	11049.4	7591.96	11112.6	7591.96	11112.6	0.0859877	0.131013	910.41	15093969
1322	f153						43.6167	116.7		0.4	332	Temperate	temperate grassland	light	d			12	12											287.97	258.45	87.7111	235.351	-10.2511		10139	11049.4	7591.96	11112.6	7591.96	11112.6	0.0859877	0.131013	910.41	15093969
1323	f153						43.6167	116.7		0.4	333	Temperate	temperate grassland	light	d			12	12											287.97	258.45	87.7111	235.351	-10.2511		10139	11049.4	7591.96	11112.6	7591.96	11112.6	0.0859877	0.131013	910.41	15093969
1324	f153						43.6167	116.7		0.4	334	Temperate	temperate grassland	light	d			12	12											287.97	258.45	87.7111	235.351	-10.2511		10139	11049.4	7591.96	11112.6	7591.96	11112.6	0.0859877	0.131013	910.41	15093969
1325	f153						43.6167	116.7		0.4	335	Temperate	temperate grassland	light	d			12	12											287.97	258.45	87.7111	235.351	-10.2511		10139	11049.4	7591.96	11112.6	7591.96	11112.6	0.0859877	0.131013	910.41	15093969
1326	f153						43.6167	116.7		0.4	336	Temperate	temperate grassland	light	d			12	12											287.97	258.45	87.7111	235.351	-10.2511		10139	11049.4	7591.96	11112.6	7591.96	11112.6	0.0859877	0.131013	910.41	15093969
1372	a4	Microbial quality of soil from the Pampa biome in response to different grazing pressures	Vargas	Genetics and molecular biology	2015	Brazil	-30.0833	-51.6667	46			Subtropical	temperate grassland	light				3	3															-15	defined
1406	a10						-38	-72	70	18.2	1607	Subtropical	temperate grassland	light			2	3	3															-15	defined
1408	a10						-38	-72	70	18.2	1607	Subtropical	temperate grassland	light			2	3	3															-15	defined
1409	a11	Long-lasting effects of sheep grazing on vegetation and soil in a semiarid rangeland, south Patagonia, Argentina	Ferrante	In?International Rangeland Congress	2011	Argentina	-49.3195	-70.4613	140	11.6	170	Temperate	temperate grassland	light			13	3	3															-15	defined
1415	a15	Biological soil crusts greatly contribute to small-scale soil heterogeneity along a grazing gradient	Concostrina-Zubiri	Soil Biology and Biochemistry	2013	Bare soil, Mexico	21.8167	-101.617	2200	17.5	450	Subtropical	tropical grassland	light		cattle	27	5	5															-15	defined
1416	a15					Cyanobacteria	21.8167	-101.617	2200	17.5	450	Subtropical	tropical grassland	light		cattle	27	5	5															-15	defined
1417	a15					D. diacapsis	21.8167	-101.617	2200	17.5	450	Subtropical	tropical grassland	light		cattle	27	5	5															-15	defined
1438	a18	The Impact of Livestock Grazing on Soil Characteristics in Mount Kilimanjaro, Tanzania	Mligo	Journal of Geoscience and Environment Protection	2015	Tanzania	-2.75	37				Tropical	tropical grassland	light		mixed	20	10	10															-15	defined
1439	a18						-2.75	37				Tropical	tropical grassland	light		mixed	20	10	10															-15	defined
1440	a18						-2.75	37				Tropical	tropical grassland	light		mixed	20	10	10															-15	defined
1460	a22	Effects of Herbivory on Plant and Soil Characteristics; Allometric Relationships Change among Different Grazing Sites	Ahmadpour	Environmental Resources Research	2015	Iran	36.7789	56.9639	1050	12.5	280	Subtropical	temperate grassland	light			30	4	4															-15	defined
1462	a25	Legacy effects of different land-use histories interact with current grazing patterns to determine grazing lawn soil properties	Fox	Ecosystems	2015	old boma, South Africa	-27.5	31.3333	1446	15.5	763	Tropical	temperate grassland	light		mixed	39	13	13															-15	defined
1463	a25					old boma, South Africa	-27.5	31.3333	1446	15.5	763	Tropical	temperate grassland	light		mixed	39	13	13															-15	defined
1466	a25					Natural, South Africa	-27.5	31.3333	1446	15.5	763	Tropical	temperate grassland	light		mixed	39	11	11															-15	defined
1467	a25					Natural, South Africa	-27.5	31.3333	1446	15.5	763	Tropical	temperate grassland	light		mixed	39	11	11															-15	defined
1470	a25					old field, South Africa	-27.5	31.3333	1446	15.5	763	Tropical	temperate grassland	light		mixed	39	8	8															-15	defined
1471	a25					old field, South Africa	-27.5	31.3333	1446	15.5	763	Tropical	temperate grassland	light		mixed	39	8	8															-15	defined
3	g17						35.9667	101.883	3570	1.2	620	Temperate	alpine grassland	heavy		yak	>8	6	6															-75
7	g18						30.45	93.6333	4450	3.8	550	Subtropical	alpine grassland	heavy		yak	1	3	3											236.975	133.613	48.0317	17.4661	-43.617
8	g18						30.45	93.6333	4450	3.8	550	Subtropical	alpine grassland	heavy		yak	1	3	3											236.975	133.613	48.0317	17.4661	-43.617
9	g18						30.45	93.6333	4450	3.8	550	Subtropical	alpine grassland	heavy		yak	1	3	3											236.975	133.613	48.0317	17.4661	-43.617
13	g20						30.45	93.6333	4450	3.8	550	Subtropical	alpine grassland	heavy		yak	2	3	3											58.84	60.93	0.0173205	0.069282	3.55201		61.23	71.93	23.6945	15.2594	23.6945	15.2594	0.161056	0.0649178	10.7	264.759
14	g20						30.45	93.6333	4450	3.8	550	Subtropical	alpine grassland	heavy		yak	2	3	3											58.84	60.93	0.0173205	0.069282	3.55201		61.23	71.93	23.6945	15.2594	23.6945	15.2594	0.161056	0.0649178	10.7	264.759
15	g20						30.45	93.6333	4450	3.8	550	Subtropical	alpine grassland	heavy		yak	2	3	3											58.84	60.93	0.0173205	0.069282	3.55201		61.23	71.93	23.6945	15.2594	23.6945	15.2594	0.161056	0.0649178	10.7	264.759
25	g26						37.35	100.067	3343	-0.5	370.3	Temperate	alpine grassland	heavy		sheep	4	5	5															-60
26	g26						37.35	100.067	3343	-0.5	370.3	Temperate	alpine grassland	heavy		sheep	4	5	5															-60
27	g26						37.35	100.067	3343	-0.5	370.3	Temperate	alpine grassland	heavy		sheep	4	5	5															-60
28	g26						37.35	100.067	3343	-0.5	370.3	Temperate	alpine grassland	heavy		sheep	4	5	5															-70
29	g26						37.35	100.067	3343	-0.5	370.3	Temperate	alpine grassland	heavy		sheep	4	5	5															-70
30	g26						37.35	100.067	3343	-0.5	370.3	Temperate	alpine grassland	heavy		sheep	4	5	5															-70
39	g34						41.0712	110.883			280	Temperate	temperate grassland	heavy		sheep	1	3	3											937.374	452.525	217.207	38.3306	-51.7241
40	g34						41.0712	110.883			280	Temperate	temperate grassland	heavy		sheep	1	3	3											937.374	452.525	217.207	38.3306	-51.7241
41	g34						41.0712	110.883			280	Temperate	temperate grassland	heavy		sheep	1	3	3											937.374	452.525	217.207	38.3306	-51.7241
42	g34						41.0712	110.883			280	Temperate	temperate grassland	heavy		sheep	1	3	3											937.374	452.525	217.207	38.3306	-51.7241
51	g35						44.1333	116.33	1100	3	300	Temperate	temperate grassland	heavy		sheep	2	9	9															-75	defined
52	g35						44.1333	116.33	1100	3	300	Temperate	temperate grassland	heavy		sheep	2	9	9															-75	defined
53	g35						44.1333	116.33	1100	3	300	Temperate	temperate grassland	heavy		sheep	2	9	9															-75	defined
54	g35						44.1333	116.33	1100	3	300	Temperate	temperate grassland	heavy		sheep	2	9	9															-75	defined
56	g38						41.7667	112.083				Temperate	temperate grassland	heavy		sheep		4	4															-75	defined
61	g39						37.95	107		8.1	350	Temperate	shrubland	heavy		sheep	8	3	3															-75	defined
62	g39						37.95	107		8.1	350	Temperate	shrubland	heavy		sheep	8	3	3															-75	defined
67	g41						33.1333	96.4167	4200	2.9	480	Temperate	alpine grassland	heavy		sheep	3	2	2											268.1	101.792	101.075	103.226	-62.0321		850	454.348	215.217	215.217	215.217	215.217	-0.626373	0.144243	-395.652	46318.5
68	g41						33.1333	96.4167	4200	2.9	480	Temperate	alpine grassland	heavy		sheep	3	3	3											268.1	101.792	101.075	103.226	-62.0321		850	454.348	215.217	215.217	215.217	215.217	-0.626373	0.0961618	-395.652	30879
71	g45						36.5	102.117	2960	0.8	424.5	Temperate	alpine grassland	heavy		sheep	4	30	30											722.93	67.26	211.202	18.1844	-90.6962		5365.4	720	337.068	57.2918	337.068	57.2918	-2.00847	0.000342612	-4645.4	3896.58
82	g46						43.7333	116.217		0.2	350	Temperate	temperate grassland	heavy		sheep	6	10	10											145.03	57.05	7.14675	21.7881	-60.6633
83	g46						43.7333	116.217		0.2	350	Temperate	temperate grassland	heavy		sheep	6	10	10											145.03	57.05	7.14675	21.7881	-60.6633
84	g46						43.7333	116.217		0.2	350	Temperate	temperate grassland	heavy		sheep	6	10	10											145.03	57.05	7.14675	21.7881	-60.6633
85	g46						43.7333	116.217		0.2	350	Temperate	temperate grassland	heavy		sheep	6	10	10											145.03	57.05	7.14675	21.7881	-60.6633
86	g46						43.7333	116.217		0.2	350	Temperate	temperate grassland	heavy		sheep	6	10	10											145.03	57.05	7.14675	21.7881	-60.6633
89	g47						34.5	101.883	3500	1.2	620	Temperate	alpine grassland	heavy				5	5											438.15	230	78.5083	98.4988	-47.5066
92	g48						41.7833	111.883		3.4	180	Temperate	temperate grassland	heavy		sheep	10	3	3															-75	defined
114	g57	∑≈ƒ¡∂‘∫Ù¬◊±¥∂˚≤›µÿ÷≤ŒÔ∫ÕÕ¡»¿…˙Ã¨ªØ—ßº∆¡ø—ßÃÿ’˜µƒ”∞œÏ; Grazing effects on eco-stoichiometry of plant and soil in Hulunbeir£¨ Inner Mogolia£Æ	Ding xiaohui et al.	Acta Ecologica Sinica	2012	Nei menggu	49.4333	119.5		-1.5	339	Temperate	temperate grassland	heavy			long term	3	3															-75	defined
115	g57						49.4333	119.5		-1.5	339	Temperate	temperate grassland	heavy			long term	3	3															-75	defined
116	g57						49.4333	119.5		-1.5	339	Temperate	temperate grassland	heavy			long term	3	3															-75	defined
117	g57						49.4333	119.5		-1.5	339	Temperate	temperate grassland	heavy			long term	3	3															-75	defined
120	g58						37.95	107		8.1	300	Temperate	shrubland	heavy		sheep	7	3	3											48.9956	27.5109	2.26906	1.36144	-43.8503		236.087	170.87	6.77759	6.77759	6.77759	6.77759	-0.3233	0.000799162	-65.2174	30.6238
122	g59						44.1667	116.467		-0.4	365.6	Temperate	temperate grassland	heavy			2	3	3															-75	defined
123	g61	∑≈ƒ¡∂‘ƒ⁄√…π≈—Ú≤›»∫¬‰Õ¡»¿∫ÙŒ¸µƒ”∞œÏ; Effects of grazing on soil respiration of Leymus chinensis community in Inner Mongolia	Ma tao et al.	Geographical Research	2009	Nei menggu	43.0333	116		1	350	Temperate	temperate grassland	heavy		sheep		3	3															-75	defined
124	g61						43.0333	116		1	350	Temperate	temperate grassland	heavy		sheep		3	3															-75	defined
125	g61						43.0333	116		1	350	Temperate	temperate grassland	heavy		sheep		3	3															-75	defined
128	g64						33.1	102.583	3456	0.9	749.1	Temperate	alpine grassland	heavy		yak	2	3	3															-75	defined
145	g67						37.9167	103.767	2960	0.8	424.5	Temperate	alpine grassland	heavy		sheep	4	15	15															-91.1666	converted from C											18905	13963.8	2944.17	2944.17
146	g67						37.9167	103.767	2960	0.8	424.5	Temperate	alpine grassland	heavy		sheep	4	15	15															-91.1666	converted from C											18905	13963.8	2944.17	2944.17
147	g67						37.9167	103.767	2960	0.8	424.5	Temperate	alpine grassland	heavy		sheep	4	15	15															-91.1666	converted from C											18905	13963.8	2944.17	2944.17
148	g67						37.9167	103.767	2960	0.8	424.5	Temperate	alpine grassland	heavy		sheep	4	15	15															-91.1666	converted from C											18905	13963.8	2944.17	2944.17
149	g67						37.9167	103.767	2960	0.8	424.5	Temperate	alpine grassland	heavy		sheep	4	15	15															-91.1666	converted from C											18905	13963.8	2944.17	2944.17
150	g67						37.9167	103.767	2960	0.8	424.5	Temperate	alpine grassland	heavy		sheep	4	15	15															-91.1666	converted from C											18905	13963.8	2944.17	2944.17
151	g67						37.9167	103.767	2960	0.8	424.5	Temperate	alpine grassland	heavy		sheep	4	15	15															-91.1666	converted from C											18905	13963.8	2944.17	2944.17
152	g67						37.9167	103.767	2960	0.8	424.5	Temperate	alpine grassland	heavy		sheep	4	15	15															-91.1666	converted from C											18905	13963.8	2944.17	2944.17
155	g69						35.45	96.32				Temperate	alpine grassland	heavy				5	5											168.5	70.18	46.3984	39.1983	-58.3501		1265.43	277.62	533.705	141.476	533.705	141.476	-1.51691	0.087515	-987.81	60971.2
158	g69						35.45	96.32				Temperate	alpine grassland	heavy				5	5											168.5	70.18	46.3984	39.1983	-58.3501		1265.43	277.62	533.705	141.476	533.705	141.476	-1.51691	0.087515	-987.81	60971.2
161	g76						43.6333	116.7		0.4	337	Temperate	temperate grassland	heavy		sheep	5	3	3											234.783	168.261	40.6655	29.3696	-28.3333		152.466	123.699	24.9131	31.5565	24.9131	31.5565	-0.209092	0.0305934	-28.7671	538.825
181	g83						37.5	101.2	3600	-1.7	560	Temperate	alpine grassland	heavy		sheep	2	5	5															-75	defined	2313.95	2790.7	338.01	364.011	338.01	364.011	0.187334	0.00767035	476.744	49351
182	g83						37.5	101.2	3600	-1.7	560	Temperate	alpine grassland	heavy		sheep	2	5	5															-75	defined	2313.95	2790.7	338.01	364.011	338.01	364.011	0.187334	0.00767035	476.744	49351
183	g83						37.5	101.2	3600	-1.7	560	Temperate	alpine grassland	heavy		sheep	2	5	5															-75	defined	2313.95	2790.7	338.01	364.011	338.01	364.011	0.187334	0.00767035	476.744	49351
186	g85						33.65	101.883	3500	2.2	672	Temperate	wetland	heavy	d		3	12	12											1020.5	255.9	3.99	4.28	-74.9241
187	g85						33.65	101.883	3500	2.2	672	Temperate	wetland	heavy	d		3	12	12											1020.5	255.9	3.99	4.28	-74.9241
198	g93						43.6167	116.7		0.75	350	Temperate	temperate grassland	heavy			8	5	5															-75	defined	1582	1275			559.229	401.498	-0.215744	0.0448242	-307	94787.6
199	g93						43.6167	116.7		0.75	350	Temperate	temperate grassland	heavy			8	5	5															-75	defined	1582	1275			559.229	401.498	-0.215744	0.0448242	-307	94787.6
200	g93						43.6167	116.7		0.75	350	Temperate	temperate grassland	heavy			8	5	5															-75	defined	1582	1275			559.229	401.498	-0.215744	0.0448242	-307	94787.6
205	g96						41.7833	111.883	1450		280	Temperate	temperate grassland	heavy				3	3											29.14	6.33	5.97558	6.0795	-78.2773
206	g96						41.7833	111.883	1450		280	Temperate	temperate grassland	heavy				3	3											29.14	6.33	5.97558	6.0795	-78.2773
209	g98						43.5833	116.733		0.4	345	Temperate	temperate grassland	heavy			25	3	3															-81.0127	converted from C											13122.2	10181	5365.86	5365.86
210	g98						43.6333	116.7		0.4	345	Temperate	temperate grassland	heavy			20	3	3															-76.7628	converted from C											17307.7	14705.9	6081.3	2861.79
223	g112						37.1833	102.817	3100	0.55	416	Temperate	alpine grassland	heavy		yak	1	3	3															-75	defined
224	g112						37.1833	102.817	3100	0.55	416	Temperate	alpine grassland	heavy		yak	1	3	3															-75	defined
225	g112						37.1833	102.817	3100	0.55	416	Temperate	alpine grassland	heavy		yak	1	3	3															-75	defined
228	g117						43.4333	116.65		1.5		Temperate	temperate grassland	heavy				3	3															-75	defined
230	g124						35.3833	123.5	141.3	5	425	Temperate	temperate grassland	heavy		sheep		3	3											83.94	86.53	19.4336	5.59452	3.08554
240	g129						43.15	81.3	3200	2.9	475	Temperate	temperate grassland	heavy		cattle	2	5	5															-75	defined
241	g129						43.15	81.3	3200	2.9	475	Temperate	temperate grassland	heavy		cattle	2	5	5															-75	defined
242	g129						43.15	81.3	3200	2.9	475	Temperate	temperate grassland	heavy		cattle	2	5	5															-75	defined
244	g141	≈©ø—º∞∑≈ƒ¡∂‘Œ¬¥¯∞Î∏…∫µ≤›‘≠Õ¡»¿ÃºÀÿµƒ”∞œÏ; Effects of Cultivating and Grazing on Soil Organic Carbon and Soil Inorganic Carbon in Temperate Semiarid Grassland	Geng yuanbo et al.	Journal of Agricultural Environmental Science	2008	Nei menggu	43.99	116.36	1265	0.3	350.8	Temperate	temperate grassland	heavy			long term	10	10															-75	defined
245	g141						43.99	116.36	1156	0.9	335	Temperate	temperate grassland	heavy			long term	10	10															-75	defined
248	g145						34	100.05	4150	-1.7	600	Temperate	alpine grassland	heavy				10	10											223.66	181.63	26.4366	27.4486	-18.7919
249	g145						34	100.05	4150	-1.7	600	Temperate	alpine grassland	heavy				10	10											223.66	67.36	26.4366	49.3632	-69.8829
262	g154						41.7667	115.683	1375	1.5	400	Temperate	temperate grassland	heavy		sheep	10	9	9	15.08	7.11	0.99	0.51	0.99	0.51	-0.751867	0.00105057	-7.97	0.1378	575.79	161.88	17.04	14.85	-71.8856		1297.38	1277.04	12.42	33.15	12.42	33.15	-0.0158019	8.51e-05	-20.34	139.242
263	g154						41.7667	115.683	1375	1.5	400	Temperate	temperate grassland	heavy		sheep	10	9	9	15.08	7.11	0.99	0.51	0.99	0.51	-0.751867	0.00105057	-7.97	0.1378	575.79	161.88	17.04	14.85	-71.8856		1297.38	1277.04	12.42	33.15	12.42	33.15	-0.0158019	8.51e-05	-20.34	139.242
264	g154						41.7667	115.683	1375	1.5	400	Temperate	temperate grassland	heavy		sheep	10	9	9	15.08	7.11	0.99	0.51	0.99	0.51	-0.751867	0.00105057	-7.97	0.1378	575.79	161.88	17.04	14.85	-71.8856		1297.38	1277.04	12.42	33.15	12.42	33.15	-0.0158019	8.51e-05	-20.34	139.242
265	g154						41.7667	115.683	1375	1.5	400	Temperate	temperate grassland	heavy		sheep	10	9	9	15.08	7.11	0.99	0.51	0.99	0.51	-0.751867	0.00105057	-7.97	0.1378	575.79	161.88	17.04	14.85	-71.8856		1297.38	1277.04	12.42	33.15	12.42	33.15	-0.0158019	8.51e-05	-20.34	139.242
266	g154						41.7667	115.683	1375	1.5	400	Temperate	temperate grassland	heavy		sheep	10	9	9	15.08	7.11	0.99	0.51	0.99	0.51	-0.751867	0.00105057	-7.97	0.1378	575.79	161.88	17.04	14.85	-71.8856		1297.38	1277.04	12.42	33.15	12.42	33.15	-0.0158019	8.51e-05	-20.34	139.242
269	g156						43.8333	116.567	1100	-0.4	350	Temperate	temperate grassland	heavy		sheep	16	3	3											127.1	56.7	22.3435	21.8238	-55.3895
270	g157	Effects of grassland management on soil organic carbon density in agro-pastoral zone of Northern China	Xu minyun et al.	AFRICAN JOURNAL OF BIOTECHNOLOGY	2011	Hebei province	41.7667	115.683	1300	1.5	400	Temperate	temperate grassland	heavy				3	3															-70
271	g157						41.7667	115.683	1300	1.5	400	Temperate	temperate grassland	heavy				3	3															-70
272	g157						41.7667	115.683	1300	1.5	400	Temperate	temperate grassland	heavy				3	3															-70
273	g157						41.7667	115.683	1300	1.5	400	Temperate	temperate grassland	heavy				3	3															-70
274	g157						41.7667	115.683	1300	1.5	400	Temperate	temperate grassland	heavy				3	3															-70
276	g158						33.65	101.883	3650	1.2	672	Temperate	alpine grassland	heavy	d		6	3	3											1023.11	237.27	274.721	15.3113	-76.8089
279	g161						29.9333	83.8667	4600	-0.8	320.1	Subtropical	alpine grassland	heavy		sheep		88	88															-75	defined
282	g164						41.7833	111.883	1450	3.4	280	Temperate	temperate grassland	heavy		sheep	6	3	3															-75	defined
285	g164						43.6333	116.7	1200	0.7	335	Temperate	temperate grassland	heavy		sheep	5	3	3															-75	defined
288	g171	Grazing alters ecosystem functioning and C:N:P stoichiometry of grasslands along a regional precipitation gradient	Bai yongfei et al.	Journal of Applied Ecology	2012	Nei menggu	45.735	115.425	760_1450	353.25	-0.75	Temperate	temperate grassland	heavy	d		50	2	2															-63.964	converted from C
291	g171						45.735	115.425	760_1453	353.25	-0.75	Temperate	temperate grassland	heavy	d		50	2	2															-63.964	converted from C
294	g171						45.735	115.425	760_1456	353.25	-0.75	Temperate	temperate grassland	heavy	d		50	2	2															-63.964	converted from C
301	g174						43.4333	115.533		0.7	350	Temperate	temperate grassland	heavy		sheep		3	3															-75	defined
304	g177						37.14	106.84	1650	7.1	359	Temperate	temperate grassland	heavy		sheep	8.5	6	6											133.82	71.28	33.2151	9.40604	-46.7344
306	g178						43.6167	116.7	1270	0.7	350	Temperate	temperate grassland	heavy		sheep	20	3	3															-75	defined
309	g181						43.8333	116.567	1100	-4	350	Temperate	temperate grassland	heavy		sheep	16	3	3											132.54	113.98	26.1713	27.3144	-14.0033
310	g181						43.8333	116.567	1100	-4	350	Temperate	temperate grassland	heavy		sheep	16	3	3											132.54	105.57	26.1713	14.0123	-20.3486
314	g183						43.55	116.667		3	334	Temperate	temperate grassland	heavy		sheep	5	10	10											164.228	66.6667	17.0732	12.1951	-59.4059
315	g183						43.55	116.667		3	334	Temperate	temperate grassland	heavy		sheep	5	10	10											164.228	58.5366	17.0732	10.5691	-64.3564
316	g183						43.55	116.667		3	334	Temperate	temperate grassland	heavy		sheep	5	10	10											164.228	55.2846	17.0732	8.94309	-66.3366
320	g183						43.55	116.667		3	334	Temperate	temperate grassland	heavy		sheep	5	10	10											164.228	66.6667	17.0732	12.1951	-59.4059
321	g183						43.55	116.667		3	334	Temperate	temperate grassland	heavy		sheep	5	10	10											164.228	58.5366	17.0732	10.5691	-64.3564
322	g183						43.55	116.667		3	334	Temperate	temperate grassland	heavy		sheep	5	10	10											164.228	55.2846	17.0732	8.94309	-66.3366
325	g184						36.165	106.215	1721_1919	5.3_7.5	403_501	Temperate	temperate grassland	heavy				5	5															-75	defined
326	g184						36.165	106.215	1721_1920	5.3_7.6	403_502	Temperate	temperate grassland	heavy				5	5															-75	defined
329	g184						36.165	106.215	1721_1923	5.3_7.9	403_505	Temperate	temperate grassland	heavy				5	5															-75	defined
330	g184						36.165	106.215	1721_1924	5.3_7.10	403_506	Temperate	temperate grassland	heavy				5	5															-75	defined
334	g188						43.6167	116.7		0.7	343	Temperate	temperate grassland	heavy		sheep		3	3															-75	defined
335	g188						43.6167	116.7		0.7	343	Temperate	temperate grassland	heavy		sheep		3	3															-75	defined
336	g188						43.6167	116.7		0.7	343	Temperate	temperate grassland	heavy		sheep		3	3															-75	defined
337	g188						43.6167	116.7		0.7	343	Temperate	temperate grassland	heavy		sheep		3	3															-75	defined
338	g188						43.6167	116.7		0.7	343	Temperate	temperate grassland	heavy		sheep		3	3															-75	defined
339	g188						43.6167	116.7		0.7	343	Temperate	temperate grassland	heavy		sheep		3	3															-75	defined
340	g190	Effects of plant functional diversity induced by grazing and soil properties on above- and belowground biomass in a semiarid grassland	Zuo xiaoan et al.	Ecological Indicators	2018	Nei menggu	43.4167	121.383	300	6.6	420	Temperate	temperate grassland	heavy		sheep		6	6											270.4	93.5	23.15	8.7	-65.4216		972.4	731.53	97.1	102.83	97.1	102.83	-0.284629	0.00495512	-240.87	3333.74
341	g190						44.6833	120.8	330	6.5	377	Temperate	temperate grassland	heavy		sheep		6	6											311.11	95.67	21.09	13.38	-69.2488		898.04	562.95	132.41	66.64	132.41	66.64	-0.467024	0.00595875	-335.09	3662.22
342	g190						44.2333	121.55	205	6.5	377	Temperate	temperate grassland	heavy		sheep		6	6											213.02	42.89	35.84	1.96	-79.8657		1185.63	620.56	136.67	60.16	136.67	60.16	-0.647407	0.00378099	-565.07	3716.32
343	g190						42.9167	120.7	360	6.9	345	Temperate	temperate grassland	heavy		sheep		6	6											181.61	57.66	7.71	5.23	-68.2506		683.33	170.24	133.82	74.08	133.82	74.08	-1.38977	0.0379512	-513.09	3899.27
350	g191						41.7667	111.883	1450	3.6	289.8	Temperate	temperate grassland	heavy		sheep	11	3	3											183.486	101.682			-44.5833		1885.5	1320.61			666.513	415.861	-0.356097	0.074707	-564.885	205727
351	g191						41.7667	111.883	1450	3.6	289.8	Temperate	temperate grassland	heavy		sheep	11	3	3											183.486	101.682			-44.5833		1885.5	1320.61			666.513	415.861	-0.356097	0.074707	-564.885	205727
352	g191						41.7667	111.883	1450	3.6	289.8	Temperate	temperate grassland	heavy		sheep	11	3	3											183.486	101.682			-44.5833		1885.5	1320.61			666.513	415.861	-0.356097	0.074707	-564.885	205727
355	g192						44.25	116.6	1116	-0.1	600	Temperate	temperate grassland	heavy		sheep	3	2	2	134.259	58.2965	48.9564	6.11955	48.9564	6.11955	-0.834226	0.0719916	-75.9621	1217.09	224	79.1724	70.2376	40.1358	-64.6552		1141.66	1040.8	206.676	297.836	206.676	297.836	-0.0924896	0.0573299	-100.856	65710.7
359	g193						43.6333	116.7		0.3	346.1	Temperate	temperate grassland	heavy		sheep	4	5	5											309.712	51.6187	25.3367	16.8912	-83.3333
360	g193						43.6333	116.7		0.3	346.1	Temperate	temperate grassland	heavy		sheep	4	5	5											309.712	74.2806	25.3367	25.3367	-76.0163
361	g193						43.6333	116.7		0.3	346.1	Temperate	temperate grassland	heavy		sheep	4	5	5											309.712	75.5396	25.3367	25.3367	-75.6098
364	g197						41.7833	111.883	1450	6.7	280	Temperate	temperate grassland	heavy		sheep	8	3	3															-75	defined
367	g198						41.7833	111.883	1450		280	Temperate	temperate grassland	heavy				3	3															-67.5
370	g198						43.1833	116.367	1000	0.7	330	Temperate	temperate grassland	heavy				3	3															-67.5
373	g198						45.3833	119.85	1000	1.2	370	Temperate	temperate grassland	heavy				3	3															-67.5
375	g199						41.92	115.683	1380	1	375	Temperate	temperate grassland	heavy		sheep	4	5	5											501	65	20.1246	4.47214	-87.0259		652	394	15.6525	8.94427	15.6525	8.94427	-0.503694	0.000218335	-258	65
376	g208	Interactions of soil bacteria and fungi with plants during long-term grazing exclusion in semiarid grasslands	Zhang chao et al.	Soil Biology and Biochemistry	2018	Ning xia	36.2833	106.383	2017	7	425	Temperate	temperate grassland	heavy		sheep		3	3											1019	160	227.072	30.1377	-84.2983		38.6	77.9	6.755	9.69948	6.755	9.69948	0.702174	0.0153761	39.3	46.57
380	g210						43.6333	116.7	1240	0.3	341.6	Temperate	temperate grassland	heavy		sheep	9	3	3															-75	defined
383	g210						43.6333	116.7	1240	0.3	341.6	Temperate	temperate grassland	heavy		sheep	9	3	3															-75	defined
386	g211						43.6167	116.717	1250	0.3	336.9	Temperate	temperate grassland	heavy		sheep	10	3	3															-75	defined
388	g213						41.7333	115.767	1380	1	390	Temperate	temperate grassland	heavy		sheep	3	5	5											193	35	64.846	15.6525	-81.8653		404	284	35.7771	105.095	35.7771	105.095	-0.352441	0.0289564	-120	2465
389	g214	Grazing effect on growing season ecosystem respiration and its temperature sensitivity in alpine grasslands along a large altitudinal gradient on the central Tibetan Plateau	Zhao jingxue et al.	Agricultural and Forest Meteorology	2016	Xi zang province	30.6	91.05	4400	1.8	479	Temperate	alpine grassland	heavy				5	5											50.5051	34.3434	36.1385	40.6558	-32		603.448	431.034	385.529	385.529	385.529	385.529	-0.336472	0.241633	-172.414	59453
390	g214						30.6	91.05	4500	1.8	479	Temperate	alpine grassland	heavy				5	5											66.6667	50.5051	22.5865	22.5865	-24.2424		1034.48	862.069	578.293	385.529	578.293	385.529	-0.182322	0.1025	-172.414	96611.2
399	g216						37.1833	102.783	2960	-0.1	416	Temperate	alpine grassland	heavy	d	sheep	4	10	10	455.6	25.56	46.42	1.27	46.42	1.27	-2.88059	0.00128499	-430.04	215.643	725.243	353.883	124.342	69.0789	-51.2048		5355.93	3694.92	428.783	643.175	428.783	643.175	-0.371247	0.00367097	-1661.02	59752.9	13874.5	11276.8	1357.93	1535.06
400	g216						37.1833	102.783	2960	-0.1	416	Temperate	alpine grassland	heavy	d	sheep	4	10	10	455.6	25.56	46.42	1.27	46.42	1.27	-2.88059	0.00128499	-430.04	215.643	725.243	353.883	124.342	69.0789	-51.2048		5355.93	3694.92	428.783	643.175	428.783	643.175	-0.371247	0.00367097	-1661.02	59752.9	13874.5	11276.8	1357.93	1535.06
401	g216						37.1833	102.783	2960	-0.1	416	Temperate	alpine grassland	heavy	d	sheep	4	10	10	455.6	25.56	46.42	1.27	46.42	1.27	-2.88059	0.00128499	-430.04	215.643	725.243	353.883	124.342	69.0789	-51.2048		5355.93	3694.92	428.783	643.175	428.783	643.175	-0.371247	0.00367097	-1661.02	59752.9	13874.5	11276.8	1357.93	1535.06
402	g216						37.1833	102.783	2960	-0.1	416	Temperate	alpine grassland	heavy	d	sheep	4	10	10	455.6	25.56	46.42	1.27	46.42	1.27	-2.88059	0.00128499	-430.04	215.643	725.243	353.883	124.342	69.0789	-51.2048		5355.93	3694.92	428.783	643.175	428.783	643.175	-0.371247	0.00367097	-1661.02	59752.9	13874.5	11276.8	1357.93	1535.06
403	g216						37.1833	102.783	2960	-0.1	416	Temperate	alpine grassland	heavy	d	sheep	4	10	10	455.6	8.02	46.42	1.04	46.42	1.04	-4.03968	0.00271969	-447.58	215.59	725.243	69.9029	124.342	41.4473	-90.3614		5355.93	711.864	428.783	428.783	428.783	428.783	-2.01807	0.0369221	-4644.07	36771	13874.5	9269.37	1357.93	1416.97
404	g216						37.1833	102.783	2960	-0.1	416	Temperate	alpine grassland	heavy	d	sheep	4	10	10	455.6	8.02	46.42	1.04	46.42	1.04	-4.03968	0.00271969	-447.58	215.59	725.243	69.9029	124.342	41.4473	-90.3614		5355.93	711.864	428.783	428.783	428.783	428.783	-2.01807	0.0369221	-4644.07	36771	13874.5	9269.37	1357.93	1416.97
405	g216						37.1833	102.783	2960	-0.1	416	Temperate	alpine grassland	heavy	d	sheep	4	10	10	455.6	8.02	46.42	1.04	46.42	1.04	-4.03968	0.00271969	-447.58	215.59	725.243	69.9029	124.342	41.4473	-90.3614		5355.93	711.864	428.783	428.783	428.783	428.783	-2.01807	0.0369221	-4644.07	36771	13874.5	9269.37	1357.93	1416.97
406	g216						37.1833	102.783	2960	-0.1	416	Temperate	alpine grassland	heavy	d	sheep	4	10	10	455.6	8.02	46.42	1.04	46.42	1.04	-4.03968	0.00271969	-447.58	215.59	725.243	69.9029	124.342	41.4473	-90.3614		5355.93	711.864	428.783	428.783	428.783	428.783	-2.01807	0.0369221	-4644.07	36771	13874.5	9269.37	1357.93	1416.97
415	g216						37.1833	102.783	2960	-0.1	416	Temperate	alpine grassland	heavy	d	sheep	4	10	10	521.36	9.17	33.55	2.13	33.55	2.13	-4.0405	0.00580947	-512.19	113.014	677.184	61.165	96.7104	27.6316	-90.9677		5118.64	711.864	535.979	321.588	535.979	321.588	-1.97276	0.0215046	-4406.78	39069.2	14169.7	9151.29	1653.14	1476.01
416	g216						37.1833	102.783	2960	-0.1	416	Temperate	alpine grassland	heavy	d	sheep	4	10	10	521.36	9.17	33.55	2.13	33.55	2.13	-4.0405	0.00580947	-512.19	113.014	677.184	61.165	96.7104	27.6316	-90.9677		5118.64	711.864	535.979	321.588	535.979	321.588	-1.97276	0.0215046	-4406.78	39069.2	14169.7	9151.29	1653.14	1476.01
417	g216						37.1833	102.783	2960	-0.1	416	Temperate	alpine grassland	heavy	d	sheep	4	10	10	521.36	9.17	33.55	2.13	33.55	2.13	-4.0405	0.00580947	-512.19	113.014	677.184	61.165	96.7104	27.6316	-90.9677		5118.64	711.864	535.979	321.588	535.979	321.588	-1.97276	0.0215046	-4406.78	39069.2	14169.7	9151.29	1653.14	1476.01
418	g216						37.1833	102.783	2960	-0.1	416	Temperate	alpine grassland	heavy	d	sheep	4	10	10	521.36	9.17	33.55	2.13	33.55	2.13	-4.0405	0.00580947	-512.19	113.014	677.184	61.165	96.7104	27.6316	-90.9677		5118.64	711.864	535.979	321.588	535.979	321.588	-1.97276	0.0215046	-4406.78	39069.2	14169.7	9151.29	1653.14	1476.01
421	g217						41.7833	111.883		3.4	280	Temperate	temperate grassland	heavy		sheep	4	4	4											207.792	69.2641	30.303	56.2771	-66.6667
424	g223						34.9	102.1	3480	0.9	690	Temperate	alpine grassland	heavy		yak	6	3	3	139.377	24.5136	19.4098	7.27866	19.4098	7.27866	-1.73796	0.0358522	-114.864	143.239	311.521	147.005	23.9454	28.7345	-52.8107		996.8	1577.6	182.905	83.1384	182.905	83.1384	0.45911	0.0121488	580.8	13455.4
425	g224	N2O fluxes from the native and grazed semi-arid steppes and their driving factors in Inner Mongolia, China	Liu xinren et al.	Nutr Cycl Agroecosyst	2010	Nei menggu	43.5333	116.667	1225	0.35	400	Temperate	temperate grassland	heavy		sheep		3	3															-75	defined
427	g225						43.6333	116.7		-0.4	348	Temperate	temperate grassland	heavy		sheep	30	98	98															-75	defined
430	g229						44.6	123.65	135	5.5	340	Temperate	temperate grassland	heavy		sheep	3	5	5															-75	defined
432	g229						44.6	123.65	135	5.5	340	Temperate	temperate grassland	heavy		sheep	3	5	5															-75	defined
434	g229						44.6	123.65	135	5.5	340	Temperate	temperate grassland	heavy		sheep	3	5	5															-75	defined
436	g229						44.6	123.65	135	5.5	340	Temperate	temperate grassland	heavy		sheep	3	5	5															-75	defined
438	g229						44.6	123.65	135	5.5	340	Temperate	temperate grassland	heavy		sheep	3	5	5															-75	defined
445	g235						33.9833	102	3500	2.3	661	Temperate	alpine grassland	heavy		mixed	3	5	5											429	126.7	75.8947	13.2816	-70.4662		1905.8	629.5	142.302	86.6464	142.302	86.6464	-1.10773	0.0049042	-1276.3	5551.52
452	g238	Nitrogen pools and cycles in Tibetan Kobresia pastures depending on grazing	Sun yue et al.	Biology and Fertility of Soils	2018	Na qu	31.2667	92.9833	4410	-1.2	276	Temperate	alpine grassland	heavy				4	4															-75	defined	1401.89	1437.74	213.855	267.082	213.855	267.082	0.0252505	0.0144449	35.8491	29266.6
464	g251	Carbon sequestration in the total and light fraction soil organic matter along a chronosequence in grazing exclosures in a semiarid degraded sandy site in China	Chen yingping et al.	Journal of Arid Land	2012	Nei menggu	42.9667	120.717		6.8	366	Temperate	temperate grassland	heavy				3	3	195	4	53.6936	1.73205	53.6936	1.73205	-3.88671	0.0877728	-191	962	95	11	25.9808	8.66025	-88.4211
465	g251						42.9667	120.717		6.8	366	Temperate	temperate grassland	heavy				3	3	195	4	53.6936	1.73205	53.6936	1.73205	-3.88671	0.0877728	-191	962	95	11	25.9808	8.66025	-88.4211
466	g251						42.9667	120.717		6.8	366	Temperate	temperate grassland	heavy				3	3	195	4	53.6936	1.73205	53.6936	1.73205	-3.88671	0.0877728	-191	962	95	11	25.9808	8.66025	-88.4211
467	g251						42.9667	120.717		6.8	366	Temperate	temperate grassland	heavy				3	3	195	4	53.6936	1.73205	53.6936	1.73205	-3.88671	0.0877728	-191	962	95	11	25.9808	8.66025	-88.4211
468	g251						42.9667	120.717		6.8	366	Temperate	temperate grassland	heavy				3	3	195	4	53.6936	1.73205	53.6936	1.73205	-3.88671	0.0877728	-191	962	95	11	25.9808	8.66025	-88.4211
469	g253	Effects of grazing exclusion on carbon sequestration and the associated vegetation and soil characteristics at a semi-arid desertified sandy site in Inner Mongolia, northern China	Li yuqiang et al.	CANADIAN JOURNAL OF SOIL SCIENCE	2012	Nei menggu	42.9667	120.717	385	6.8	366	Temperate	temperate grassland	heavy				3	3	77.6	0.8	20.265	0.866025	20.265	0.866025	-4.57471	0.413358	-76.8	137.14	273	20.9	57.8505	14.376	-92.3443
470	g253						42.9667	120.717	385	6.8	366	Temperate	temperate grassland	heavy				3	3	77.6	0.8	20.265	0.866025	20.265	0.866025	-4.57471	0.413358	-76.8	137.14	273	20.9	57.8505	14.376	-92.3443
471	g253						42.9667	120.717	385	6.8	366	Temperate	temperate grassland	heavy				3	3	77.6	0.8	20.265	0.866025	20.265	0.866025	-4.57471	0.413358	-76.8	137.14	273	20.9	57.8505	14.376	-92.3443
473	g255						41.7667	115.683		1	360	Temperate	temperate grassland	heavy		sheep	3	5	5															-80		508.163	532.653	13.6902	13.6902	13.6902	13.6902	0.0470675	0.000277277	24.4898	74.9688
474	g255						41.7667	115.683		1	360	Temperate	temperate grassland	heavy		sheep	3	5	5															-80		508.163	541.837	13.6902	20.5353	13.6902	20.5353	0.0641619	0.000432433	33.6735	121.824
475	g256	Observations on Changes in Soil Properties in Grazed and Nongrazed Areas of Alxa Desert Steppe, Inner Mongolia	Pei shifang et al.	Arid Land Research and Management	2006	Nei menggu	39.1333	105.583	1360	9	134	Temperate	temperate grassland	heavy		sheep		10	10											105.2	66.4	21.8197	17.3925	-36.8821
476	g256						39.1333	105.583	1360	9	134	Temperate	temperate grassland	heavy		sheep		10	10											105.2	66.4	21.8197	17.3925	-36.8821
480	g267	Long-term grazing effects on vegetation characteristics and soil properties in a semiarid grassland, northern China	Jing Zhang et al.	Environ Monit Assess	2017	Nei menggu	42.9167	120.7		6.4	360	Temperate	temperate grassland	heavy	d		44	24	24	47.1672	50.9123	15.6343	18.7646	15.6343	18.7646	0.0764062	0.010238	3.74512	24.856	269.649	92.0128	62.6068	28.173	-65.8768
481	g267						42.9167	120.7		6.4	360	Temperate	temperate grassland	heavy	d		44	24	24	312.648	136.198	34.4511	97.0492	34.4511	97.0492	-0.830968	0.0216618	-176.45	441.893	309.265	94.5687	56.3461	37.5641	-69.4215
482	g267						42.9167	120.7		6.4	360	Temperate	temperate grassland	heavy	d		44	24	24	181.974	48.967	40.6683	18.7994	40.6683	18.7994	-1.31272	0.00822251	-133.007	83.6387	212.141	43.4505	93.9101	6.26068	-79.5181
483	g267						42.9167	120.7		6.4	360	Temperate	temperate grassland	heavy	d		44	24	24	221.257	11.5797	46.9551	9.39101	46.9551	9.39101	-2.95007	0.0292809	-209.677	95.5404	182.748	58.7859	18.782	15.6517	-67.8322
484	g267						42.9167	120.7		6.4	360	Temperate	temperate grassland	heavy	d		44	24	24	47.1672	50.9123	15.6343	18.7646	15.6343	18.7646	0.0764062	0.010238	3.74512	24.856	269.649	92.0128	62.6068	28.173	-65.8768
485	g267						42.9167	120.7		6.4	360	Temperate	temperate grassland	heavy	d		44	24	24	312.648	136.198	34.4511	97.0492	34.4511	97.0492	-0.830968	0.0216618	-176.45	441.893	309.265	94.5687	56.3461	37.5641	-69.4215
486	g267						42.9167	120.7		6.4	360	Temperate	temperate grassland	heavy	d		44	24	24	181.974	48.967	40.6683	18.7994	40.6683	18.7994	-1.31272	0.00822251	-133.007	83.6387	212.141	43.4505	93.9101	6.26068	-79.5181
487	g267						42.9167	120.7		6.4	360	Temperate	temperate grassland	heavy	d		44	24	24	221.257	11.5797	46.9551	9.39101	46.9551	9.39101	-2.95007	0.0292809	-209.677	95.5404	182.748	58.7859	18.782	15.6517	-67.8322
488	g267						42.9167	120.7		6.4	360	Temperate	temperate grassland	heavy	d		44	24	24	47.1672	50.9123	15.6343	18.7646	15.6343	18.7646	0.0764062	0.010238	3.74512	24.856	269.649	92.0128	62.6068	28.173	-65.8768
489	g267						42.9167	120.7		6.4	360	Temperate	temperate grassland	heavy	d		44	24	24	312.648	136.198	34.4511	97.0492	34.4511	97.0492	-0.830968	0.0216618	-176.45	441.893	309.265	94.5687	56.3461	37.5641	-69.4215
490	g267						42.9167	120.7		6.4	360	Temperate	temperate grassland	heavy	d		44	24	24	181.974	48.967	40.6683	18.7994	40.6683	18.7994	-1.31272	0.00822251	-133.007	83.6387	212.141	43.4505	93.9101	6.26068	-79.5181
491	g267						42.9167	120.7		6.4	360	Temperate	temperate grassland	heavy	d		44	24	24	221.257	11.5797	46.9551	9.39101	46.9551	9.39101	-2.95007	0.0292809	-209.677	95.5404	182.748	58.7859	18.782	15.6517	-67.8322
494	g269						37.12	106.82	1650	7.1	360	Temperate	temperate grassland	heavy		sheep		3	3															-75	defined
496	g270						43.6333	116.7	1270	0.7	343	Temperate	temperate grassland	heavy		sheep		98	98															-75	defined
501	g274						37.1	103.517		8.3	158	Temperate	temperate grassland	heavy		sheep	7	5	5															-75	defined
505	g278						38.9	100.8		7	202.7	Temperate	temperate grassland	heavy		sheep		5	5											80.42	29.28	15.9655	13.2375	-63.5911		903.7	496.72	170.433	138.994	170.433	138.994	-0.598471	0.0227738	-406.98	9673.35
506	g278						38.9	100.8		7	202.7	Temperate	temperate grassland	heavy		sheep		5	5											80.42	29.28	15.9655	13.2375	-63.5911		903.7	496.72	170.433	138.994	170.433	138.994	-0.598471	0.0227738	-406.98	9673.35
507	g278						38.9	100.8		7	202.7	Temperate	temperate grassland	heavy		sheep		5	5											80.42	29.28	15.9655	13.2375	-63.5911		903.7	496.72	170.433	138.994	170.433	138.994	-0.598471	0.0227738	-406.98	9673.35
514	g281						33.6167	99.7833	4000	-1.3	590	Temperate	alpine grassland	heavy		yak	2	5	5															-75	defined
515	g281						33.6167	99.7833	4000	-1.3	590	Temperate	alpine grassland	heavy		yak	2	5	5															-75	defined
516	g281						33.6167	99.7833	4000	-1.3	590	Temperate	alpine grassland	heavy		yak	2	5	5															-75	defined
517	g281						33.6167	99.7833	4000	-1.3	590	Temperate	alpine grassland	heavy		yak	2	5	5															-75	defined
518	g281						33.6167	99.7833	4000	-1.3	590	Temperate	alpine grassland	heavy		yak	2	5	5															-75	defined
519	g281						33.6167	99.7833	4000	-1.3	590	Temperate	alpine grassland	heavy		yak	2	5	5															-75	defined
526	g281						33.6167	99.7833	4000	-1.3	590	Temperate	alpine grassland	heavy		yak	2	5	5															-75	defined
527	g281						33.6167	99.7833	4000	-1.3	590	Temperate	alpine grassland	heavy		yak	2	5	5															-75	defined
528	g281						33.6167	99.7833	4000	-1.3	590	Temperate	alpine grassland	heavy		yak	2	5	5															-75	defined
529	g281						33.6167	99.7833	4000	-1.3	590	Temperate	alpine grassland	heavy		yak	2	5	5															-75	defined
530	g281						33.6167	99.7833	4000	-1.3	590	Temperate	alpine grassland	heavy		yak	2	5	5															-75	defined
531	g281						33.6167	99.7833	4000	-1.3	590	Temperate	alpine grassland	heavy		yak	2	5	5															-75	defined
534	g282						42.5	112.75		1.7	300	Temperate	temperate grassland	heavy		sheep	3	3	3											183.429	11.9732	92.0774	7.46574	-93.4726
543	g285						37.6833	101.35	3545	-2.1	560	Temperate	alpine grassland	heavy		sheep	2	5	5															-35.2504	converted from C
544	g285						37.6833	101.35	3545	-2.1	560	Temperate	alpine grassland	heavy		sheep	2	5	5															-35.2504	converted from C
545	g285						37.6833	101.35	3545	-2.1	560	Temperate	alpine grassland	heavy		sheep	2	5	5															-35.2504	converted from C
546	g285						37.6833	101.35	3545	-2.1	560	Temperate	alpine grassland	heavy		sheep	2	5	5															-35.2504	converted from C
553	g288						37.6833	101.35	3545	-2.1	560	Temperate	alpine grassland	heavy		sheep	2	5	5	28.17	3.63	9.36912	2.90689	9.36912	2.90689	-2.04902	0.150378	-24.54	19.2461	287.09	185.89	70.5032	16.1891	-35.2503		3167.4	1741.01	1259.11	390.842	1259.11	390.842	-0.598446	0.0416839	-1426.39	347622
554	g288						37.6833	101.35	3545	-2.1	560	Temperate	alpine grassland	heavy		sheep	2	5	5	28.17	3.63	9.36912	2.90689	9.36912	2.90689	-2.04902	0.150378	-24.54	19.2461	287.09	185.89	70.5032	16.1891	-35.2503		3167.4	1741.01	1259.11	390.842	1259.11	390.842	-0.598446	0.0416839	-1426.39	347622
555	g288						37.6833	101.35	3545	-2.1	560	Temperate	alpine grassland	heavy		sheep	2	5	5	28.17	3.63	9.36912	2.90689	9.36912	2.90689	-2.04902	0.150378	-24.54	19.2461	287.09	185.89	70.5032	16.1891	-35.2503		3167.4	1741.01	1259.11	390.842	1259.11	390.842	-0.598446	0.0416839	-1426.39	347622
564	g295						44.6667	123.733	135	4.9	365	Temperate	temperate grassland	heavy		mixed		5	5											87.3	14.1	30.4105	4.91935	-83.8488		7.4	5.3	2.01246	1.11803	2.01246	1.11803	-0.333773	0.0236918	-2.1	1.06
565	g295						44.6667	123.733	135	4.9	365	Temperate	temperate grassland	heavy		mixed		5	5											87.3	18.3	30.4105	13.1928	-79.0378		7.4	4.4	2.01246	0.67082	2.01246	0.67082	-0.519875	0.0194406	-3	0.9
578	g300						37.1833	102.767	2960	-0.1	416	Temperate	alpine grassland	heavy		sheep		18	18	346.67	8.02	10.91	1.04	10.91	1.04	-3.76643	0.000989235	-338.65	6.67276	457.04	42.25	29.48	3.32	-90.7557		4638.12	720.43	344.81	10.46	344.81	10.46	-1.86222	0.000318757	-3917.69	6611.3	18312.8	13834.1	3800.28	4222.53
579	g300						37.1833	102.767	2960	-0.1	416	Temperate	alpine grassland	heavy		sheep		18	18	346.67	8.02	10.91	1.04	10.91	1.04	-3.76643	0.000989235	-338.65	6.67276	457.04	42.25	29.48	3.32	-90.7557		4638.12	720.43	344.81	10.46	344.81	10.46	-1.86222	0.000318757	-3917.69	6611.3	18312.8	13834.1	3800.28	4222.53
580	g300						37.1833	102.767	2960	-0.1	416	Temperate	alpine grassland	heavy		sheep		18	18	346.67	8.02	10.91	1.04	10.91	1.04	-3.76643	0.000989235	-338.65	6.67276	457.04	42.25	29.48	3.32	-90.7557		4638.12	720.43	344.81	10.46	344.81	10.46	-1.86222	0.000318757	-3917.69	6611.3	18312.8	13834.1	3800.28	4222.53
581	g300						37.1833	102.767	2960	-0.1	416	Temperate	alpine grassland	heavy		sheep		18	18	346.67	8.02	10.91	1.04	10.91	1.04	-3.76643	0.000989235	-338.65	6.67276	457.04	42.25	29.48	3.32	-90.7557		4638.12	720.43	344.81	10.46	344.81	10.46	-1.86222	0.000318757	-3917.69	6611.3	18312.8	13834.1	3800.28	4222.53
582	g300						37.1833	102.767	2960	-0.1	416	Temperate	alpine grassland	heavy		sheep		18	18	346.67	8.02	10.91	1.04	10.91	1.04	-3.76643	0.000989235	-338.65	6.67276	457.04	42.25	29.48	3.32	-90.7557		4638.12	720.43	344.81	10.46	344.81	10.46	-1.86222	0.000318757	-3917.69	6611.3	18312.8	13834.1	3800.28	4222.53
583	g300						37.1833	102.767	2960	-0.1	416	Temperate	alpine grassland	heavy		sheep		18	18	346.67	8.02	10.91	1.04	10.91	1.04	-3.76643	0.000989235	-338.65	6.67276	457.04	42.25	29.48	3.32	-90.7557		4638.12	720.43	344.81	10.46	344.81	10.46	-1.86222	0.000318757	-3917.69	6611.3	18312.8	13834.1	3800.28	4222.53
586	g304						34.9	102.1	3480	1.7	746	Temperate	alpine grassland	heavy		yak	5	3	3															-75	defined
588	g305						41.0667	115.767	1380	1	400	Temperate	temperate grassland	heavy		sheep	3	70	70											114.86	27.2727	101.743	32.7031	-76.2557
589	g309	Short-term degradation of semiarid grasslands°™results from a controlledgrazing experiment in Northern China	Martin Wiesmeier et al.	J. Plant Nutr. Soil Sci.	2012	Nei menggu	43.6333	116.7	1270	0.7	350	Temperate	temperate grassland	heavy		sheep	3	10	10											348.708	176.015	53.1365	16.6052	-49.5238
590	g309						43.6333	116.7	1270	0.7	350	Temperate	temperate grassland	heavy		sheep	3	10	10											348.708	171.033	53.1365	29.8893	-50.9524
594	g311						30.5	91.0667	4300	1.3	480	Subtropical	alpine grassland	heavy		mixed	5	3	3															-75	defined
597	g312						49.34	120.01	680	-3.5	375	Temperate	temperate grassland	heavy		cattle	5	3	3	181.1	16.5	86.0829	2.94449	86.0829	2.94449	-2.39569	0.0859293	-164.6	2472.98	205	81.3	37.9319	27.1932	-60.3415
602	g317						42.25	112.783			177.2	Temperate	temperate grassland	heavy		sheep	5	3	3	6.81633	2.89796	2.54505	0.919047	2.54505	0.919047	-0.855314	0.079995	-3.91837	2.44065	72.5431	32.1983	12.0945	6.71916	-55.615
603	g317						42.25	112.783			177.2	Temperate	temperate grassland	heavy		sheep	5	3	3	6.81633	2.89796	2.54505	0.919047	2.54505	0.919047	-0.855314	0.079995	-3.91837	2.44065	72.5431	32.1983	12.0945	6.71916	-55.615
604	g317						42.25	112.783			177.2	Temperate	temperate grassland	heavy		sheep	5	3	3	6.81633	2.89796	2.54505	0.919047	2.54505	0.919047	-0.855314	0.079995	-3.91837	2.44065	72.5431	32.1983	12.0945	6.71916	-55.615
605	g317						42.25	112.783			177.2	Temperate	temperate grassland	heavy		sheep	5	3	3	6.81633	2.89796	2.54505	0.919047	2.54505	0.919047	-0.855314	0.079995	-3.91837	2.44065	72.5431	32.1983	12.0945	6.71916	-55.615
606	g319	Soil respiration and its Q10 response to various grazing systems of a typical steppe in Inner Mongolia, China	Nie cheng et al.	Peer J	2019	Nei menggu	42.0333	116.283		3.3	399	Temperate	temperate grassland	heavy	d	sheep	11	3	3											610.588	134.118	226.185	18.3394	-78.0347		1344.71	1620	119.206	91.6968	119.206	91.6968	0.186251	0.00368747	275.294	7539.45
607	g319						42.0333	116.283		3.3	399	Temperate	temperate grassland	heavy	d	sheep	13	3	3											610.588	169.412	226.185	12.2262	-72.2543		1344.71	1413.53	119.206	100.866	119.206	100.866	0.0499144	0.00431682	68.8235	8128.03
611	g320						41.19	-104.88	1917		366	Temperate	temperate grassland	heavy		cattle	12	2	2															-40.0354	converted from C											9800.6	10924
612	g320						41.19	-104.88	1917		366	Temperate	temperate grassland	heavy		cattle	12	2	2															-40.0354	converted from C											9800.6	10924
613	g320						41.19	-104.88	1917		366	Temperate	temperate grassland	heavy		cattle	12	2	2															-40.0354	converted from C											9800.6	10924
617	g320						40.84	-104.71			325	Temperate	temperate grassland	heavy		cattle	55	4	4															-40	converted from C											5808.7	6539.26
618	g320						40.84	-104.71			325	Temperate	temperate grassland	heavy		cattle	55	4	4															-40	converted from C											5808.7	6539.26
619	g320						40.84	-104.71			325	Temperate	temperate grassland	heavy		cattle	55	4	4															-40	converted from C											5808.7	6539.26
628	g323						43.4333	116.067		0.75	350	Temperate	temperate grassland	heavy		sheep	4	5	5															-75	defined
629	g323						43.4333	116.067		0.75	350	Temperate	temperate grassland	heavy		sheep	4	5	5															-75	defined
630	g323						43.4333	116.067		0.75	350	Temperate	temperate grassland	heavy		sheep	4	5	5															-75	defined
631	g323						43.4333	116.067		0.75	350	Temperate	temperate grassland	heavy		sheep	4	5	5															-75	defined
634	g324						41.7833	111.883	1450		299.4	Temperate	temperate grassland	heavy		sheep		98	98															-75	defined
636	g325						42.0333	116.283	1341	2.1	379	Temperate	temperate grassland	heavy	d	sheep		3	3											314.634	114.634	80.2658	25.3471	-63.5659		1346.34	1412.2	101.388	101.388	101.388	101.388	0.0477544	0.00360853	65.8537	6853.06
638	g330						8.78	77.4		29.9	850.5	Tropical	tropical grassland	heavy				10	10	57.92	17.6			11.4334	6.21561	-1.19116	0.0163688	-40.32	16.9356	459.72	55.4			-87.9492		281.04	123.52			99.3462	38.8965	-0.822094	0.0224121	-157.52	1138.26
646	g339						50.2	-113.9	1350	5.5	502	Temperate	temperate grassland	heavy		cattle	65	4	4											697.2	830.8	14.8	55.4	19.1624
647	g339						50.2	-113.9	1350	5.5	502	Temperate	temperate grassland	heavy		cattle	65	4	4											697.2	830.8	14.8	55.4	19.1624
648	g339						50.2	-113.9	1350	5.5	502	Temperate	temperate grassland	heavy		cattle	65	4	4											697.2	830.8	14.8	55.4	19.1624
649	g339						50.2	-113.9	1350	5.5	502	Temperate	temperate grassland	heavy		cattle	65	4	4											697.2	583.9	14.8	22.7	-16.2507
650	g339						50.2	-113.9	1350	5.5	502	Temperate	temperate grassland	heavy		cattle	65	4	4											697.2	583.9	14.8	22.7	-16.2507
651	g339						50.2	-113.9	1350	5.5	502	Temperate	temperate grassland	heavy		cattle	65	4	4											697.2	583.9	14.8	22.7	-16.2507
663	g356	Non-selective grazing impacts on soil-properties of the Nama Karoo	Beukes et al.	J. Range Manage	2003	Nama Karoo	-32.25	22.75			212	Tropical	shrubland	heavy				100	100															-75	defined
664	g356						-32.25	22.75			212	Tropical	shrubland	heavy				100	100															-75	defined
665	g356						-32.25	22.75			212	Tropical	shrubland	heavy				100	100															-75	defined
674	g365						44.55	123.517				Temperate	temperate grassland	heavy		mixed	15	5	5	142	8	5.59017	1.34164	5.59017	1.34164	-2.87639	0.00593496	-134	6.61	222	28	10.2859	4.24853	-87.3874		418	241	24.8204	18.5594	24.8204	18.5594	-0.550684	0.00189127	-177	192.1
676	g365						44.55	123.517				Temperate	temperate grassland	heavy		mixed	15	5	5	124	5	15.6525	0.894427	15.6525	0.894427	-3.21084	0.00958679	-119	49.16	160	19	6.26099	3.57771	-88.125		272	154	13.8636	8.27345	13.8636	8.27345	-0.568849	0.00109682	-118	52.13
678	g367						44.1667	116.467	1160	-0.4	365.6	Temperate	temperate grassland	heavy		sheep	3	3	3															-75	defined
680	g367						44.1667	116.467	1160	-0.4	365.6	Temperate	temperate grassland	heavy		sheep	3	3	3															-75	defined
687	g377	Cattle grazing drives nitrogen and carbon cycling in a temperate salt marsh	Olsen et al.	Soil Biology & Biochemistry	2011	England	53.6833	-2.96667				Temperate	wetland	heavy	d	cattle		6	6											1000	300	244.949	244.949	-70		1000	3400	244.949	734.847	244.949	734.847	1.22378	0.0177855	2400	100000
696	g407						46.74	-99.47			458	Temperate	temperate grassland	heavy			12	3	3											384.507	204.93	54.8889	36.5926	-46.7033		1383.97	908.017	175.398	169.551	175.398	169.551	-0.421446	0.0169762	-475.949	19837.3
697	g407						46.74	-99.47			458	Temperate	temperate grassland	heavy			12	3	3											384.507	204.93	54.8889	36.5926	-46.7033		1383.97	908.017	175.398	169.551	175.398	169.551	-0.421446	0.0169762	-475.949	19837.3
700	g420						43.6333	116.7	1200	0.3	346	Temperate	temperate grassland	heavy		sheep	10	6	6											255.75	129.748	36.0219	32.4197	-49.2677		1981.4	1660.47	307.61	239.252	307.61	239.252	-0.176704	0.00747727	-320.93	25311
701	g422	Spatial heterogeneity in ecosystem structure and productivity in a moist Kenyan savanna	Otieno et al.	Plant Ecol	2011	Kenya	-0.583333	34.2	1400	25	1400	Tropical	tropical grassland	heavy	d	mixed		3	3											1399.6	204.4	474.582	80.7136	-85.3958
702	g424	Carbon dioxide exchange and biomass productivity of the herbaceous layer of a managed tropical humid savanna ecosystem in western Kenya	Otuto et al.	Journal of Plant Ecology	2012	Kenya	-0.566667	34.3667		22.5	1346	Tropical	tropical grassland	heavy				3	3											785.976	177.917	279.277	35.0615	-77.3635
703	g424						-0.566667	34.3667		22.5	1346	Tropical	tropical grassland	heavy				3	3											785.976	177.917	279.277	35.0615	-77.3635
704	g424						-0.566667	34.3667		22.5	1346	Tropical	tropical grassland	heavy				3	3											785.976	177.917	279.277	35.0615	-77.3635
706	g429						46.74	-99.47			446	Temperate	temperate grassland	heavy			8	3	3											365.639	270.925	30.5207	34.3358	-25.9036		1043.35	596.291	50.6675	92.9393	50.6675	92.9393	-0.559461	0.00888378	-447.057	3734.97
713	g440	Savanna land use and its effect on soil characteristics in southern Ethiopia	Angassa	Journal of Arid Environments	2012	Ethiopia	4.36	38.29		24	500	Tropical	tropical grassland	heavy		cattle		80	80											243.5	95.6	74.4163	74.4163	-60.7392
727	g446						43.4333	116.067	1250	0.75	350	Temperate	temperate grassland	heavy				5	5											451.47	94.74			-79.0152
728	g446						43.4333	116.067	1250	0.75	350	Temperate	temperate grassland	heavy				5	5											451.47	94.74			-79.0152
729	g446						43.4333	116.067	1250	0.75	350	Temperate	temperate grassland	heavy				5	5											451.47	94.74			-79.0152
730	g446						43.4333	116.067	1250	0.75	350	Temperate	temperate grassland	heavy				5	5											451.47	94.74			-79.0152
731	g446						43.4333	116.067	1250	0.75	350	Temperate	temperate grassland	heavy				5	5											451.47	94.74			-79.0152
732	g446						43.4333	116.067	1250	0.75	350	Temperate	temperate grassland	heavy				5	5											451.47	94.74			-79.0152
748	g450						37.12	106.82	1650	7.1	359.3	Temperate	temperate grassland	heavy		sheep	13	3	3											405.7	199.93	95.8171	46.6268	-50.7197
751	g451						33.9833	102.033		3.16	679.2	Temperate	alpine grassland	heavy		yak		4	4											325	203.571	50	35.7143	-37.3626		1636.36	3090.91	181.818	545.455	181.818	545.455	0.635989	0.0108719	1454.55	82644.6
754	g451						34.45	100.2		1.37	603.45	Temperate	alpine grassland	heavy		yak		4	4											321.429	150	57.1429	28.5714	-53.3333		1636.36	1000	181.818	242.424	181.818	242.424	-0.492476	0.0177788	-636.364	22956.8
767	g453						43.6333	116.7		0.3	346.1	Temperate	temperate grassland	heavy		sheep	6	5	5															-31.25	converted from C											14074.1	13968.3
768	g453						43.6333	116.7		0.3	346.1	Temperate	temperate grassland	heavy		sheep	6	5	5															-31.25	converted from C											14074.1	13968.3
769	g453						43.6333	116.7		0.3	346.1	Temperate	temperate grassland	heavy		sheep	6	5	5															-31.25	converted from C											14074.1	13968.3
770	g453						43.6333	116.7		0.3	346.1	Temperate	temperate grassland	heavy		sheep	6	5	5															-31.25	converted from C											14074.1	13968.3
771	g453						43.6333	116.7		0.3	346.1	Temperate	temperate grassland	heavy		sheep	6	5	5															-31.25	converted from C											14074.1	13968.3
772	g453						43.6333	116.7		0.3	346.1	Temperate	temperate grassland	heavy		sheep	6	5	5															-31.25	converted from C											14074.1	13968.3
773	g453						43.6333	116.7		0.3	346.1	Temperate	temperate grassland	heavy		sheep	6	5	5															-75	converted from C											14074.1	9206.35
774	g453						43.6333	116.7		0.3	346.1	Temperate	temperate grassland	heavy		sheep	6	5	5															-75	converted from C											14074.1	9206.35
775	g453						43.6333	116.7		0.3	346.1	Temperate	temperate grassland	heavy		sheep	6	5	5															-75	converted from C											14074.1	9206.35
776	g453						43.6333	116.7		0.3	346.1	Temperate	temperate grassland	heavy		sheep	6	5	5															-75	converted from C											14074.1	9206.35
777	g453						43.6333	116.7		0.3	346.1	Temperate	temperate grassland	heavy		sheep	6	5	5															-75	converted from C											14074.1	9206.35
778	g453						43.6333	116.7		0.3	346.1	Temperate	temperate grassland	heavy		sheep	6	5	5															-75	converted from C											14074.1	9206.35
779	g455	Nitrogen leaching from surface soil in a temperate mixed forest subject to intensive deer grazing	Furusawa et al.	Landscape Ecol Eng	2016	Japan	34.1667	136.083	1540	6.4		Subtropical	temperate forest	heavy		single	8	6	6											477.3	172.6	164.5	79.2	-63.8383
780	g455						34.1667	136.083	1540	6.4		Subtropical	temperate forest	heavy		single	8	6	6											477.3	172.6	164.5	79.2	-63.8383
781	g455						34.1667	136.083	1540	6.4		Subtropical	temperate grassland	heavy		single	8	6	6											477.3	172.6	164.5	79.2	-63.8383
790	g456						41.3333	109.267		3.4	281	Temperate	temperate grassland	heavy			6	10	10											98.92	26.61	32.0655	7.30486	-73.0995												9320.54	8297.64	862.439	345.881
791	g456						41.3333	109.267		3.4	281	Temperate	temperate grassland	heavy			6	10	10											98.92	26.61	32.0655	7.30486	-73.0995												9320.54	8297.64	862.439	345.881
792	g456						41.3333	109.267		3.4	281	Temperate	temperate grassland	heavy			6	10	10											98.92	26.61	32.0655	7.30486	-73.0995												9320.54	8297.64	862.439	345.881
793	g456						41.3333	109.267		3.4	281	Temperate	temperate grassland	heavy			6	10	10											98.92	26.61	32.0655	7.30486	-73.0995												9320.54	8297.64	862.439	345.881
816	g476						43.6333	116.7	1224	0.4	337	Temperate	temperate grassland	heavy		sheep	5	5	5															-48.6486	converted from C											12474.4	10800	748.823	748.823
817	g476						43.6333	116.7	1224	0.4	337	Temperate	temperate grassland	heavy		sheep	5	5	5															-48.6486	converted from C											12474.4	10800	748.823	748.823
818	g476						43.6333	116.7	1224	0.4	337	Temperate	temperate grassland	heavy		sheep	5	5	5															-48.6486	converted from C											12474.4	10800	748.823	748.823
819	g476						43.6333	116.7	1224	0.4	337	Temperate	temperate grassland	heavy		sheep	5	5	5															-48.6486	converted from C											12474.4	10800	748.823	748.823
820	g476						43.6333	116.7	1224	0.4	337	Temperate	temperate grassland	heavy		sheep	5	5	5															-48.6486	converted from C											12474.4	10800	748.823	748.823
821	g476						43.6333	116.7	1224	0.4	337	Temperate	temperate grassland	heavy		sheep	5	5	5															-48.6486	converted from C											12474.4	10800	748.823	748.823
826	g478						41.1833	-104.883			425	Temperate	temperate grassland	heavy		cattle	21	2	2	144.7	41.3			28.5637	14.5855	-1.2538	0.0818442	-103.4	514.31	284.5	141.6			-50.2285
827	g478						41.1833	-104.883			425	Temperate	temperate grassland	heavy		cattle	21	2	2	144.7	41.3			28.5637	14.5855	-1.2538	0.0818442	-103.4	514.31	284.5	141.6			-50.2285
828	g478						41.1833	-104.883			425	Temperate	temperate grassland	heavy		cattle	21	2	2	144.7	41.3			28.5637	14.5855	-1.2538	0.0818442	-103.4	514.31	284.5	141.6			-50.2285
829	g478						41.1833	-104.883			425	Temperate	temperate grassland	heavy		cattle	21	2	2	144.7	41.3			28.5637	14.5855	-1.2538	0.0818442	-103.4	514.31	284.5	141.6			-50.2285
831	g479						50.7833	-120.433			379	Temperate	temperate grassland	heavy				3	3	205.4	144.7	72.2265	95.7824	72.2265	95.7824	-0.350297	0.18727	-60.7	4796.98					-75	defined
832	g483	Responses of soil respiration to simulated precipitation pulses in semiarid steppe under different grazing regimes	Chen et al.	Journal of Plant Ecology	2008	Nei menggu	43.4333	115.533	1400	0.6	350	Temperate	temperate grassland	heavy				5	5	212.3	53.9	35.8	9.5	35.8	9.5	-1.37087	0.0119001	-158.4	274.378	95.4	92.9	12.2	10.6	-2.62055		366.1	198.8	103.1	37.9	103.1	37.9	-0.610607	0.0231306	-167.3	2413.2
835	g484						12.2167	-2.7	300		841	Tropical	tropical grassland	heavy				4	4											311.111	102.083			-67.1875
836	g484						12.2167	-2.7	300		841	Tropical	tropical grassland	heavy				4	4											311.111	133.681			-57.0312
841	g490	Grazing effects on plant cover, soil and microclimate in fragmented woodlands in south-western Australia: implications for restoration	YATES et al.	Austral Ecology	2000	Australia	-31.5	118				Subtropical	temperate forest	heavy		sheep		15	15															-75	defined
843	g492						78.1667	16.1		-4.2	262	Boreal	tundra	heavy		reindeer		5	5															-75	defined
845	g492						78.1667	16.1		-4.2	262	Boreal	tundra	heavy		reindeer		5	5															-75	defined
846	g495	Livestock grazing in intermountain depressional wetlands°™Effects on plant strategies, soil characteristics and biomass	Teuber et al.	Agriculture, Ecosystems and Environment	2013	Columbia, Canada	50.25	-120.5			380	Temperate	wetland	heavy				21	21											1040	380	440	370	-63.4615		2730	780	1980	990	1980	990	-1.25276	0.10176	-1950	233357
847	g495						50.25	-120.5			380	Temperate	temperate grassland	heavy				20	20											760	370	220	280	-51.3158		2560	1000	1090	910	1090	910	-0.940007	0.0504695	-1560	100810
852	g499						24.7167	93.8333			1522	Tropical	temperate grassland	heavy		cattle		5	5															-75	defined
865	g500						36.8167	107.25		8.4	352	Temperate	temperate grassland	heavy				3	3	1900	100	502.295	34.641	502.295	34.641	-2.94444	0.0632964	-1800	84500	1400	1000	381.051	86.6025	-28.5714		11400	2700	7621.02	519.615	7621.02	519.615	-1.44036	0.161315	-8700	19450000
866	g500						36.8167	107.25		8.4	352	Temperate	temperate grassland	heavy				3	3	1900	100	502.295	34.641	502.295	34.641	-2.94444	0.0632964	-1800	84500	1400	1000	381.051	86.6025	-28.5714		11400	2700	7621.02	519.615	7621.02	519.615	-1.44036	0.161315	-8700	19450000
867	g500						36.8167	107.25		8.4	352	Temperate	temperate grassland	heavy				3	3	1900	100	502.295	34.641	502.295	34.641	-2.94444	0.0632964	-1800	84500	1400	1000	381.051	86.6025	-28.5714		11400	2700	7621.02	519.615	7621.02	519.615	-1.44036	0.161315	-8700	19450000
868	g500						36.8167	107.25		8.4	352	Temperate	temperate grassland	heavy				3	3	1900	100	502.295	34.641	502.295	34.641	-2.94444	0.0632964	-1800	84500	1400	1000	381.051	86.6025	-28.5714		11400	2700	7621.02	519.615	7621.02	519.615	-1.44036	0.161315	-8700	19450000
869	g500						36.8167	107.25		8.4	352	Temperate	temperate grassland	heavy				3	3	1900	100	502.295	34.641	502.295	34.641	-2.94444	0.0632964	-1800	84500	1400	1000	381.051	86.6025	-28.5714		11400	2700	7621.02	519.615	7621.02	519.615	-1.44036	0.161315	-8700	19450000
870	g500						36.8167	107.25		8.4	352	Temperate	temperate grassland	heavy				3	3	1900	100	502.295	34.641	502.295	34.641	-2.94444	0.0632964	-1800	84500	1400	1000	381.051	86.6025	-28.5714		11400	2700	7621.02	519.615	7621.02	519.615	-1.44036	0.161315	-8700	19450000
872	g513	Pasture enclosures increase soil carbon dioxide fux rate in Semiarid Rangeland, Kenya	Oduor et al.	Carbon Balance Manage	2018	Kenya	1.3	35.2333	1560			Tropical	tropical grassland	heavy	d			9	9											56.04	7.2	19.31	5.47	-87.152
873	g515	Differential Responses of Soil Microbial Community to Four-Decade Long Grazing and Cultivation in a Semi-Arid Grassland	He et al.	Sustainability	2017	Nei menggu	43.5333	116.667	1265	0.6	341	Temperate	temperate grassland	heavy				3	3											333.09	57.09	57.0884	15.0688	-82.8605		1272.24	1066.04	87.6418	82.6535	87.6418	82.6535	-0.176828	0.00358564	-206.2	4837.56
874	g515						43.5333	116.667	1265	0.6	341	Temperate	temperate grassland	heavy				3	3											333.09	57.09	57.0884	15.0688	-82.8605		1272.24	1066.04	87.6418	82.6535	87.6418	82.6535	-0.176828	0.00358564	-206.2	4837.56
882	g524						41.7667	112.017	1450	6.3	280	Temperate	temperate grassland	heavy				5	5											145.813	43.3498	14.0993	15.8618	-70.2703		96.9458	112.906	19.8272	13.2181	19.8272	13.2181	0.152407	0.0111067	15.9606	113.567
883	g524						41.7667	112.017	1450	6.3	280	Temperate	temperate grassland	heavy				5	5											145.813	43.3498	14.0993	15.8618	-70.2703		96.9458	112.906	19.8272	13.2181	19.8272	13.2181	0.152407	0.0111067	15.9606	113.567
884	g524						41.7667	112.017	1450	6.3	280	Temperate	temperate grassland	heavy				5	5											145.813	43.3498	14.0993	15.8618	-70.2703		96.9458	112.906	19.8272	13.2181	19.8272	13.2181	0.152407	0.0111067	15.9606	113.567
892	g525						40.84	-104.72			325	Temperate	temperate grassland	heavy				10	10	30.3	12.2	13.5978	10.7517	13.5978	10.7517	-0.909712	0.0978069	-18.1	30.05	238.7	111.4	68.3052	38.2636	-53.3305		1181.6	1301	767.169	635.302	767.169	635.302	0.0962637	0.0659996	119.4	99215.6
893	g525						40.84	-104.72			325	Temperate	temperate grassland	heavy				10	10	30.3	12.2	13.5978	10.7517	13.5978	10.7517	-0.909712	0.0978069	-18.1	30.05	238.7	111.4	68.3052	38.2636	-53.3305		1181.6	1301	767.169	635.302	767.169	635.302	0.0962637	0.0659996	119.4	99215.6
894	g525						40.84	-104.72			325	Temperate	temperate grassland	heavy				10	10	30.3	12.2	13.5978	10.7517	13.5978	10.7517	-0.909712	0.0978069	-18.1	30.05	238.7	111.4	68.3052	38.2636	-53.3305		1181.6	1301	767.169	635.302	767.169	635.302	0.0962637	0.0659996	119.4	99215.6
895	g525						40.84	-104.72			325	Temperate	temperate grassland	heavy				10	10	30.3	12.2	13.5978	10.7517	13.5978	10.7517	-0.909712	0.0978069	-18.1	30.05	238.7	111.4	68.3052	38.2636	-53.3305		1181.6	1301	767.169	635.302	767.169	635.302	0.0962637	0.0659996	119.4	99215.6
896	g525						40.84	-104.72			325	Temperate	temperate grassland	heavy				10	10	30.3	12.2	13.5978	10.7517	13.5978	10.7517	-0.909712	0.0978069	-18.1	30.05	238.7	111.4	68.3052	38.2636	-53.3305		1181.6	1301	767.169	635.302	767.169	635.302	0.0962637	0.0659996	119.4	99215.6
897	g525						40.84	-104.72			325	Temperate	temperate grassland	heavy				10	10	30.3	12.2	13.5978	10.7517	13.5978	10.7517	-0.909712	0.0978069	-18.1	30.05	238.7	111.4	68.3052	38.2636	-53.3305		1181.6	1301	767.169	635.302	767.169	635.302	0.0962637	0.0659996	119.4	99215.6
898	g525						40.84	-104.72			325	Temperate	temperate grassland	heavy				10	10	30.3	12.2	13.5978	10.7517	13.5978	10.7517	-0.909712	0.0978069	-18.1	30.05	238.7	111.4	68.3052	38.2636	-53.3305		1181.6	1301	767.169	635.302	767.169	635.302	0.0962637	0.0659996	119.4	99215.6
903	g532						33.9833	102	3500		620	Temperate	alpine grassland	heavy		mixed		10	10											429	126.7	75.8947	13.2816	-70.4662		1905.8	629.5	142.302	86.6464	142.302	86.6464	-1.10773	0.0024521	-1276.3	2775.76
905	g536	Soil microbial activity and litter turnover in native grazed and ungrazed rangelands in a semiarid ecosystem	Raiesi et al.	Biol Fertil Soils	2006	Iran	31.8167	50.85	2500	6.7	860	Subtropical	temperate grassland	heavy		sheep		21	21															-75	defined
907	g537						-45.6833	-70.2667			150	Temperate	temperate grassland	heavy		sheep		5	5															-75	defined
912	g546						43.6333	116.7	1200	0.5	336	Temperate	temperate grassland	heavy		sheep	5	5	5											172.075	97.8616	27.8638	31.9383	-43.1287		7.44552	5.69931	1.55946	0.932918	1.55946	0.932918	-0.267267	0.0141326	-1.74621	0.660448
913	g546						43.6333	116.7	1200	0.5	336	Temperate	temperate grassland	heavy		sheep	5	5	5											172.075	65.6604	27.8638	22.631	-61.8421		7.44552	4.99586	1.55946	0.833051	1.55946	0.833051	-0.399002	0.0143348	-2.44966	0.625176
914	g546						43.6333	116.7	1200	0.5	336	Temperate	temperate grassland	heavy		sheep	5	5	5											172.075	80.5031	27.8638	12.0322	-53.2164		7.44552	5.64138	1.55946	1.01358	1.55946	1.01358	-0.277484	0.01523	-1.80414	0.691851
940	g559						78.1698	16.1083		-6.7	190	Boreal	tundra	heavy				5	5															-35.5372	converted from C
942	g559						78.1698	16.1083		-6.7	190	Boreal	tundra	heavy				5	5															-75.6757	converted from C
944	g562						32.9833	103.683	3400	2.8	717.7	Subtropical	alpine grassland	heavy		cattle		6	6															-75	defined
951	g563						33.6167	99.7833	4000	-1.2	569	Temperate	alpine grassland	heavy		yak	2	15	15															-75	defined
952	g563						33.6167	99.7833	4000	-1.2	569	Temperate	alpine grassland	heavy		yak	2	15	15															-75	defined
953	g563						33.6167	99.7833	4000	-1.2	569	Temperate	alpine grassland	heavy		yak	2	15	15															-75	defined
960	g564						33.6167	99.7833	4000	-1.2	569	Temperate	alpine grassland	heavy		yak	2	15	15															-75	defined
961	g564						33.6167	99.7833	4000	-1.2	569	Temperate	alpine grassland	heavy		yak	2	15	15															-75	defined
962	g564						33.6167	99.7833	4000	-1.2	569	Temperate	alpine grassland	heavy		yak	2	15	15															-75	defined
963	g565	The effects of overgrazing on soil microbial community and fertility in the Chaco dry savannas of Argentina	Abril et al.	Applied Soil Ecology	1999	Argentina	-24.7167	-63.2833			550	Tropical	tropical grassland	heavy		mixed		30	30															-75	defined
964	g566	≤ªÕ¨ª÷∏¥¥Î ©∂‘ƒ˛œƒµ‰–Õ≤›‘≠Õ¡»¿Ãºµ™¥¢¡øµƒ”∞œÏ	÷‹—˛µ»	≤›“µ—ß±®	2017	Ningxia	36.1667	106.35	1975	5	445	Temperate	temperate grassland	heavy	d			3	3											108.01	18.35	12.5747	8.55633	-83.0108
965	g566						36.1667	106.35	1975	5	445	Temperate	temperate grassland	heavy	d			3	3											108.01	18.35	12.5747	8.55633	-83.0108
966	g566						36.1667	106.35	1975	5	445	Temperate	temperate grassland	heavy	d			3	3											108.01	18.35	12.5747	8.55633	-83.0108
967	g566						36.1667	106.35	1975	5	445	Temperate	temperate grassland	heavy	d			3	3											108.01	18.35	12.5747	8.55633	-83.0108
968	g566						36.1667	106.35	1975	5	445	Temperate	temperate grassland	heavy	d			3	3											108.01	18.35	12.5747	8.55633	-83.0108
974	g568						42.9833	-8.18333	380	12	1256	Temperate	temperate forest	heavy		sheep		2	2															-75	defined	301.604	570.053	151.253	161.84	151.253	161.84	0.636614	0.166049	268.449	24534.9
975	g568						42.9833	-8.18333	380	12	1256	Temperate	temperate forest	heavy		sheep		2	2															-75	defined	301.604	570.053	151.253	161.84	151.253	161.84	0.636614	0.166049	268.449	24534.9
976	g568						42.9833	-8.18333	380	12	1256	Temperate	temperate forest	heavy		sheep		2	2															-75	defined	301.604	570.053	151.253	161.84	151.253	161.84	0.636614	0.166049	268.449	24534.9
977	g568						42.9833	-8.18333	380	12	1256	Temperate	temperate forest	heavy		sheep		2	2															-75	defined	301.604	570.053	151.253	161.84	151.253	161.84	0.636614	0.166049	268.449	24534.9
984	g574	Response of soil quality indicators and their spatial variability to land degradation in central Iran	Nael et al.	Applied Soil Ecology	2004	Iran	31.1333	52.7	2300	9	350	Subtropical	temperate grassland	heavy				91	91															-75	defined
985	g574						31.0833	51.2833	2500	14.9	500	Subtropical	temperate forest	heavy				77	77															-75	defined
1007	g583	Effects of Cultivation and Grazing Exclusion on the Soil Macro-faunal Community of Semiarid Sandy Grasslands in Northern China	Liu et al.	Arid Land Research and Management	2013	Nei menggu	42.9167	120.7		6.8	360	Temperate	temperate grassland	heavy				3	3															-75	defined
1008	g586	≤ªÕ¨Õ¡µÿπ‹¿Ì¥Î ©∂‘∏ﬂ∫Æ·‘≤›≤›µÈ÷≤±ª º∞Õ¡»¿¿ÌªØÃÿ’˜µƒ”∞œÏ	Ã∆÷Ÿœºµ»	Õ¡»¿	2009	Qing hai	33.7167	98.8	4000			Temperate	alpine grassland	heavy				3	3											102.88	53.28	37.31	21.04	-48.2115		2138	1454	245	260	245	260	-0.385552	0.0150357	-684	42541.7
1009	g586						33.7167	98.8	4000			Temperate	alpine grassland	heavy				3	3											102.88	53.28	37.31	21.04	-48.2115		2138	1454	245	260	245	260	-0.385552	0.0150357	-684	42541.7
1012	g588						32.8	102.55	3500	0.9	690	Temperate	alpine grassland	heavy		yak		3	3											323.353	41.9162	38.8934	10.3716	-87.037
1015	g590						32.9167	35.5833	250		558	Subtropical	temperate grassland	heavy		cattle		10	10															-75	defined
1020	g595						60.6667	7.91667		-1.5	1000	Boreal	tundra	heavy		sheep	7	18	18															-40	defined
1022	g595						60.6667	7.91667		-1.5	1000	Boreal	tundra	heavy		sheep	7	14	14															-40	defined
1024	g596						50.2	-113.9		5.3	494	Temperate	temperate grassland	heavy			68	4	4															0.990099	converted from C
1025	g596						50.2	-113.9		5.3	494	Temperate	temperate grassland	heavy			68	4	4															-22.7723	converted from C
1027	g597						54.6333	8.83333				Temperate	wetland	heavy		sheep		10	10											755	321	609.682	190.526	-57.4834		2337	2991	699.889	518.768	699.889	518.768	0.24674	0.0119772	654	75896.5
1029	g597						54.0333	8.9				Temperate	wetland	heavy		sheep		10	10											573	165	394.908	128.172	-71.2042		2087	1955	892.191	196.774	892.191	196.774	-0.0653374	0.0192886	-132	83472.5
1052	g599						13.25	2.3			575	Tropical	tropical grassland	heavy		sheep	4	5	5															-75	defined
1053	g599						13.25	2.3			575	Tropical	tropical grassland	heavy		sheep	4	5	5															-75	defined
1054	g599						13.25	2.3			575	Tropical	tropical grassland	heavy		sheep	4	5	5															-75	defined
1055	g599						13.25	2.3			575	Tropical	tropical grassland	heavy		sheep	4	5	5															-75	defined
1060	g599						13.25	2.3			575	Tropical	tropical grassland	heavy		sheep	4	5	5															-75	defined
1061	g599						13.25	2.3			575	Tropical	tropical grassland	heavy		sheep	4	5	5															-75	defined
1062	g599						13.25	2.3			575	Tropical	tropical grassland	heavy		sheep	4	5	5															-75	defined
1063	g599						13.25	2.3			575	Tropical	tropical grassland	heavy		sheep	4	5	5															-75	defined
1068	g599						13.25	2.3			575	Tropical	tropical grassland	heavy		sheep	4	5	5															-75	defined
1069	g599						13.25	2.3			575	Tropical	tropical grassland	heavy		sheep	4	5	5															-75	defined
1070	g599						13.25	2.3			575	Tropical	tropical grassland	heavy		sheep	4	5	5															-75	defined
1071	g599						13.25	2.3			575	Tropical	tropical grassland	heavy		sheep	4	5	5															-75	defined
1072	g600	Bulk soil and particle size-associated C and N under grazed and ungrazed regimes in Mountainous arid and semi-arid rangelands	Ghorbani et al.	Nutr Cycl Agroecosyst	2012	Shahrekord	31.6667	50.85	2500	6.8	860	Subtropical	temperate grassland	heavy		sheep		4	4															-75	defined
1073	g600					Boroujen	31.8333	51.2333	2200	10.7	255	Subtropical	temperate grassland	heavy		sheep		4	4															-75	defined
1078	g602						24.75	31.3667	1900		373	Tropical	temperate grassland	heavy		sheep		5	5															-75	defined
1079	g602						24.75	31.3667	1900		373	Tropical	temperate grassland	heavy		sheep		5	5															-75	defined
1080	g602						24.75	31.3667	1900		373	Tropical	temperate grassland	heavy		sheep		5	5															-75	defined
1081	g602						24.75	31.3667	1900		373	Tropical	temperate grassland	heavy		sheep		5	5															-75	defined
1088	g604						39.1167	95.6		6.3	280	Temperate	alpine grassland	heavy				3	3															-75	defined
1089	g604						39.1167	95.6		6.3	280	Temperate	alpine grassland	heavy				3	3															-75	defined
1090	g604						39.1167	95.6		6.3	280	Temperate	alpine grassland	heavy				3	3															-75	defined
1095	g605						41.7833	111.883	1450		280	Temperate	temperate grassland	heavy		sheep	9	3	3															-75	defined
1096	g605						41.7833	111.883	1450		280	Temperate	temperate grassland	heavy		sheep	9	3	3															-75	defined
1097	g606	Influence of cattle grazing on nitrogen cycling in soils beneath Stipa tenuis, native to central Argentina	Andrioli et al.	Journal of Arid Environments	2010	Argentina	-37.7	-63.78		15	400	Subtropical	temperate grassland	heavy		cattle		30	30															-75	defined	1.65	0.69	1.31453	0.931128	1.31453	0.931128	-0.871839	0.0818586	-0.96	0.0865
1100	g607						43.8333	116.567	1100	-0.4	350	Temperate	temperate grassland	heavy		sheep	17	3	3											92.1	106.68	17.5976	25.9808	15.8306
1101	g607						43.8333	116.567	1100	-0.4	350	Temperate	temperate grassland	heavy		sheep	17	3	3											92.1	91.29	17.5976	5.78505	-0.879479
1105	g612						43.6333	116.7	1200	0.7	335	Temperate	temperate grassland	heavy		sheep	4	5	5															-75	defined
1108	g613						33.267	-98.133	315	18.1	820	Subtropical	temperate grassland	heavy			9	3	3											514.9	269.6			-47.6403
1109	g615	Ecosystem engineering by large grazers enhances carbon stocks in a tidal salt marsh	Elschot et al.	Mar Ecol Prog Ser	2015	Netherlands	53.5	6.16667				Temperate	wetland	heavy	d	cattle		5	5	579.71	57.971	259.254	129.627	259.254	129.627	-2.30259	1.04	-521.739	16803.2	1640.29	230.216	514.778	64.3473	-85.9649		1101.45	2289.86	324.068	518.509	324.068	518.509	0.731862	0.0275678	1188.41	74774.2
1124	g616						43.5333	87.4167	1620	3.3	362.4	Temperate	temperate grassland	heavy				5	5															-75	defined
1125	g616						43.5333	87.4167	1620	3.3	362.4	Temperate	temperate grassland	heavy				5	5															-75	defined
1126	g616						43.5333	87.4167	1620	3.3	362.4	Temperate	temperate grassland	heavy				5	5															-75	defined
1127	g616						43.5333	87.4167	1620	3.3	362.4	Temperate	temperate grassland	heavy				5	5															-75	defined
1128	g616						43.5333	87.4167	1620	3.3	362.4	Temperate	temperate grassland	heavy				5	5															-75	defined
1129	g616						43.5333	87.4167	1620	3.3	362.4	Temperate	temperate grassland	heavy				5	5															-75	defined
1130	g616						43.5333	87.4167	1620	3.3	362.4	Temperate	temperate grassland	heavy				5	5															-75	defined
1131	g620	Impact of enclosure management on soil properties_x000D_ and microbial biomass in a restored semi-arid_x000D_ rangeland, Kenya	Stephen et al.	J Arid Land	2014	kenya	0.25	35.75	900			Tropical	tropical grassland	heavy				18	18															-75	defined
1154	f12						43.6333	116.7		0.3	346.1	Temperate	temperate grassland	heavy		sheep	6	5	5															-75	converted from C
1155	f12						43.6333	116.7		0.3	346.1	Temperate	temperate grassland	heavy		sheep	6	5	5															-75	converted from C
1156	f12						43.6333	116.7		0.3	346.1	Temperate	temperate grassland	heavy		sheep	6	5	5															-75	converted from C
1157	f12						43.6333	116.7		0.3	346.1	Temperate	temperate grassland	heavy		sheep	6	5	5															-75	converted from C
1158	f12						43.6333	116.7		0.3	346.1	Temperate	temperate grassland	heavy		sheep	6	5	5															-75	converted from C
1159	f12						43.6333	116.7		0.3	346.1	Temperate	temperate grassland	heavy		sheep	6	5	5															-75	converted from C
1162	f13						43.6333	116.7	1270	0.7	343	Temperate	temperate grassland	heavy		sheep		98	98															-75	defined
1163	f17	»ÀŒ™∏…»≈∂‘µ‰–Õ≤›‘≠Õ¡»¿Ãº√‹∂»º∞…˙Ã¨œµÕ≥Ãº÷¸¡øµƒ”∞œÏ; Effects of anthropogenic disturbance on soil carbon density and ecosystem carbon storage in Typical Grasslands	Xu zhongqi et al.	Journal of Natural Resources	2009	Nei menggu	43.4333	116.067	950	-0.1	300	Temperate	temperate grassland	heavy	d			3	3															-85.7143	converted from C											9440	8780
1164	f17						43.4333	116.067	950	-0.1	300	Temperate	temperate grassland	heavy	d			3	3															-85.7143	converted from C											9440	8780
1165	f17						43.4333	116.067	950	-0.1	300	Temperate	temperate grassland	heavy	d			3	3															-85.7143	converted from C											9440	8780
1166	f17						43.4333	116.067	950	-0.1	300	Temperate	temperate grassland	heavy	d			3	3															-85.7143	converted from C											9440	8780
1167	f17						43.4333	116.067	950	-0.1	300	Temperate	temperate grassland	heavy	d			3	3															-85.7143	converted from C											9440	8780
1174	f32	≤ªÕ¨∑≈ƒ¡÷∆∂»œ¬∂Ãª®’Î√©ªƒƒÆ≤›‘≠Õ¡»¿Ãº¥¢¡ø∂ØÃ¨; Dynamics of carbon storage in Stipa breviflora desert steppe ecosystem under different grazing systems	Hu xiangmin et al.	Chinese Journal of Grassland	2014	Nei menggu	42.2667	112.783	1125	5.8	183	Temperate	temperate grassland	heavy	d	sheep	13	6	6															-70.1647	converted from C											6014.45	5767.41	142.484	267.686
1175	f32						42.2667	112.783	1125	5.8	183	Temperate	temperate grassland	heavy	d	sheep	13	6	6															-66.8662	converted from C											6014.45	5078.4	142.484	266.566
1182	f49	Study on Vegetation and Soil Differences of Typical Grassland Communities under Different Enclosure Time	Yan yuchun et al.	Journal of Arid Land Resources and Environment	2008	Nei menggu	43.4333	116.067		-0.4	350	Temperate	temperate grassland	heavy	d			9	9	155.156	7.26284	48.0288	27.4568	48.0288	27.4568	-3.06166	1.59863	-147.893	340.071	107.865	29.342	19.0476	5.71429	-72.7977		1656.52	1605.95			585.572	505.715	-0.0310037	0.0249023	-50.5703	66515.8
1183	f49						43.4333	116.067		-0.4	350	Temperate	temperate grassland	heavy	d			9	9	155.156	7.26284	48.0288	27.4568	48.0288	27.4568	-3.06166	1.59863	-147.893	340.071	107.865	29.342	19.0476	5.71429	-72.7977		1656.52	1605.95			585.572	505.715	-0.0310037	0.0249023	-50.5703	66515.8
1184	f49						43.4333	116.067		-0.4	350	Temperate	temperate grassland	heavy	d			9	9	155.156	7.26284	48.0288	27.4568	48.0288	27.4568	-3.06166	1.59863	-147.893	340.071	107.865	29.342	19.0476	5.71429	-72.7977		1656.52	1605.95			585.572	505.715	-0.0310037	0.0249023	-50.5703	66515.8
1185	f49						43.4333	116.067		-0.4	350	Temperate	temperate grassland	heavy	d			9	9	155.156	7.26284	48.0288	27.4568	48.0288	27.4568	-3.06166	1.59863	-147.893	340.071	107.865	29.342	19.0476	5.71429	-72.7977		1656.52	1605.95			585.572	505.715	-0.0310037	0.0249023	-50.5703	66515.8
1186	f49						43.4333	116.067		-0.4	350	Temperate	temperate grassland	heavy	d			9	9	155.156	7.26284	48.0288	27.4568	48.0288	27.4568	-3.06166	1.59863	-147.893	340.071	107.865	29.342	19.0476	5.71429	-72.7977		1656.52	1605.95			585.572	505.715	-0.0310037	0.0249023	-50.5703	66515.8
1187	f49						43.4333	116.067		-0.4	350	Temperate	temperate grassland	heavy	d			9	9	155.156	7.26284	48.0288	27.4568	48.0288	27.4568	-3.06166	1.59863	-147.893	340.071	107.865	29.342	19.0476	5.71429	-72.7977		1656.52	1605.95			585.572	505.715	-0.0310037	0.0249023	-50.5703	66515.8
1188	f49						43.4333	116.067		-0.4	350	Temperate	temperate grassland	heavy	d			9	9	155.156	7.26284	48.0288	27.4568	48.0288	27.4568	-3.06166	1.59863	-147.893	340.071	107.865	29.342	19.0476	5.71429	-72.7977		1656.52	1605.95			585.572	505.715	-0.0310037	0.0249023	-50.5703	66515.8
1205	f96						43.4	116.633	1200	1.1	345	Temperate	temperate grassland	heavy				10	10											120.784	35.2941	12.4011	4.96044	-70.7792												15552.6	7026.32	748.961	998.614
1218	f96						43.4	116.633	1200	1.1	345	Temperate	temperate grassland	heavy				10	10											120.784	35.2941	12.4011	4.96044	-70.7792												15552.6	7026.32	748.961	998.614
1219	f96						43.4	116.633	1200	1.1	345	Temperate	temperate grassland	heavy				10	10											120.784	35.2941	12.4011	4.96044	-70.7792												15552.6	7026.32	748.961	998.614
1220	f96						43.4	116.633	1200	1.1	345	Temperate	temperate grassland	heavy				10	10											120.784	35.2941	12.4011	4.96044	-70.7792												15552.6	7026.32	748.961	998.614
1221	f96						43.4	116.633	1200	1.1	345	Temperate	temperate grassland	heavy				10	10											120.784	35.2941	12.4011	4.96044	-70.7792												15552.6	7026.32	748.961	998.614
1222	f96						43.4	116.633	1200	1.1	345	Temperate	temperate grassland	heavy				10	10											120.784	35.2941	12.4011	4.96044	-70.7792												15552.6	7026.32	748.961	998.614
1223	f96						43.4	116.633	1200	1.1	345	Temperate	temperate grassland	heavy				10	10											120.784	35.2941	12.4011	4.96044	-70.7792												15552.6	7026.32	748.961	998.614
1226	f99						41.7667	111.883	1450		280	Temperate	temperate grassland	heavy		sheep		3	3															-75	defined
1227	f101	Effect of long-term grazing on soil organic carbon content in semiarid steppes in Inner Mongolia	Cui xiaoyong et al.	Ecol Res	2005	Nei menggu	43.5333	116.667		0.2	350	Temperate	temperate grassland	heavy				5	5											152.1	150.9	67.7529	70.8833	-0.788955
1228	f101						43.5333	116.667		0.2	350	Temperate	temperate grassland	heavy				5	5											75.4	26.7	18.5594	10.7331	-64.5889
1229	f101						43.5333	116.667		0.2	350	Temperate	temperate grassland	heavy				5	5											80.2	65.8	15.6525	9.8387	-17.9551
1230	f101						43.5333	116.667		0.2	350	Temperate	temperate grassland	heavy				5	5											152.1	150.9	67.7529	70.8833	-0.788955
1231	f101						43.5333	116.667		0.2	350	Temperate	temperate grassland	heavy				5	5											152.1	150.9	67.7529	70.8833	-0.788955
1232	f101						43.5333	116.667		0.2	350	Temperate	temperate grassland	heavy				5	5											152.1	150.9	67.7529	70.8833	-0.788955
1233	f101						43.5333	116.667		0.2	350	Temperate	temperate grassland	heavy				5	5											152.1	150.9	67.7529	70.8833	-0.788955
1234	f101						43.5333	116.667		0.2	350	Temperate	temperate grassland	heavy				5	5											75.4	26.7	18.5594	10.7331	-64.5889
1235	f101						43.5333	116.667		0.2	350	Temperate	temperate grassland	heavy				5	5											75.4	26.7	18.5594	10.7331	-64.5889
1236	f101						43.5333	116.667		0.2	350	Temperate	temperate grassland	heavy				5	5											75.4	26.7	18.5594	10.7331	-64.5889
1237	f101						43.5333	116.667		0.2	350	Temperate	temperate grassland	heavy				5	5											80.2	65.8	15.6525	9.8387	-17.9551
1238	f101						43.5333	116.667		0.2	350	Temperate	temperate grassland	heavy				5	5											80.2	65.8	15.6525	9.8387	-17.9551
1239	f101						43.5333	116.667		0.2	350	Temperate	temperate grassland	heavy				5	5											80.2	65.8	15.6525	9.8387	-17.9551
1240	f101						43.5333	116.667		0.2	350	Temperate	temperate grassland	heavy				5	5											80.2	65.8	15.6525	9.8387	-17.9551
1253	f107	Temporal progress in improving carbon and nitrogen storage by grazing exclosure practice in a degraded land area of China°Øs Horqin Sandy Grassland	Li yuqiang et al.	Agriculture, Ecosystems and Environment	2012	Nei menggu	42.9667	120.717	385	6.8	366	Temperate	temperate grassland	heavy	d	sheep		3	3	189.474	7.01754	48.619	12.1547	48.619	12.1547	-3.29584	1.02195	-182.456	837.181	280.702	14.0351			-95		722.807	31.5789			255.509	9.94423	-3.13065	0.074707	-691.228	21794.5	2368	582	394.908	79.6743
1254	f107						42.9667	120.717	385	6.8	366	Temperate	temperate grassland	heavy	d	sheep		3	3	189.474	7.01754	48.619	12.1547	48.619	12.1547	-3.29584	1.02195	-182.456	837.181	280.702	14.0351			-95		722.807	31.5789			255.509	9.94423	-3.13065	0.074707	-691.228	21794.5	2368	582	394.908	79.6743
1255	f107						42.9667	120.717	385	6.8	366	Temperate	temperate grassland	heavy	d	sheep		3	3	189.474	7.01754	48.619	12.1547	48.619	12.1547	-3.29584	1.02195	-182.456	837.181	280.702	14.0351			-95		722.807	31.5789			255.509	9.94423	-3.13065	0.074707	-691.228	21794.5	2368	582	394.908	79.6743
1256	f107						42.9667	120.717	385	6.8	366	Temperate	temperate grassland	heavy	d	sheep		3	3	189.474	7.01754	48.619	12.1547	48.619	12.1547	-3.29584	1.02195	-182.456	837.181	280.702	14.0351			-95		722.807	31.5789			255.509	9.94423	-3.13065	0.074707	-691.228	21794.5	2368	582	394.908	79.6743
1257	f107						42.9667	120.717	385	6.8	366	Temperate	temperate grassland	heavy	d	sheep		3	3	189.474	7.01754	48.619	12.1547	48.619	12.1547	-3.29584	1.02195	-182.456	837.181	280.702	14.0351			-95		722.807	31.5789			255.509	9.94423	-3.13065	0.074707	-691.228	21794.5	2368	582	394.908	79.6743
1258	f107						42.9667	120.717	385	6.8	366	Temperate	temperate grassland	heavy	d	sheep		3	3	189.474	7.01754	48.619	12.1547	48.619	12.1547	-3.29584	1.02195	-182.456	837.181	280.702	14.0351			-95		722.807	31.5789			255.509	9.94423	-3.13065	0.074707	-691.228	21794.5	2368	582	394.908	79.6743
1259	f109	Changes in plant community composition and soil properties under 3-decade grazing exclusion in semiarid grassland	Jing Zhaobin et al.	Ecological Engineering	2014	Ning xia	36.1667	106.35	1950	7.01	425.42	Temperate	temperate grassland	heavy	d			45	45											1251.7	250.34	146.029	146.029	-80		2694.24	1888.49	675.646	506.735	675.646	506.735	-0.355341	0.0029975	-805.755	15850.6
1260	f109						36.1667	106.35	1950	7.01	425.42	Temperate	temperate grassland	heavy	d			45	45											1251.7	250.34	146.029	146.029	-80		2694.24	1888.49	675.646	506.735	675.646	506.735	-0.355341	0.0029975	-805.755	15850.6
1261	f109						36.1667	106.35	1950	7.01	425.42	Temperate	temperate grassland	heavy	d			45	45											1251.7	250.34	146.029	146.029	-80		2694.24	1888.49	675.646	506.735	675.646	506.735	-0.355341	0.0029975	-805.755	15850.6
1262	f109						36.1667	106.35	1950	7.01	425.42	Temperate	temperate grassland	heavy	d			45	45											1251.7	250.34	146.029	146.029	-80		2694.24	1888.49	675.646	506.735	675.646	506.735	-0.355341	0.0029975	-805.755	15850.6
1264	f114	Long-term fencing effects on plant diversity and soil properties in China	Deng lei et al.	Soil & Tillage Research	2014	Ning Xia	36.2167	106.267	1924	6.7	410	Temperate	temperate grassland	heavy	d			10	10	75.5379	51.6335	15.1185	19.654	15.1185	19.654	-0.380464	0.0184948	-23.9044	61.4847	620.498	225.489	126.471	63.3047	-63.66		686.811	486.616	194.741	177.06	194.741	177.06	-0.344585	0.0212791	-200.196	6927.43
1265	f114						36.2167	106.267	1924	6.7	410	Temperate	temperate grassland	heavy	d			10	10	75.5379	51.6335	15.1185	19.654	15.1185	19.654	-0.380464	0.0184948	-23.9044	61.4847	620.498	225.489	126.471	63.3047	-63.66		686.811	486.616	194.741	177.06	194.741	177.06	-0.344585	0.0212791	-200.196	6927.43
1266	f114						36.2167	106.267	1924	6.7	410	Temperate	temperate grassland	heavy	d			10	10	75.5379	51.6335	15.1185	19.654	15.1185	19.654	-0.380464	0.0184948	-23.9044	61.4847	620.498	225.489	126.471	63.3047	-63.66		686.811	486.616	194.741	177.06	194.741	177.06	-0.344585	0.0212791	-200.196	6927.43
1267	f114						36.2167	106.267	1924	6.7	410	Temperate	temperate grassland	heavy	d			10	10	75.5379	51.6335	15.1185	19.654	15.1185	19.654	-0.380464	0.0184948	-23.9044	61.4847	620.498	225.489	126.471	63.3047	-63.66		686.811	486.616	194.741	177.06	194.741	177.06	-0.344585	0.0212791	-200.196	6927.43
1268	f114						36.2167	106.267	1924	6.7	410	Temperate	temperate grassland	heavy	d			10	10	75.5379	51.6335	15.1185	19.654	15.1185	19.654	-0.380464	0.0184948	-23.9044	61.4847	620.498	225.489	126.471	63.3047	-63.66		686.811	486.616	194.741	177.06	194.741	177.06	-0.344585	0.0212791	-200.196	6927.43
1269	f114						36.2167	106.267	1924	6.7	410	Temperate	temperate grassland	heavy	d			10	10	75.5379	51.6335	15.1185	19.654	15.1185	19.654	-0.380464	0.0184948	-23.9044	61.4847	620.498	225.489	126.471	63.3047	-63.66		686.811	486.616	194.741	177.06	194.741	177.06	-0.344585	0.0212791	-200.196	6927.43
1270	f114						36.2167	106.267	1924	6.7	410	Temperate	temperate grassland	heavy	d			10	10	75.5379	51.6335	15.1185	19.654	15.1185	19.654	-0.380464	0.0184948	-23.9044	61.4847	620.498	225.489	126.471	63.3047	-63.66		686.811	486.616	194.741	177.06	194.741	177.06	-0.344585	0.0212791	-200.196	6927.43
1275	f119	Effects of long-term grazing on the morphological and functional traits of Leymus chinensis in the semiarid grassland of Inner Mongolia, China	Zhao Wei et al.	Ecol Res	2009	Nei menggu	43.6	116.667	1275	2	350	Temperate	temperate grassland	heavy	d	mixed		5	5	262.4	28.7	68.8709	28.6217	68.8709	28.6217	-2.21297	0.212687	-233.7	1112.48	204.3	80.5	56.7961	28.6217	-60.5972
1276	f119						43.6	116.667	1275	2	350	Temperate	temperate grassland	heavy	d	mixed		5	5	262.4	28.7	68.8709	28.6217	68.8709	28.6217	-2.21297	0.212687	-233.7	1112.48	204.3	80.5	56.7961	28.6217	-60.5972
1277	f119						43.6	116.667	1275	2	350	Temperate	temperate grassland	heavy	d	mixed		5	5	262.4	28.7	68.8709	28.6217	68.8709	28.6217	-2.21297	0.212687	-233.7	1112.48	204.3	80.5	56.7961	28.6217	-60.5972
1278	f119						43.6	116.667	1275	2	350	Temperate	temperate grassland	heavy	d	mixed		5	5	262.4	28.7	68.8709	28.6217	68.8709	28.6217	-2.21297	0.212687	-233.7	1112.48	204.3	80.5	56.7961	28.6217	-60.5972
1279	f119						43.6	116.667	1275	2	350	Temperate	temperate grassland	heavy	d	mixed		5	5	262.4	28.7	68.8709	28.6217	68.8709	28.6217	-2.21297	0.212687	-233.7	1112.48	204.3	80.5	56.7961	28.6217	-60.5972
1280	f119						43.6	116.667	1275	2	350	Temperate	temperate grassland	heavy	d	mixed		5	5	262.4	28.7	68.8709	28.6217	68.8709	28.6217	-2.21297	0.212687	-233.7	1112.48	204.3	80.5	56.7961	28.6217	-60.5972
1281	f119						43.6	116.667	1275	2	350	Temperate	temperate grassland	heavy	d	mixed		5	5	262.4	28.7	68.8709	28.6217	68.8709	28.6217	-2.21297	0.212687	-233.7	1112.48	204.3	80.5	56.7961	28.6217	-60.5972
1282	f120	Storage and Dynamics of Carbon and Nitrogen in Soil after Grazing Exclusion in Leymus chinensis Grasslands of Northern China	Wu L. et al.	Journal of Environmental Quality	2008	Nei menggu	43.55	116.667	1200	1.1	345	Temperate	temperate grassland	heavy	d			10	10											120.63	53.61	13.4397	6.32456	-55.5583
1283	f120						43.55	116.667	1200	1.1	345	Temperate	temperate grassland	heavy	d			10	10											120.63	53.61	13.4397	6.32456	-55.5583
1284	f120						43.55	116.667	1200	1.1	345	Temperate	temperate grassland	heavy	d			10	10											120.63	53.61	13.4397	6.32456	-55.5583
1285	f120						43.55	116.667	1200	1.1	345	Temperate	temperate grassland	heavy	d			10	10											120.63	53.61	13.4397	6.32456	-55.5583
1289	f132	Changes in nitrogen functional genes in soil profiles of grassland under long-term grazing prohibition in a semiarid area	Song zilin et al.	Science of the Total Environment	2019	Ning xia	36.2833	106.383	1950	7	425	Temperate	temperate grassland	heavy				3	3											1019	148	227.072	19.7454	-85.476		19.74	8.83	1.9399	2.77128	1.9399	2.77128	-0.804492	0.0360528	-10.91	3.8144
1290	f132						36.2833	106.383	1950	7	425	Temperate	temperate grassland	heavy				3	3											1019	148	227.072	19.7454	-85.476		19.74	8.83	1.9399	2.77128	1.9399	2.77128	-0.804492	0.0360528	-10.91	3.8144
1291	f132						36.2833	106.383	1950	7	425	Temperate	temperate grassland	heavy				3	3											1019	148	227.072	19.7454	-85.476		19.74	8.83	1.9399	2.77128	1.9399	2.77128	-0.804492	0.0360528	-10.91	3.8144
1292	f132						36.2833	106.383	1950	7	425	Temperate	temperate grassland	heavy				3	3											1019	148	227.072	19.7454	-85.476		19.74	8.83	1.9399	2.77128	1.9399	2.77128	-0.804492	0.0360528	-10.91	3.8144
1293	f133	ƒ⁄√…π≈µ‰–Õ≤›‘≠π‡¥‘ªØ”ÎÕ¡»¿–‘÷ µƒπÿœµ—–æø	’≈÷æª™µ»	≤›“µ—ß±®	2017	Xi linguole	41.8167	115.217	1421	1.6	384.5	Temperate	temperate grassland	heavy		sheep		3	3															-75	defined
1294	f133						41.8167	115.217	1421	1.6	384.5	Temperate	temperate grassland	heavy		sheep		3	3															-75	defined
1295	f133						41.8167	115.217	1421	1.6	384.5	Temperate	temperate grassland	heavy		sheep		3	3															-75	defined
1296	f133						41.8167	115.217	1421	1.6	384.5	Temperate	temperate grassland	heavy		sheep		3	3															-75	defined
1297	f133						41.8167	115.217	1421	1.6	384.5	Temperate	temperate grassland	heavy		sheep		3	3															-75	defined
1298	f133						42.1	115.433	1406	1.6	384.5	Temperate	temperate grassland	heavy		sheep		3	3															-75	defined
1299	f133						42.1	115.433	1406	1.6	384.5	Temperate	temperate grassland	heavy		sheep		3	3															-75	defined
1300	f133						42.1	115.433	1406	1.6	384.5	Temperate	temperate grassland	heavy		sheep		3	3															-75	defined
1301	f133						42.1	115.433	1406	1.6	384.5	Temperate	temperate grassland	heavy		sheep		3	3															-75	defined
1302	f133						42.1	115.433	1406	1.6	384.5	Temperate	temperate grassland	heavy		sheep		3	3															-75	defined
1303	f134	µ‰–Õ≤›‘≠ª÷∏¥—›ÃÊπ˝≥Ã÷–Õ¡»¿–‘◊¥ ∂ØÃ¨±‰ªØ—–æø	µ•πÛ¡´µ»	≤›“µ—ß±®	2012	Nei menggu	41.8167	115.217	1421	1.6	407	Temperate	temperate grassland	heavy		sheep		30	30															-75	defined
1304	f134						41.8167	115.217	1421	1.6	407	Temperate	temperate grassland	heavy		sheep		30	30															-75	defined
1305	f134						41.8167	115.217	1421	1.6	407	Temperate	temperate grassland	heavy		sheep		30	30															-75	defined
1306	f141	Œß∑‚∂‘ƒ⁄√…π≈ÕÀªØµ‰–Õ≤›‘≠¥Û–ÕÕ¡»¿ ∂ØŒÔ»∫¬‰∂‡—˘–‘µƒ”∞œÏ	¬∑ø≠¡¡µ»	…˙Ã¨—ß‘”÷æ	2018	Nei menggu	43.6333	116.7	1187	1	350	Temperate	temperate grassland	heavy		sheep		10	10															-75	defined
1314	f147	Influence of grazing exclosure on vegetation biomass and soil quality	Qasim et al.	International Soil and Water Conservation Research	2017	HazarGanji Chiltan Mountain	30.93	66.81				Subtropical	temperate grassland	heavy	d			20	20											448.475	30.5085	149.492	12.2034	-93.1973
1340	f173	µ‰–Õ≤›‘≠ª÷∏¥—›ÃÊπ˝≥Ã÷–Õ¡»¿Œ¢…˙ŒÔ º∞√∏ªÓ–‘∂ØÃ¨±‰ªØ—–æø	µ•πÛ¡´µ»	≤›µÿ—ß±®	2012	Nei menggu	41.5833	114.85		1.6	407	Temperate	temperate grassland	heavy	d			30	30	21.58	6.63			4.25988	2.34145	-1.18016	0.00545628	-14.95	0.787631	230.05	85.4			-62.8776		1535.2	1156.53			542.686	364.192	-0.283237	0.0074707	-378.67	14238.1
1341	f184	Œß∑‚∫Õ∑≈ƒ¡∂‘…≥÷ ≤›µÿÃºÀÆÕ®¡øµƒ”∞œÏ	ÀÔµÓ≥¨µ»	÷≤ŒÔ…˙Ã¨—ß±®	2015	Nei menggu	42.92	120.68		6.5	360	Temperate	shrubland	heavy	d			5	5	66.94	21.32	13.4835	4.22617	13.4835	4.22617	-1.14415	0.0159732	-45.62	39.933	215.56	86.18	36.2019	13.886	-60.0204		120.22	94.44	29.4266	17.7767	29.4266	17.7767	-0.241359	0.0190691	-25.78	236.388
1349	f199	Œß∑‚œ¬ƒ⁄√…π≈µ‰–Õ≤›‘≠«¯ÕÀªØ≤›‘≠»∫¬‰µƒª÷∏¥º∞∆‰∂‘ÃºΩÿ¥Êµƒπ±œ◊	„∆”Ò¥∫µ»	◊‘»ªø∆—ßΩ¯’π	2008	Nei menggu	43.4333	116.067		-0.4	350	Temperate	temperate grassland	heavy				3	3											136.47	85.19	19.8493	14.4107	-37.576		1541.02	991.165	176.473	329.447	176.473	329.447	-0.441316	0.0411978	-549.851	46559.4
1350	f199						43.4333	116.067		-0.4	350	Temperate	temperate grassland	heavy				3	3											136.47	85.19	19.8493	14.4107	-37.576		1541.02	991.165	176.473	329.447	176.473	329.447	-0.441316	0.0411978	-549.851	46559.4
1351	f199						43.4333	116.067		-0.4	350	Temperate	temperate grassland	heavy				3	3											136.47	85.19	19.8493	14.4107	-37.576		1541.02	991.165	176.473	329.447	176.473	329.447	-0.441316	0.0411978	-549.851	46559.4
1352	f199						43.4333	116.067		-0.4	350	Temperate	temperate grassland	heavy				3	3											136.47	85.19	19.8493	14.4107	-37.576		1541.02	991.165	176.473	329.447	176.473	329.447	-0.441316	0.0411978	-549.851	46559.4
1353	f199						43.4333	116.067		-0.4	350	Temperate	temperate grassland	heavy				3	3											136.47	85.19	19.8493	14.4107	-37.576		1541.02	991.165	176.473	329.447	176.473	329.447	-0.441316	0.0411978	-549.851	46559.4
1354	f203	Œß∑‚ƒÍœﬁ∂‘µ‰–Õ≤›‘≠÷≤±ª”ÎÕ¡»¿Ãÿ’˜µƒ”∞œÏ	µ•πÛ¡´µ»	≤›“µ—ß±®	2009	Nei menggu	41.5833	114.85		1.6	407	Temperate	temperate grassland	heavy	d			10	10	42.85	16.33	2.0871	3.38364	2.0871	3.38364	-0.964702	0.00453058	-26.52	1.5805	152.6	63.34	12.9653	13.1551	-58.4928		1863.1	1058.7	118.301	125.922	118.301	125.922	-0.5652	0.00181786	-804.4	2985.14
1355	f203						41.5833	114.85		1.6	407	Temperate	temperate grassland	heavy	d			10	10	42.85	16.33	2.0871	3.38364	2.0871	3.38364	-0.964702	0.00453058	-26.52	1.5805	152.6	63.34	12.9653	13.1551	-58.4928		1863.1	1058.7	118.301	125.922	118.301	125.922	-0.5652	0.00181786	-804.4	2985.14
1356	f203						41.5833	114.85		1.6	407	Temperate	temperate grassland	heavy	d			10	10	42.85	16.33	2.0871	3.38364	2.0871	3.38364	-0.964702	0.00453058	-26.52	1.5805	152.6	63.34	12.9653	13.1551	-58.4928		1863.1	1058.7	118.301	125.922	118.301	125.922	-0.5652	0.00181786	-804.4	2985.14
1358	f219	Long-term grazing exclusion in?uences arbuscular mycorrhizal fungi and their association with vegetation in typical steppe of Inner Mongolia, China	Chen et al.	Journal of Integrative Agriculture	2018	Inner Mongolia	44.05	116.5		2.5	300	Temperate	temperate grassland	heavy		sheep		9	9											94.3056	52.0139	6.31944	14.0972	-44.8454
1366	f225	Grazing and enclosure alter the vertical distribution of organic nitrogen pools and bacterial communities in semiarid grassland soils	Wang et al.	Plant Soil	2019	Nei menggu	43.55	116.7	1250	-0.4	350	Temperate	temperate grassland	heavy		sheep		3	3															-75	defined
1367	f225						43.55	116.7	1250	-0.4	350	Temperate	temperate grassland	heavy		sheep		3	3															-75	defined
1368	f225						43.55	116.7	1250	-0.4	350	Temperate	temperate grassland	heavy		sheep		3	3															-75	defined
1369	a1	Fire and grazing in grasslands of the Argentine Caldenal: effects on plant and soil carbon and nitrogen	Harris	acta oecologica	2007	Argentina	-38.75	-63.75		15	400	Subtropical	temperate grassland	heavy		cattle	10	10	10															-75	defined
1370	a2	The influence of grazing exclosure on soil C stocks and dynamics, and ecological indicators in upland arid and semi-arid rangelands	Raiesi	Ecological Indicators	2014	Sabzkouh	31.6667	50.85	2500	6.8	638	Subtropical	temperate grassland	heavy		sheep		4	4															-75	defined
1371	a2					Boroujen	31.8333	51.2333	2200	10.7	255	Subtropical	temperate grassland	heavy		sheep		4	4															-75	defined
1374	a4						-30.0833	-51.6667	46			Subtropical	temperate grassland	heavy				3	3															-75	defined
1375	a5	Effect of grazing on soil properties at southern part of West Bank Rangeland	Al-Seekh	Hebron University Research Journal	2009	BaniNoem	31.4	35.1				Subtropical	temperate grassland	heavy				3	3															-75	defined
1376	a5					Soreif	31.62	35.06				Subtropical	temperate grassland	heavy				3	3															-75	defined
1377	a6	Conversion of communal grazing lands into exclosures restored soil properties in the semi-arid lowlands of Northern Ethiopia	Mekuria, Wolde	Arid Land Research and Management	1023	Ethiopia	12.6667	39.75	1535	22.5	562	Tropical	tropical grassland	heavy				3	3															-75	defined
1384	a8	Assessing the effects of 17 years of grazing exclusion in degraded semi-arid soils: Evaluation of soil fertility, nutrients pools and stoichiometry	de Souza Oliveira Filho	Journal of Arid Environments	2019	Brazil	-3.74611	-39.7833		27	320.2	Tropical	tropical grassland	heavy		mixed	>20	7	7											35.6	17	8.8	5.4	-52.2472
1385	a8						-3.74611	-39.7833		27	320.2	Tropical	tropical grassland	heavy		mixed	>20	7	7											35.6	17	8.8	5.4	-52.2472
1386	a8						-3.74611	-39.7833		27	320.2	Tropical	tropical grassland	heavy		mixed	>20	7	7											35.6	17	8.8	5.4	-52.2472
1387	a8					Brazil	-3.74611	-39.7833		27	320.2	Tropical	tropical grassland	heavy		mixed	>20	7	7											48.5	26.2	20.1	10.5	-45.9794
1388	a8						-3.74611	-39.7833		27	320.2	Tropical	tropical grassland	heavy		mixed	>20	7	7											48.5	26.2	20.1	10.5	-45.9794
1389	a8						-3.74611	-39.7833		27	320.2	Tropical	tropical grassland	heavy		mixed	>20	7	7											48.5	26.2	20.1	10.5	-45.9794
1390	a8					Brazil	-3.74611	-39.7833		27	320.2	Tropical	tropical grassland	heavy		mixed	>20	7	7											66.5	17.5	16.8	8.8	-73.6842
1391	a8						-3.74611	-39.7833		27	320.2	Tropical	tropical grassland	heavy		mixed	>20	7	7											66.5	17.5	16.8	8.8	-73.6842
1392	a8						-3.74611	-39.7833		27	320.2	Tropical	tropical grassland	heavy		mixed	>20	7	7											66.5	17.5	16.8	8.8	-73.6842
1405	a10	Nitrogen losses under different cattle grazing frequencies and intensities in a volcanic soil of southern Chile	N®≤?ez	Chilean Journal of Agricultural Research	2010	Chile	-38	-72	70	18.2	1607	Subtropical	temperate grassland	heavy			2	3	3															-75	defined
1407	a10						-38	-72	70	18.2	1607	Subtropical	temperate grassland	heavy			2	3	3															-75	defined
1410	a11						-49.3195	-70.4613	140	11.6	170	Temperate	temperate grassland	heavy			13	3	3															-75	defined
1413	a13	Contribution of soil organic carbon levels, different grazing and converted rangeland on aggregates size distribution in the rangelands of Kermanshah Province, Iran	Gheitury	African Journal of Agricultural Research	2012	Iran	35.25	48.5		14.8	470	Subtropical	temperate grassland	heavy		cattle	10	7	7															-75	defined
1421	a15					Bare soil, Mexico	21.8167	-101.617	2200	17.5	450	Subtropical	tropical grassland	heavy		cattle	27	5	5															-75	defined
1422	a15					Cyanobacteria	21.8167	-101.617	2200	17.5	450	Subtropical	tropical grassland	heavy		cattle	27	5	5															-75	defined
1423	a15					D. diacapsis	21.8167	-101.617	2200	17.5	450	Subtropical	tropical grassland	heavy		cattle	27	5	5															-75	defined
1424	a16	Impact of over-grazing on vegetation and physico-chemical characters of soil steppiques in western Algerian	Habib	International Journal of Basic and Applied Sciences	2014	Algerian	34.7122	-0.568339	1121	27	300	Subtropical	temperate grassland	heavy		cattle		5	5															-75	defined
1425	a16					Algerian	34.7122	-0.568339	1121	27	300	Subtropical	temperate grassland	heavy		cattle		5	5															-75	defined
1426	a16					Algerian	34.7122	-0.568339	1121	27	300	Subtropical	temperate grassland	heavy		cattle		5	5															-75	defined
1427	a16					Algerian	34.7122	-0.568339	1121	27	300	Subtropical	temperate grassland	heavy		cattle		5	5															-75	defined
1428	a16					Algerian	34.7122	-0.568339	1121	27	300	Subtropical	temperate grassland	heavy		cattle		5	5															-75	defined
1429	a17	Hydraulic conductivity and aggregation of fine-textured soil under intensive cattle grazing	Udom	Journal of Agricultural Science	2014	Nigeria	5.26667	7.96667		30	2400	Tropical	tropical grassland	heavy		cattle	17	3	3															-75	defined
1430	a17					Nigeria	5.26667	7.96667		30	2400	Tropical	tropical grassland	heavy		cattle	17	3	3															-75	defined
1431	a17					Nigeria	5.26667	7.96667		30	2400	Tropical	tropical grassland	heavy		cattle	17	3	3															-75	defined
1432	a17					Nigeria	5.26667	7.96667		30	2400	Tropical	tropical grassland	heavy		cattle	17	3	3															-75	defined
1433	a17					Nigeria	5.26667	7.96667		30	2400	Tropical	tropical grassland	heavy		cattle	17	3	3															-75	defined
1434	a17					Nigeria	5.26667	7.96667		30	2400	Tropical	tropical grassland	heavy		cattle	17	3	3															-75	defined
1435	a17					Nigeria	5.26667	7.96667		30	2400	Tropical	tropical grassland	heavy		cattle	17	3	3															-75	defined
1436	a17					Nigeria	5.26667	7.96667		30	2400	Tropical	tropical grassland	heavy		cattle	17	3	3															-75	defined
1437	a17					Nigeria	5.26667	7.96667		30	2400	Tropical	tropical grassland	heavy		cattle	17	3	3															-75	defined
1444	a18						-2.75	37				Tropical	tropical grassland	heavy		mixed	20	10	10															-75	defined
1445	a18						-2.75	37				Tropical	tropical grassland	heavy		mixed	20	10	10															-75	defined
1446	a18						-2.75	37				Tropical	tropical grassland	heavy		mixed	20	10	10															-75	defined
1447	a19	Soil property variations in relation to exclosure and open grazing land use types in the Central Rift Valley area of Ethiopia	Yimer	Environmental Systems Research	2015	Ethiopia	8.34194	39.3464		25	60	Tropical	tropical grassland	heavy		cattle		3	3															-75	defined
1448	a19						8.34194	39.3464		25	60	Tropical	tropical grassland	heavy		cattle		3	3															-75	defined
1449	a20	Managing semi-arid rangelands for carbon storage: grazing and woody encroachment effects on soil carbon and nitrogen	Yusuf	?PloS one	2015	LE	4.9425	38.17		20	500	Tropical	tropical grassland	heavy		mixed	30	3	3															-75	defined
1450	a20						4.9425	38.17		20	500	Tropical	tropical grassland	heavy		mixed	30	3	3															-75	defined
1451	a20						4.9425	38.17		20	500	Tropical	tropical grassland	heavy		mixed	30	3	3															-75	defined
1452	a20					ME	4.40056	38.2842		20	500	Tropical	tropical grassland	heavy		mixed	30	3	3															-75	defined
1453	a20						4.40056	38.2842		20	500	Tropical	tropical grassland	heavy		mixed	30	3	3															-75	defined
1454	a20						4.40056	38.2842		20	500	Tropical	tropical grassland	heavy		mixed	30	3	3															-75	defined
1455	a20					HE	4.64944	38.0828		20	500	Tropical	tropical grassland	heavy		mixed	30	3	3															-75	defined
1456	a20						4.64944	38.0828		20	500	Tropical	tropical grassland	heavy		mixed	30	3	3															-75	defined
1457	a20						4.64944	38.0828		20	500	Tropical	tropical grassland	heavy		mixed	30	3	3															-75	defined
1464	a25					old boma, South Africa	-27.5	31.3333	1446	15.5	763	Tropical	temperate grassland	heavy		mixed	39	13	13															-75	defined
1465	a25					old boma, South Africa	-27.5	31.3333	1446	15.5	763	Tropical	temperate grassland	heavy		mixed	39	13	13															-75	defined
1468	a25					Natural, South Africa	-27.5	31.3333	1446	15.5	763	Tropical	temperate grassland	heavy		mixed	39	11	11															-75	defined
1469	a25					Natural, South Africa	-27.5	31.3333	1446	15.5	763	Tropical	temperate grassland	heavy		mixed	39	11	11															-75	defined
1472	a25					old field, South Africa	-27.5	31.3333	1446	15.5	763	Tropical	temperate grassland	heavy		mixed	39	8	8															-75	defined
1473	a25					old field, South Africa	-27.5	31.3333	1446	15.5	763	Tropical	temperate grassland	heavy		mixed	39	8	8															-75	defined
93	g52	≤ªÕ¨∑≈ƒ¡Ã›∂»œ¬∫Ù¬◊±¥∂˚≤›µÈ≤›‘≠Õ¡»¿Ãºµ™±‰ªØº∞πÃÃº–ß”¶; The change of soil carbon and nitrogen under different grazing gradients in Hulunber meadow steppe	Yan ruirui et al.	Acta Ecologica Sinica	2014	Hu lunbeier	49.3333	119.933	680	-3.5	400	Temperate	temperate grassland			sheep	2	3	3
94	g52						49.3333	119.933	680	-3.5	400	Temperate	temperate grassland			sheep	2	3	3
95	g52						49.3333	119.933	680	-3.5	400	Temperate	temperate grassland			sheep	2	3	3
96	g52						49.3333	119.933	680	-3.5	400	Temperate	temperate grassland			sheep	2	3	3
97	g52						49.3333	119.933	680	-3.5	400	Temperate	temperate grassland			sheep	2	3	3
98	g52						49.3333	119.933	680	-3.5	400	Temperate	temperate grassland			sheep	2	3	3
99	g52						49.3333	119.933	680	-3.5	400	Temperate	temperate grassland			sheep	2	3	3
100	g52						49.3333	119.933	680	-3.5	400	Temperate	temperate grassland			sheep	2	3	3
101	g52						49.3333	119.933	680	-3.5	400	Temperate	temperate grassland			sheep	2	3	3
102	g52						49.3333	119.933	680	-3.5	400	Temperate	temperate grassland			sheep	2	3	3
103	g52						49.3333	119.933	680	-3.5	400	Temperate	temperate grassland			sheep	2	3	3
104	g52						49.3333	119.933	680	-3.5	400	Temperate	temperate grassland			sheep	2	3	3
105	g52						49.3333	119.933	680	-3.5	400	Temperate	temperate grassland			sheep	2	3	3
106	g52						49.3333	119.933	680	-3.5	400	Temperate	temperate grassland			sheep	2	3	3
107	g52						49.3333	119.933	680	-3.5	400	Temperate	temperate grassland			sheep	2	3	3
162	g78	∑≈ƒ¡÷∆∂»∂‘ªƒƒÆ≤›‘≠…˙Ã¨œµÕ≥Õ¡»¿—¯∑÷◊¥øˆµƒ”∞œÏ; Effect of Grazing System on Soil Nutrient Status of Desert Steppe Ecosystem	Yan ruirui et al.	Acta Ecologica Sinica	2010	Nei menggu	42.2667	112.783	1150	6.2	165.23	Temperate	temperate grassland			sheep	8	3	3
163	g78						42.2667	112.783	1150	6.2	165.23	Temperate	temperate grassland			sheep	8	3	3
164	g78						42.2667	112.783	1150	6.2	165.23	Temperate	temperate grassland			sheep	8	3	3
165	g78						42.2667	112.783	1150	6.2	165.23	Temperate	temperate grassland			sheep	8	3	3
166	g78						42.2667	112.783	1150	6.2	165.23	Temperate	temperate grassland			sheep	8	3	3
167	g78						42.2667	112.783	1150	6.2	165.23	Temperate	temperate grassland			sheep	8	3	3
168	g78						42.2667	112.783	1150	6.2	165.23	Temperate	temperate grassland			sheep	8	3	3
169	g78						42.2667	112.783	1150	6.2	165.23	Temperate	temperate grassland			sheep	8	3	3
170	g78						42.2667	112.783	1150	6.2	165.23	Temperate	temperate grassland			sheep	8	3	3
171	g78						42.2667	112.783	1150	6.2	165.23	Temperate	temperate grassland			sheep	8	3	3
211	g100	≤ªÕ¨∑≈ƒ¡÷∆∂»œ¬∂Ãª®’Î√©ªƒƒÆ≤›‘≠Õ¡»¿Ãº¥¢¡ø∂ØÃ¨; Dynamics of soil carbon storage in Stipa breviflora desert steppe under different grazing systems	Hu xiangmin et al.	PRATACULTURAL SCIENCE	2014	Xi linguole	42.2667	112.783	1150	5.8	183	Temperate	temperate grassland			sheep	14	3	3
212	g100						42.2667	112.783	1150	5.8	183	Temperate	temperate grassland			sheep	14	3	3
213	g100						42.2667	112.783	1150	5.8	183	Temperate	temperate grassland			sheep	14	3	3
214	g100						42.2667	112.783	1150	5.8	183	Temperate	temperate grassland			sheep	14	3	3
215	g100						42.2667	112.783	1150	5.8	183	Temperate	temperate grassland			sheep	14	3	3
216	g100						42.2667	112.783	1150	5.8	183	Temperate	temperate grassland			sheep	14	3	3
231	g126	∑≈ƒ¡∏ƒ±‰¡À≤ÿ±±∏ﬂ‘≠∏ﬂ∫Æ≤›µÈÕ¡»¿Œ¢…˙ŒÔ»∫¬‰; Grazing altered soil microbial community in alpine meadow of northern Tibet Plateau	Fu gang et al.	Pratacultural Science	2017	Xizang	30.5	91.05		1.87	474.9	Subtropical	alpine grassland				5	4	4
232	g126						30.5	91.05		1.87	474.9	Subtropical	alpine grassland				5	4	4
233	g126						30.5	91.05		1.87	474.9	Subtropical	alpine grassland				5	4	4
457	g248	Spatial and temporal variations of grassland soil organic carbon and total nitrogen following grazing exclusion in semiarid Loess Plateau, Northwest China	Gao yang et al.	Acta Agriculturae Scandinavica, Section B - Soil & Plant Science	2013	Loess Plateau	37.475	107.705		3.6_13.6	400_600	Temperate	temperate grassland					3	3
458	g248						37.475	107.705		3.6_13.7	400_601	Temperate	temperate grassland					3	3
459	g248						37.475	107.705		3.6_13.8	400_602	Temperate	temperate grassland					3	3
460	g248						37.475	107.705		3.6_13.9	400_603	Temperate	temperate grassland					3	3
461	g248						37.475	107.705		3.6_13.10	400_604	Temperate	temperate grassland					3	3
477	g265	Grazing e?ects on ecosystem CO2 ?uxes di?er among temperate steppe types in Eurasia	Hou longyu et al.	Scientific RepoRts	2016	Nei menggu	45.1	120.3	656	2.1	395	Temperate	temperate grassland				9	3	3
478	g265						43.6	116.7	656	-0.3	293	Temperate	temperate grassland				9	3	3
479	g265						41.8	111.9	656	3.1	175	Temperate	temperate grassland				9	3	3
495	g270	Spatial variability of topsoils and vegetation in a grazed steppe ecosystem in Inner Mongolia (PR China)	Markus Steffens et al.	J. Plant Nutr. Soil Sci	2009	Nei menggu	43.6333	116.7	1270	0.7	343	Temperate	temperate grassland			sheep		88	88
497	g270						43.6333	116.7	1270	0.7	343	Temperate	temperate grassland			sheep		122	122
498	g270						43.6333	116.7	1270	0.7	343	Temperate	temperate grassland			sheep		123	123
556	g290	Effects of different grazing patterns on soil characteristics and underground biomass in Alpine Meadow Steppe	Li wen et al.	Acta Agrestia Sinica	2015	Gan su province	36.5167	102.117	2960	0.8	424.5	Temperate	alpine grassland			yak	3	12	12																	4930.43	3761.32	1364.55	1260.4	1364.55	1260.4	-0.270657	0.0157404	-1169.11	287550
557	g290						36.5167	102.117	2960	0.8	424.5	Temperate	alpine grassland			yak	3	12	12																	4930.43	3761.32	1364.55	1260.4	1364.55	1260.4	-0.270657	0.0157404	-1169.11	287550
558	g290						36.5167	102.117	2960	0.8	424.5	Temperate	alpine grassland			yak	3	12	12																	4930.43	3761.32	1364.55	1260.4	1364.55	1260.4	-0.270657	0.0157404	-1169.11	287550
559	g290						36.5167	102.117	2960	0.8	424.5	Temperate	alpine grassland			yak	3	12	12																	4930.43	3835.01	1364.55	1206.7	1364.55	1206.7	-0.251255	0.0146336	-1095.42	276509
560	g290						36.5167	102.117	2960	0.8	424.5	Temperate	alpine grassland			yak	3	12	12																	4930.43	3835.01	1364.55	1206.7	1364.55	1206.7	-0.251255	0.0146336	-1095.42	276509
561	g290						36.5167	102.117	2960	0.8	424.5	Temperate	alpine grassland			yak	3	12	12																	4930.43	3835.01	1364.55	1206.7	1364.55	1206.7	-0.251255	0.0146336	-1095.42	276509
652	g340	Comparing the effects of continuous and time-controlled grazing systems on soil characteristics in Southeast Queensland	Sanjari et al.	Australian Journal of Soil Research	2008	Australia	-28.55	151.55	675		645	Temperate	temperate grassland			sheep	5	22	22
653	g340						-28.55	151.55	675		645	Temperate	temperate grassland			sheep	5	22	22
654	g342	∑≈ƒ¡∂‘ƒ⁄√…π≈µ‰–Õ≤›‘≠…˙Ã¨œµÕ≥÷≤ŒÔº∞Õ¡»¿¶ƒ15Nµƒ ”∞œÏ	Œ‚ÃÔœÁµ»	÷≤ŒÔ…˙Ã¨—ß±®	2010	Nei menggu	43.6333	116.7	1200	2	350	Temperate	temperate grassland				18	5	5
655	g342						43.6333	116.7	1200	2	350	Temperate	temperate grassland				18	5	5
657	g352	Grazing and plant-canopy effects on semiarid soil microbial biomass and respiration	Kieft et al.	Biol Fertil Soils	1994	New Mexico	34.34	-106.97				Subtropical	shrubland				16	10	10
658	g352						34.34	-106.97				Subtropical	shrubland				16	10	10
659	g352						34.34	-106.97				Subtropical	temperate grassland				16	10	10
660	g352						34.34	-106.97				Subtropical	temperate grassland				16	10	10
666	g358	Reindeer grazing and soil microbial processes in two suboceanic and two subcontinental tundra heaths	Stark et al.	OIKOS	2002	Norway	70.5	27.5				Boreal	tundra			reindeer		8	8
667	g358						69.5	27.5				Boreal	tundra			reindeer		6	6
668	g358					Finland	69.7667	26.95				Boreal	tundra			reindeer		8	8
669	g358						67.8	29.6667				Boreal	tundra			reindeer		8	8
681	g369	The Effect of Grazing on Soil Microbial Biomass and Community on Alpine Pastures	Insam et al.	Phyton	1996	Schulterberg, Austria	47.55	11.64	1600			Temperate	temperate grassland			mixed		4	4
682	g369						47.55	11.64	1600			Temperate	temperate grassland			mixed		4	4
742	g448	Grazing as a measure to reduce nutrient availability and plant productivity in acid dune grasslands and pine forests in The Netherlands	Kooijman et al.	Ecological Engineering	2001	Amsterdam	52.17	5.74				Temperate	boreal forest					50	50
848	g497	Multiple effects of reindeer grazing on the soil processes in nutrient-poor northern boreal forests	Stark et al.	Soil Biology & Biochemistry	2010	Angeli	69.0833	25.75				Boreal	boreal forest			reindeer		6	6
849	g497					K?tk?suvanto	68.1167	23.4167				Boreal	boreal forest			reindeer		6	6
850	g497					Raja-Jooseppi	68.4167	28.5				Boreal	boreal forest			reindeer		6	6
871	g508	Grazing-induced effects on soil properties modify plant competitive interactions in semi-natural mountain grasslands	Roldan et al.	Oecologia	2012	England	54.18	2.36				Temperate	temperate grassland			sheep		5	5
938	g556	Spontaneous steppe restoration on abandoned cropland in Kazakhstan: grazing affects successional pathways	Brinkert et al.	Biodivers Conserv	2016	Kazakhstan	50.5833	70		2.8	267	Temperate	temperate grassland			mixed		30	30
969	g567	Effects of long-term grassland management on the carbon and nitrogen pools of different soil aggregate fractions	Egan et al.	Science of the Total Environment	2018	Berkshire, UK	51.41	-0.64				Temperate	temperate grassland			mixed		40	40																	70	60			24.7446	18.894	-0.154151	0.00560303	-10	24.2321
978	g569	Soil-profile distribution of organic C and N after 6 years of tillage and grazing management	Franzluebbers et al.	European Journal of Soil Science	2013	USA	34.0333	-83.4167		16.5	1250	Subtropical	temperate grassland			cattle		64	64
979	g569						34.0333	-83.4167		16.5	1250	Subtropical	temperate grassland			cattle		64	64
980	g569						34.0333	-83.4167		16.5	1250	Subtropical	temperate grassland			cattle		64	64
981	g569						34.0333	-83.4167		16.5	1250	Subtropical	temperate grassland			cattle		64	64
982	g569						34.0333	-83.4167		16.5	1250	Subtropical	temperate grassland			cattle		64	64
983	g569						34.0333	-83.4167		16.5	1250	Subtropical	temperate grassland			cattle		64	64
986	g575	Grazing-induced spatial variability of soil bulk density and content of moisture, organic carbon and calcium carbonate in a semi-arid rangeland	Stavi et al.	Catena	2008	Israel	31.3333	34.7667	425		300	Tropical	shrubland			mixed		12	12
987	g575						31.3333	34.7667	425		300	Tropical	shrubland			mixed		12	12
1016	g591	Impact of cattle grazing and inorganic fertiliser additions to managed grasslands on the microbial community composition of soils	Clegg et al.	Applied Soil Ecology	2006	England	50.7667	-3.9				Temperate	temperate grassland			cattle		3	3
1017	g593	Soil Inorganic Nitrogen and Microbial Biomass Carbon and Nitrogen Under Pine Plantations in Zhanggutai Sandy Soil	Yu et al.	Pedosphere	2008	Liao ning	42.7167	122.367	226.5	6.2	450	Temperate	temperate forest					6	6
1018	g593						42.7167	122.367	226.5	6.2	450	Temperate	temperate forest					6	6
1132	g621	Impact of cattle grazing on temperate coastal salt marsh soils	Dibella et al.	Soil Use and Management	2015	Argentina	-36.6667	-57.6		15.2	982	Subtropical	temperate grassland					20	20
1133	g621						-36.6667	-57.6		15.2	982	Subtropical	temperate grassland					20	20
1134	g621						-36.6667	-57.6		15.2	982	Subtropical	temperate grassland					20	20
1168	f19	∑≈ƒ¡∂‘ƒ⁄√…π≈¥Û’Î√©≤›‘≠Õ¡»¿ºÙ«–¡¶ø’º‰∑÷≤ºµƒ”∞œÏ; Effects of grazing on spatial distribution of soil shear stress in Stipa grandis steppe in Inner Mongolia	Gan lei et al.	Pratacultural Science	2014	Nei menggu	43.6333	116.7		0.7	343	Temperate	temperate grassland			sheep		3	3
1169	f31	»ÀŒ™∏…»≈∂‘µ‰–Õ≤›‘≠…˙Ã¨œµÕ≥Õ¡»¿—¯∑÷◊¥øˆµƒ”∞œÏ; Effects of human disturbance on soil nutrient status in Typical Grassland Ecosystem	Xu zhongqi et al.	Journal of Soil and Water Conservation	2006	Nei menggu	43.1167	116.317	1030	-0.1	290	Temperate	temperate grassland					6	6
1170	f31						43.1167	116.317	1030	-0.1	290	Temperate	temperate grassland					6	6
1171	f31						43.1167	116.317	1030	-0.1	290	Temperate	temperate grassland					6	6
1172	f31						43.1167	116.317	1030	-0.1	290	Temperate	temperate grassland					6	6
1173	f31						43.1167	116.317	1030	-0.1	290	Temperate	temperate grassland					6	6
1176	f39	Effects of fencing and forbidding grazing on soil physical and chemical characteristics in Maowusu sandy land	Xiong haoqin et al.	Journal of Arid Land Resources and Environment	2012	Nei menggu	39.5	110.183		7.25	360	Temperate	shrubland					5	5
1177	f39						39.5	110.183		7.25	361	Temperate	shrubland					5	5
1178	f39						39.5	110.183		7.25	362	Temperate	shrubland					5	5
1196	f64	∑‚”˝∂‘µ‰–Õ≤›‘≠÷≤ŒÔ»∫¬‰ŒÔ÷÷∂‡—˘–‘º∞ Õ¡»¿”–ª˙÷ µƒ”∞œÏ; Effects of Enclosure on Species Diversity and Soil Organic Matter of Plant Communities in Typical Steppe	Zhao fei et al.	Pratacultural Science	2011	Ning xia	36.2167	106.4	1974	5	425	Temperate	temperate grassland					3	3
1197	f64						36.2167	106.4	1974	5	425	Temperate	temperate grassland					3	3
1198	f64						36.2167	106.4	1974	5	425	Temperate	temperate grassland					3	3
1199	f64						36.2167	106.4	1974	5	425	Temperate	temperate grassland					3	3
1200	f64						36.2167	106.4	1974	5	425	Temperate	temperate grassland					3	3
1201	f64						36.2167	106.4	1974	5	425	Temperate	temperate grassland					3	3
1288	f124	Spatial pattern and heterogeneity of soil properties in sand dunes under grazing and restoration in Horqin Sandy Land, Northern China	Zuo Xiaoan et al.	Soil & Tillage Research	2008	Nei menggu	42.9167	120.7	360	6.4	360	Temperate	shrubland			mixed	5	4	4
1307	f145	Restoration of upland heath from a graminoid- to a Calluna vulgaris-dominated community provides a carbon benefit	Quin et al.	Agriculture, Ecosystems and Environment	2014	Ben Lawers	56.5133	-4.26	481	7.4	1721	Boreal	shrubland					6	6																											7355.77	6418.27	1589.81	1236.52
1308	f145					Bowland	53.945	-2.57833	290.5	8	1960	Temperate	shrubland					6	6																											13052.9	10961.5	2649.69	4239.5
1309	f145					Carlecotes	53.5233	-1.74333	365	8.5	1299	Temperate	shrubland					6	6																											10601	9447.11	1943.11	1413.17
1310	f145					Derwent 1	53.425	-1.74333	380.5	8.6	1359	Temperate	shrubland					6	6																											12187.5	11250	2649.69	3356.27
1311	f145					Derwent 2	53.4417	-1.74333	380.5	8.6	1359	Temperate	shrubland					6	6																											12908.6	9375	2119.75	1236.52
1312	f145					Geltsdale	54.915	-2.56167	235	7.5	1273	Temperate	shrubland					6	6																											8076.92	12980.8	2473.04	1413.17
1313	f145					High Moor	53.2183	-2.06	387	8.6	1212	Temperate	shrubland					6	6																											14134.6	11105.8	3356.27	2826.33
1327	f154	Œß∑‚ƒÍœﬁ∂‘ªƒƒÆ≤›‘≠Õ¡»¿”–ª˙Ãº°¢»´µ™°¢»´¡◊ ”ÎŒ¢…˙ŒÔ¡øÃº°¢µ™µ»µƒ”∞œÏ	∫´¥‘¥‘µ»	Ω≠À’≈©“µø∆—ß	2017	Ning Xia	37.0667	106.5		8.4	300	Temperate	temperate grassland					5	5
1328	f154						37.0667	106.5		8.4	300	Temperate	temperate grassland					5	5
1329	f154						37.0667	106.5		8.4	300	Temperate	temperate grassland					5	5
1330	f161	ª∆Õ¡∏ﬂ‘≠∞Î∏…∫µ≤›µÿ∑‚”˝∫ÛÕ¡»¿Ãºµ™øÛªØÃÿ’˜	Õı”Ò∫Ïµ»	…˙Ã¨—ß±®	2017	Ning Xia	36.2167	106.4	1974	6.9	425	Temperate	temperate grassland					5	5
1331	f161						36.2167	106.4	1974	6.9	425	Temperate	temperate grassland					5	5
1332	f161						36.2167	106.4	1974	6.9	425	Temperate	temperate grassland					5	5
1333	f161						36.2167	106.4	1974	6.9	425	Temperate	temperate grassland					5	5
1334	f161						36.2167	106.4	1974	6.9	425	Temperate	temperate grassland					5	5
1335	f161						36.2167	106.4	1974	6.9	425	Temperate	temperate grassland					5	5
1336	f162	Œß¿∏∑‚”˝∂‘∞Õ“Ù≤º¬≥øÀ≤›‘≠Õ¡»¿¿ÌªØ–‘÷ µƒ”∞œÏ	À’Ω®∫Ïµ»	µÿ«Úª∑æ≥—ß±®	2016	Xin jiang	42.3	83	2950	-4.8	276.2	Temperate	alpine grassland					3	3
1337	f162						42.3	83	2950	-4.8	276.2	Temperate	alpine grassland					3	3
1338	f162						42.3	83	2950	-4.8	276.2	Temperate	alpine grassland					3	3
1339	f164	Ã⁄∏Ò¿Ô…≥ƒÆƒœ‘µ÷≤±ªª÷∏¥π˝≥Ã÷–Õ¡»¿ ¿ÌªØ–‘◊¥µƒ±‰ªØ	ÃÔ«‡µ»	÷–π˙…≥ƒÆ	2013	Gan su	37.4667	103.267	1785	6.1	172.4	Temperate	shrubland					5	5
1342	f186	Œß∑‚∂‘¡˜∂Ø…≥«±Ì≤„Õ¡»¿”–ª˙Ãº°¢»´µ™∫ÕªÓ–‘”–ª˙Ãºµƒ”∞œÏ	…–ˆ©µ»	ÀÆÕ¡±£≥÷—ß±®	2012	Nei menggu	42.9167	120.683	355	6.5	369.8	Temperate	temperate grassland					9	9
1343	f186						42.9167	120.683	355	6.5	369.8	Temperate	temperate grassland					9	9
1357	f215	Dynamics of Soil Organic Carbon and Aggregate Stability with Grazing Exclusion in the Inner Mongolian Grasslands	Wen et al.	PLOS One	2015	Nei menggu	43.55	116.667		1.1	345	Temperate	temperate grassland					3	3
1393	a9	Soil Organic Carbon Content and Stocks in Relation to Grazing Management in Semi-Arid Grasslands of Kenya	Rotich, Hillary	Journal of Rangeland Science	2018	Kenya	-1.58333	37.1667	1300	19.01	500	Tropical	tropical grassland				11	9	9
1394	a9						-1.58333	37.1667	1300	19.01	500	Tropical	tropical grassland				11	9	9
1395	a9						-1.58333	37.1667	1300	19.01	500	Tropical	tropical grassland				11	9	9
1396	a9						-1.58333	37.1667	1300	19.01	500	Tropical	tropical grassland				11	9	9
1397	a9						-1.58333	37.1667	1300	19.01	500	Tropical	tropical grassland				11	9	9
1398	a9						-1.58333	37.1667	1300	19.01	500	Tropical	tropical grassland				11	9	9
1399	a9						-1.58333	37.1667	1300	19.01	500	Tropical	tropical grassland				30	9	9
1400	a9						-1.58333	37.1667	1300	19.01	500	Tropical	tropical grassland				30	9	9
1401	a9						-1.58333	37.1667	1300	19.01	500	Tropical	tropical grassland				30	9	9
1402	a9						-1.58333	37.1667	1300	19.01	500	Tropical	tropical grassland				30	9	9
1403	a9						-1.58333	37.1667	1300	19.01	500	Tropical	tropical grassland				30	9	9
1404	a9						-1.58333	37.1667	1300	19.01	500	Tropical	tropical grassland				30	9	9
1411	a12	Impact of different grazing systems for bovine cattle on the soil microbiological and chemical characteristics	Garcia	Revista Brasileira de Zootecnia	2011	Brazil	-21.3061	-48.3161	595	21	1230	Tropical	tropical grassland			cattle	9	5	5
1412	a12						-21.3061	-48.3161	595	21	1230	Tropical	tropical grassland			cattle	9	5	5
1458	a21	Impacts of rotational grazing on soil carbon in native grass-based pastures in southern Australia	Sanderman	?PloS one	2015	Australia	-33.7458	138.366				Subtropical	temperate grassland			mixed	10	4	4
1459	a21						-33.7458	138.366				Subtropical	temperate grassland			mixed	10	4	4
[truncated: 156 more columns]

## Sheet: LightOnly
row	ID	Title	Author	Journal	Year	Location	Lat..N.	Lon..E.	Alt.m.	MAT...	MAP.mm.	ecozone	subeco	Intensity	inten.note	subspecies.origi	Period.yr.	n.con	n.gra	lit.con	lit.gra	lit.con.sd	lit.gra.sd	impu.lit.con.sd	impu.lit.gra.sd	lit.yi	lit.vi	lit.abs	lit.abs.vi	abo.con	abo.gra	abo.con.sd	abo.gra.sd	abo.change	abo.note	bel.con	bel.gra	bel.con.sd	bel.gra.sd	impu.bel.con.sd	impu.bel.gra.sd	bel.yi	bel.vi	bel.abs	bel.abs.vi	ecs.con	ecs.gra	ecs.con.sd	ecs.gra.sd
1	g17	∑≈ƒ¡∂‘«‡≤ÿ∏ﬂ‘≠∂´‘µ∏ﬂ∫Æ≤›µÈÕ¡»¿Œ¢…˙ŒÔÃÿ’˜µƒ”∞œÏ; Effect of grazing intensity on soil microbial characteristics of an alpine meadow on the Tibetan plateau	Chen dongdong et al.	Journal of Lanzhou University (Natural Sciences)	2011	Gan su province	35.9667	101.883	3570	1.2	620	Temperate	alpine grassland	light		yak	>8	6	6															-30
16	g26	∑≈ƒ¡«ø∂»∂‘ª∑«‡∫£∫˛µÿ«¯∏ﬂ∫Æ≤›‘≠Õ¡»¿Œ¢…˙ŒÔ»∫¬‰Ãº¥˙–ªÃÿ’˜µƒ”∞œÏ; Effect of grazing intensity on carbon metabolic characteristics of soil microbial communities in an alpine steppe in the regions around Qinghai Lake	Zhai wenting et al.	Chin J Appl Environ Biol	2017	Qing hai	37.35	100.067	3343	-0.5	370.3	Temperate	alpine grassland	light		sheep	4	5	5															-30
17	g26						37.35	100.067	3343	-0.5	370.3	Temperate	alpine grassland	light		sheep	4	5	5															-30
18	g26						37.35	100.067	3343	-0.5	370.3	Temperate	alpine grassland	light		sheep	4	5	5															-30
31	g34	∑≈ƒ¡∂‘ƒ⁄√…π≈ªƒƒÆ≤›‘≠≤›µÿ÷≤±ªº∞Õ¡»¿—¯∑÷µƒ”∞œÏ; Effects of grazing on grassland vegetation and soil nutrients in desert steppe of Inner Mongolia	Liu na et al.	Pratacultural Science	2018	Nei menggu	41.0712	110.883			280	Temperate	temperate grassland	light		sheep	1	3	3											937.374	868.687	217.207	38.3306	-7.32759
32	g34						41.0712	110.883			280	Temperate	temperate grassland	light		sheep	1	3	3											937.374	868.687	217.207	38.3306	-7.32759
33	g34						41.0712	110.883			280	Temperate	temperate grassland	light		sheep	1	3	3											937.374	868.687	217.207	38.3306	-7.32759
34	g34						41.0712	110.883			280	Temperate	temperate grassland	light		sheep	1	3	3											937.374	868.687	217.207	38.3306	-7.32759
43	g35	Œ¬¥¯µ‰–Õ≤›‘≠Õ¡»¿¿ÌªØ–‘÷ º∞Œ¢…˙ŒÔ¡ø∂‘∑≈ƒ¡«ø∂»µƒœÏ”¶; Response of Soil Physicochemical Properties and Microbial biomass to Grazing Intensity in Typical Temperate Steppe	Wu jiahua et al.	Acta Agrestia Sinica	2018	Xilinhaote	44.1333	116.33	1100	3	300	Temperate	temperate grassland	light		sheep	2	9	9															-15	defined
44	g35						44.1333	116.33	1100	3	300	Temperate	temperate grassland	light		sheep	2	9	9															-15	defined
45	g35						44.1333	116.33	1100	3	300	Temperate	temperate grassland	light		sheep	2	9	9															-15	defined
46	g35						44.1333	116.33	1100	3	300	Temperate	temperate grassland	light		sheep	2	9	9															-15	defined
55	g38	ªƒƒÆ≤›‘≠≤ªÕ¨∑≈ƒ¡«ø∂»œ¬Õ¡»¿√∏ªÓ–‘º∞—¯∑÷∫¨¡øµƒ∂ØÃ¨—–æø; Dynamic Study on Soil Enzyme Activity and Nutrient Content under Different Grazing Intensity in Desert Steppe	Gao xuefeng et al.	Pratacultural Science	2007	Wu lanchabu	41.7667	112.083				Temperate	temperate grassland	light		sheep		4	4															-15	defined
57	g39	∑≈ƒ¡∏…»≈∂‘ªƒƒÆ≤›‘≠Õ¡»¿–‘◊¥µƒ”∞œÏ; Effects of grazing disturbance on soil properties in desert steppe	An hui et al.	acta prataculturae sinica	2013	Ning xia	37.95	107		8.1	350	Temperate	shrubland	light		sheep	8	3	3															-15	defined
58	g39						37.95	107		8.1	350	Temperate	shrubland	light		sheep	8	3	3															-15	defined
63	g41	∑≈ƒ¡«ø∂»∂‘»˝Ω≠‘¥µ‰–Õ∏ﬂ∫Æ≤›µÈ…˙ŒÔ¡ø∫ÕÕ¡»¿¿ÌªØÃÿ’˜µƒ”∞œÏ; Effects of grazing intensity on biomass and soil physical and chemical characteristics in alpine meadow in the source of three rivers	LI Feng-xia et al.	Pratacultural Science	2015	Qinghai province	33.1333	96.4167	4200	2.9	480	Temperate	alpine grassland	light		sheep	3	2	2											268.1	232.258	101.075	96.7742	-13.369		850	730.435	215.217	215.217	215.217	215.217	-0.151596	0.0754616	-119.565	46318.5
64	g41						33.1333	96.4167	4200	2.9	480	Temperate	alpine grassland	light		sheep	3	3	3											268.1	232.258	101.075	96.7742	-13.369		850	730.435	215.217	215.217	215.217	215.217	-0.151596	0.0503077	-119.565	30879
69	g45	≤ªÕ¨∑≈ƒ¡π‹¿Ìƒ£ Ω∂‘∏ﬂ∫Æ≤›µÈ≤›‘≠Õ¡»¿∫ÙŒ¸Ãÿ’˜µƒ”∞œÏ; Analysis of soil respiration under different grazing management patterns in the alpine meadow-steppe of the Qinghai £≠ Tibet Plateau	Li wen et al.	Acta Prataculturae Sinica	2015	Gan su province	36.5	102.117	2960	0.8	424.5	Temperate	alpine grassland	light		sheep	4	30	30											722.93	490.12	211.202	142.189	-32.2037		5365.4	4318.55	337.068	311.49	337.068	311.49	-0.217051	0.00030497	-1046.85	7021.37
72	g46	≤ªÕ¨∑≈ƒ¡«ø∂»∂‘¥Û’Î√©≤›‘≠Õ¡»¿»´Õ¡º∞«·◊ÈÃºµ™¥¢¡øµƒ”∞œÏ; Effects of Different Grazing Intensities on Soil Carbon and Nitrogen Storage in Stipa grandis Steppe	Wang heyun et al.	Journal of Soil and Water Conservation	2015	Xi linguole	43.7333	116.217		0.2	350	Temperate	temperate grassland	light		sheep	6	10	10											145.03	128.78	7.14675	15.1157	-11.2046
73	g46						43.7333	116.217		0.2	350	Temperate	temperate grassland	light		sheep	6	10	10											145.03	128.78	7.14675	15.1157	-11.2046
74	g46						43.7333	116.217		0.2	350	Temperate	temperate grassland	light		sheep	6	10	10											145.03	128.78	7.14675	15.1157	-11.2046
75	g46						43.7333	116.217		0.2	350	Temperate	temperate grassland	light		sheep	6	10	10											145.03	128.78	7.14675	15.1157	-11.2046
76	g46						43.7333	116.217		0.2	350	Temperate	temperate grassland	light		sheep	6	10	10											145.03	128.78	7.14675	15.1157	-11.2046
87	g47	≤ªÕ¨∑≈ƒ¡«ø∂»œ¬∏ﬂ∫Æ≤›µÈ÷≤±ªÃÿ’˜∫ÕÕ¡»¿—¯∑÷±‰ªØ—–æø; The Effects of Natural Grazing Intensity on Plant Community and Soil Nutrients in Alpine Meadow	Wang xiangtao et al.	ACTA AGRESTIA SINICA	2010	Lan zhou	34.5	101.883	3500	1.2	620	Temperate	alpine grassland	light				5	5											438.15	250.4	78.5083	43.6257	-42.8506
90	g48	≤ªÕ¨∑≈ƒ¡«ø∂»œ¬Õ¡»¿∞±—ıªØ∫Õ∑¥œıªØŒ¢…˙ŒÔµƒ±‰ªØÃÿ’˜; Responses of soil ammonia oxidizers and denitrifiers to different grazing intensities	Sun yifei et al.	ACTA AGRESTIA SINICA	2018	Nei menggu	41.7833	111.883		3.4	180	Temperate	temperate grassland	light		sheep	10	3	3															-15	defined
108	g56	∑≈ƒ¡∂‘∂ı∂˚∂‡Àπ∏ﬂ‘≠”Õ›Ô≤›≥°…˙ŒÔ¡øº∞÷≤±ª-Õ¡»¿Ãº√‹∂»µƒ”∞œÏ; Effects of grazing on plant biomass and the carbon density of vegetation and soil in the Artemisia ordosica shrubland of the Ordos Plateau	Gao li et al.	Acta Ecologica Sinica	2017	Nei mengggu	40.3167	110	1036	6.5	380	Temperate	shrubland	light	d		17	3	3	180.056	244.944	22.0716	30.5238	22.0716	30.5238	0.30776	0.0101851	64.8876	472.952	237.818	168	50.6147	47.1276	-29.3578
109	g56						40.3167	110	1036	6.5	380	Temperate	shrubland	light	d		17	3	3	180.056	244.944	22.0716	30.5238	22.0716	30.5238	0.30776	0.0101851	64.8876	472.952	237.818	168	50.6147	47.1276	-29.3578
110	g56						40.3167	110	1036	6.5	380	Temperate	shrubland	light	d		17	3	3	180.056	244.944	22.0716	30.5238	22.0716	30.5238	0.30776	0.0101851	64.8876	472.952	237.818	168	50.6147	47.1276	-29.3578
111	g56						40.3167	110	1036	6.5	380	Temperate	shrubland	light	d		17	3	3	180.056	244.944	22.0716	30.5238	22.0716	30.5238	0.30776	0.0101851	64.8876	472.952	237.818	168	50.6147	47.1276	-29.3578
112	g56						40.3167	110	1036	6.5	380	Temperate	shrubland	light	d		17	3	3	180.056	244.944	22.0716	30.5238	22.0716	30.5238	0.30776	0.0101851	64.8876	472.952	237.818	168	50.6147	47.1276	-29.3578
113	g56						40.3167	110	1036	6.5	380	Temperate	shrubland	light	d		17	3	3	180.056	244.944	22.0716	30.5238	22.0716	30.5238	0.30776	0.0101851	64.8876	472.952	237.818	168	50.6147	47.1276	-29.3578
118	g58	∑≈ƒ¡∂‘ªƒƒÆ≤›‘≠÷≤ŒÔ…˙ŒÔ¡øº∞Õ¡»¿—¯∑÷µƒ”∞œÏ; Effects of grazing on plant biomass and soil nutrient in desert steppe	An hui et al.	Journal of Plant Nutrition and Fertilizer	2013	Ning xia	37.95	107		8.1	300	Temperate	shrubland	light		sheep	7	3	3											48.9956	41.3974	2.26906	1.36144	-15.508		236.087	208.696	6.77759	24.8512	6.77759	24.8512	-0.123323	0.00500128	-27.3913	221.172
121	g59	∑≈ƒ¡∂‘¿‰›Ô∏˘º Õ¡»¿Œ¢…˙ŒÔ ˝¡ø∫Õ»∫¬‰π¶ƒ‹∂‡—˘–‘µƒ”∞œÏ; Effect on functional diversity of Artemisia frigida rhizosphere soil microbial community with grazing	Zang xiaolin et al.	Journal of Zhejiang A £¶ F University	2017	Nei menggu	44.1667	116.467		-0.4	365.6	Temperate	temperate grassland	light			2	3	3															-15	defined
126	g64	∑≈ƒ¡∂‘»Ù∂˚∏«∏ﬂ∫Æ≤›µÈÕ¡»¿µ™øÛªØº∞∆‰Œ¬∂»√Ù∏––‘µƒ”∞œÏ; Effect of grazing intensity on temperature sensitivity of soil nitrogen mineralization in Zoigß◊ alpine meadow	Zhao yu et al.	Acta Ecologica Sinica	2014	Si chuan province	33.1	102.583	3456	0.9	749.1	Temperate	alpine grassland	light		yak	2	3	3															-15	defined
129	g67	∑≈ƒ¡π‹¿Ìƒ£ Ω∂‘∏ﬂ∫Æ≤›µÈ…˙Ã¨œµÕ≥”–ª˙Ãº°¢µ™¥¢¡øÃÿ’˜µƒ”∞œÏ; Effects of Grazing Management Model on the Characteristics of Organic Carbon and Nitrogen Reserves in Alpine Meadow Ecosystem	Li wen et al.	Acta Prataculturae Sinica	2016	Gan su province	37.9167	103.767	2960	0.8	424.5	Temperate	alpine grassland	light		sheep	4	15	15															-33.2557	converted from C											18905	17113.1	2944.17	3575.06
130	g67						37.9167	103.767	2960	0.8	424.5	Temperate	alpine grassland	light		sheep	4	15	15															-33.2557	converted from C											18905	17113.1	2944.17	3575.06
131	g67						37.9167	103.767	2960	0.8	424.5	Temperate	alpine grassland	light		sheep	4	15	15															-33.2557	converted from C											18905	17113.1	2944.17	3575.06
132	g67						37.9167	103.767	2960	0.8	424.5	Temperate	alpine grassland	light		sheep	4	15	15															-33.2557	converted from C											18905	17113.1	2944.17	3575.06
133	g67						37.9167	103.767	2960	0.8	424.5	Temperate	alpine grassland	light		sheep	4	15	15															-33.2557	converted from C											18905	17113.1	2944.17	3575.06
134	g67						37.9167	103.767	2960	0.8	424.5	Temperate	alpine grassland	light		sheep	4	15	15															-33.2557	converted from C											18905	17113.1	2944.17	3575.06
135	g67						37.9167	103.767	2960	0.8	424.5	Temperate	alpine grassland	light		sheep	4	15	15															-33.2557	converted from C											18905	17113.1	2944.17	3575.06
136	g67						37.9167	103.767	2960	0.8	424.5	Temperate	alpine grassland	light		sheep	4	15	15															-33.2557	converted from C											18905	17113.1	2944.17	3575.06
153	g69	∑≈ƒ¡ºæΩ⁄º∞ÕÀªØ≥Ã∂»∂‘∏ﬂ∫Æ≤›µÈÕ¡»¿”–ª˙Ãºµƒ”∞œÏ	¡ı Á¿ˆ	Pratacultural Science	2016	Qing hai	35.45	96.32				Temperate	alpine grassland	light				5	5											168.5	95.78	46.3984	58.8757	-43.1573		1265.43	1438.34	533.705	785.151	533.705	785.151	0.128078	0.0951713	172.91	180260
156	g69						35.45	96.32				Temperate	alpine grassland	light				5	5											168.5	95.78	46.3984	58.8757	-43.1573		1265.43	1438.34	533.705	785.151	533.705	785.151	0.128078	0.0951713	172.91	180260
159	g76	∑≈ƒ¡»≈∂Ø∂‘Œ˝¡÷π˘¿’µ‰–Õ≤›‘≠÷≤±ªÃÿ’˜º∞Õ¡»¿—¯∑÷µƒ”∞œÏ; Response of Plant Characteristics and Soil Nutrients on Grazing Disturbance in Typical Grassland in Xilinguole	Liu jiahui et al.	Ecology and Environmental Sciences	2017	Nei menggu	43.6333	116.7		0.4	337	Temperate	temperate grassland	light		sheep	5	3	3											234.783	224.348	40.6655	31.6288	-4.44444		152.466	147.671	24.9131	23.2522	24.9131	23.2522	-0.0319516	0.0171644	-4.79452	387.108
175	g83	ƒ¡—πÃ›∂»œ¬∏ﬂ∫Æ≤›µÈÕ¡»¿»›÷ÿº∞≥÷ÀÆƒ‹¡¶µƒ±‰ªØÃÿ’˜; Change characteristics of soil bulk density and water holding capacity in alpine meadow under grazing pressure gradient	Zhu jingbin et al.	Study on Soil and Water Conservation	2018	Qing hai province	37.5	101.2	3600	-1.7	560	Temperate	alpine grassland	light		sheep	2	5	5															-15	defined	2313.95	2488.37	338.01	338.01	338.01	338.01	0.0726712	0.00795785	174.419	45700.4
176	g83						37.5	101.2	3600	-1.7	560	Temperate	alpine grassland	light		sheep	2	5	5															-15	defined	2313.95	2488.37	338.01	338.01	338.01	338.01	0.0726712	0.00795785	174.419	45700.4
177	g83						37.5	101.2	3600	-1.7	560	Temperate	alpine grassland	light		sheep	2	5	5															-15	defined	2313.95	2488.37	338.01	338.01	338.01	338.01	0.0726712	0.00795785	174.419	45700.4
188	g89	Œß∑‚”Î∑≈ƒ¡∂‘µ‰–Õ≤›‘≠÷≤±ª∫ÕÕ¡»¿µƒ”∞œÏ; Effects of Enclosure and Grazing on Vegetation and Soil in Typical Grassland	Zhai xiajie et al.	Journal of Grassland Science of China	2015	Neimenggu	43.6	116.55	1200			Temperate	temperate grassland	light	d		31	10	10											123.688	92.1267	51.9384	43.4773	-25.5171		1431.2	1277.12	385.935	255.559	385.935	255.559	-0.11391	0.0112757	-154.086	21425.6
189	g89						43.6	116.55	1200			Temperate	temperate grassland	light	d		31	10	10											123.688	92.1267	51.9384	43.4773	-25.5171		1431.2	1277.12	385.935	255.559	385.935	255.559	-0.11391	0.0112757	-154.086	21425.6
190	g89						43.6	116.55	1200			Temperate	temperate grassland	light	d		31	10	10											123.688	92.1267	51.9384	43.4773	-25.5171		1431.2	1277.12	385.935	255.559	385.935	255.559	-0.11391	0.0112757	-154.086	21425.6
192	g93	≤ªÕ¨∑≈ƒ¡¬ ∂‘≤›‘≠÷≤ŒÔ”ÎÕ¡»¿ C °¢N °¢P ∫¨¡øµƒ”∞œÏ	Li xiangzhen et al.	Acta Agrestia Sinica	1998	Xi linhaote	43.6167	116.7		0.75	350	Temperate	temperate grassland	light			8	5	5															-15	defined	1582	1259			559.229	396.46	-0.228372	0.0448242	-323	93983.5
193	g93						43.6167	116.7		0.75	350	Temperate	temperate grassland	light			8	5	5															-15	defined	1582	1259			559.229	396.46	-0.228372	0.0448242	-323	93983.5
194	g93						43.6167	116.7		0.75	350	Temperate	temperate grassland	light			8	5	5															-15	defined	1582	1259			559.229	396.46	-0.228372	0.0448242	-323	93983.5
201	g96	≤ªÕ¨∑≈ƒ¡—π¡¶œ¬ªƒƒÆ≤›‘≠Õ¡»¿ ”–ª˙ÃºÃÿ’˜º∞∆‰”Î÷≤±ª÷Æº‰πÿœµµƒ—–æø; Characteristics of soil organic carbon and its relationship with vegetation in Desert Steppe under different grazing pressures	Li chunli et al.	Journal of Arid Land Resources and Environment	2008	Nei menggu	41.7833	111.883	1450		280	Temperate	temperate grassland	light				3	3											29.14	24.72	5.97558	7.93279	-15.1682
202	g96						41.7833	111.883	1450		280	Temperate	temperate grassland	light				3	3											29.14	24.72	5.97558	7.93279	-15.1682
207	g98	≥§∆⁄∑‚”˝∂‘≤ªÕ¨¿‡–Õ≤›µÿÃº÷¸¡øº∞∆‰πÃ≥÷ÀŸ¬ µƒ”∞œÏ	He nianpeng et al.	…˙Ã¨—ß±®	2011	Nei menggu	43.55	116.667		0.4	345	Temperate	temperate grassland	light			30	3	3															-68.6303	converted from C											16629	15045.2	3219.51	1430.89
208	g98						43.5333	116.55		0.4	345	Temperate	temperate grassland	light			30	3	3															-77.0612	converted from C											13687.8	12217.2	3934.96	2146.34
217	g112	∂Ã∆⁄∑≈ƒ¡∂‘«‡≤ÿ∏ﬂ‘≠∂´±±±ﬂ‘µ∏ﬂ∫Æ≤›µÈÕ¡»¿º∞Œ¢…˙ŒÔÃºµ™∫¨¡øµƒ”∞œÏ; EFFECTS OF SHORT-TERM GRAZING ON SOIL AND MICROBIAL CARBON AND NITROGEN CONTENTS IN ALPINE MEADOW ON THE NORTHEAST MARGIN OF QINGHAI-XIZANG PLATEAU	Li shiqing et al.	Chinese journal of grassland	2013	Gan su province	37.1833	102.817	3100	0.55	416	Temperate	alpine grassland	light		yak	1	3	3															-15	defined
218	g112						37.1833	102.817	3100	0.55	416	Temperate	alpine grassland	light		yak	1	3	3															-15	defined
219	g112						37.1833	102.817	3100	0.55	416	Temperate	alpine grassland	light		yak	1	3	3															-15	defined
226	g117	∑≈ƒ¡∂‘µ‰–Õ≤›‘≠Õ¡»¿÷–º∏÷÷…˙Ã¨“Ú◊””∞œÏµƒ—–æø; Effects of Grazing on Several Ecological Factors in Soil of Typical Grassland	Gao xuefeng et al.	Journal of Arid Land Resources and Environment	2010	Nei menggu et al.	43.4333	116.65		1.5		Temperate	temperate grassland	light				3	3															-15	defined
229	g124	∑≈ƒ¡∂‘À…ƒ€≤›µÿ—Ú≤›»∫¬‰º∞Õ¡»¿Œ¢…˙ŒÔ»∫¬‰Ãº‘¥¿˚”√µƒ”∞œÏ; Effects of Grazing on Carbon Source Utilization of Leymus chinensis Community and Soil Microbial Community in Songnen Grassland	Zhang jianfeng et al.	Pratacultural Science	2014	Ji lin province	35.3833	123.5	141.3	5	425	Temperate	temperate grassland	light		sheep		3	3											83.94	120.84	19.4336	7.62102	43.96
234	g129	∑≈ƒ¡«ø∂»∂‘’—À’≤›µÈ≤›‘≠Õ¡»¿”–ª˙Ãºº∞Œ¢…˙ŒÔÃºµƒ”∞œÏ; Effects of Grazing Intensity on Soil Organic Carbon and Microbial Carbon in Zhaosu Meadow Steppe	Pu ningning et al.	Journal of Xinjiang Agricultural University	2013	Xin jiang	43.15	81.3	3200	2.9	475	Temperate	temperate grassland	light		cattle	2	5	5															-15	defined
235	g129						43.15	81.3	3200	2.9	475	Temperate	temperate grassland	light		cattle	2	5	5															-15	defined
236	g129						43.15	81.3	3200	2.9	475	Temperate	temperate grassland	light		cattle	2	5	5															-15	defined
246	g145	»˝Ω≠‘¥«¯∏ﬂ∫Æ≤›µÈ≤ªÕ¨ÕÀªØ—›ÃÊΩ◊∂ŒÕ¡»¿”–ª˙Ãº∫ÕŒ¢…˙ŒÔ¡øÃºµƒ±‰ªØ; Changes of Soil Organic Carbon and Microbial biomass Carbon in Alpine Meadow at Different Degradation Succession Stages in the Source Area of the Three Rivers	Wang changting et al.	Chin J Appl Environ Biol	2008	Qing hai province	34	100.05	4150	-1.7	600	Temperate	alpine grassland	light				10	10											223.66	233.1	26.4366	16.2541	4.22069
250	g152	Œ˜≤ÿƒ««˙µÿ«¯∏ﬂ∫Æ≤›µÈ≤ªÕ¨∑≈ƒ¡∑Ω Ωœ¬Õ¡»¿Œ¢…˙ŒÔ»∫¬‰Ω·ππÃÿ’˜; Microbial community structure of the alpine meadow under different grazing styles in Naqu prefecture of Tibet	Niu lei et al.	Chinese Journal of Applied Ecology	2015	Na qu	31.44	92.02	>4500	-0.6	380.45	Temperate	alpine grassland	light				4	4															-15	defined
251	g152						31.44	92.02	>4501	-0.6	380.45	Temperate	alpine grassland	light				4	4															-15	defined
252	g154	Response of Vegetation and Soil Carbon and Nitrogen Storage to Grazing Intensity in Semi-Arid Grasslands in the Agro-Pastoral Zone of Northern China	Xu minyun et al.	plos one	2014	He bei province	41.7667	115.683	1375	1.5	400	Temperate	temperate grassland	light		sheep	10	9	9	15.08	11.96	0.99	0.51	0.99	0.51	-0.231802	0.00068092	-3.12	0.1378	575.79	462.3	17.04	18.6	-19.7103		1297.38	1599.42	12.42	13.02	12.42	13.02	0.209294	1.75e-05	302.04	35.9752
253	g154						41.7667	115.683	1375	1.5	400	Temperate	temperate grassland	light		sheep	10	9	9	15.08	11.96	0.99	0.51	0.99	0.51	-0.231802	0.00068092	-3.12	0.1378	575.79	462.3	17.04	18.6	-19.7103		1297.38	1599.42	12.42	13.02	12.42	13.02	0.209294	1.75e-05	302.04	35.9752
254	g154						41.7667	115.683	1375	1.5	400	Temperate	temperate grassland	light		sheep	10	9	9	15.08	11.96	0.99	0.51	0.99	0.51	-0.231802	0.00068092	-3.12	0.1378	575.79	462.3	17.04	18.6	-19.7103		1297.38	1599.42	12.42	13.02	12.42	13.02	0.209294	1.75e-05	302.04	35.9752
255	g154						41.7667	115.683	1375	1.5	400	Temperate	temperate grassland	light		sheep	10	9	9	15.08	11.96	0.99	0.51	0.99	0.51	-0.231802	0.00068092	-3.12	0.1378	575.79	462.3	17.04	18.6	-19.7103		1297.38	1599.42	12.42	13.02	12.42	13.02	0.209294	1.75e-05	302.04	35.9752
256	g154						41.7667	115.683	1375	1.5	400	Temperate	temperate grassland	light		sheep	10	9	9	15.08	11.96	0.99	0.51	0.99	0.51	-0.231802	0.00068092	-3.12	0.1378	575.79	462.3	17.04	18.6	-19.7103		1297.38	1599.42	12.42	13.02	12.42	13.02	0.209294	1.75e-05	302.04	35.9752
267	g156	Intermediate grazing intensities by sheep increase soil bacterial diversities in an Inner Mongolian steppe	Zhou xiaoqi et al.	Biol Fertil Soils	2010	Nei menggu	43.8333	116.567	1100	-0.4	350	Temperate	temperate grassland	light		sheep	16	3	3											127.1	98.3	22.3435	20.9578	-22.6593
277	g161	Impact of historic grazing on steppe soils on the northern Tibetan Plateau	Wang xiaodan et al.	Plant Soil	2012	Xi zang	29.9333	83.8667	4600	-0.8	320.1	Subtropical	alpine grassland	light		sheep		88	88															-15	defined
280	g164	Impact of Grazing on Soil Carbon and Microbial Biomass in Typical Steppe and Desert Steppe of Inner Mongolia	Nan Liu et al.	plos one	2012	Nei menggu	41.7833	111.883	1450	3.4	280	Temperate	temperate grassland	light		sheep	6	3	3															-15	defined
283	g164						43.6333	116.7	1200	0.7	335	Temperate	temperate grassland	light		sheep	5	3	3															-15	defined
287	g166						42.2667	112.783	1184	4.9	213	Temperate	temperate grassland	light	d	sheep	13	3	3											188.793	175.862	22.3972	13.4383	-6.84932		1144.4	995.69	44.7944	78.3902	44.7944	78.3902	-0.139197	0.00257683	-148.707	2717.19
290	g171						45.735	115.425	760_1452	176.35	1.3	Temperate	temperate grassland	light	d		50	2	2															-29.4118	converted from C
293	g171						45.735	115.425	760_1455	176.35	1.3	Temperate	temperate grassland	light	d		50	2	2															-29.4118	converted from C
296	g171						45.735	115.425	760_1458	176.35	1.3	Temperate	temperate grassland	light	d		50	2	2															-29.4118	converted from C
299	g174	Effects of livestock grazing intensity on soil biota in a semiarid steppe of Inner Mongolia	Qi sha et al.	Plant Soil	2011	Nei menggu	43.4333	115.533		0.7	350	Temperate	temperate grassland	light		sheep		3	3															-15	defined
302	g177	Grazing intensity effects on soil nitrogen mineralization in semi-arid grassland on the Loess Plateau of northern China	Liu tianzeng et al.	Nutr Cycl Agroecosyst	2011	Gan su	37.14	106.84	1650	7.1	359	Temperate	temperate grassland	light		sheep	8.5	6	6											133.82	117.25	33.2151	23.1232	-12.3823
305	g178	Response of soil moisture and temperature to grazing intensity in a Leymus chinensis steppe, Inner Mongolia	Zhao ying et al.	Plant Soil	2011	Nei menggu et al.	43.6167	116.7	1270	0.7	350	Temperate	temperate grassland	light		sheep	20	3	3															-15	defined
307	g181	Impacts of grazing intensity on denitrification and N2O production in a semi-arid grassland ecosystem	Xu yuqing et al.	Biogeochemistry	2008	Nei menggu	43.8333	116.567	1100	-4	350	Temperate	temperate grassland	light		sheep	16	3	3											132.54	112.65	26.1713	16.0041	-15.0068
311	g183	Grazing intensity impacts soil carbon and nitrogen storage of continental steppe	He nianpeng et al.	Ecosphere	2011	Neimenggu	43.55	116.667		3	334	Temperate	temperate grassland	light		sheep	5	10	10											164.228	141.463	17.0732	13.8211	-13.8614
317	g183						43.55	116.667		3	334	Temperate	temperate grassland	light		sheep	5	10	10											164.228	141.463	17.0732	13.8211	-13.8614
323	g184	The impact of grazing intensity on soil characteristics of Stipa grandis and Stipa bungeana steppe in northern China (autonomous region of Ningxia)	Xie yingzhong et al.	Acta Oecologica	2004	Ning xia	36.165	106.215	1721_1917	5.3_7.3	403_499	Temperate	temperate grassland	light				5	5															-15	defined
327	g184						36.165	106.215	1721_1921	5.3_7.7	403_503	Temperate	temperate grassland	light				5	5															-15	defined
331	g188	Effects of grazing intensity on soil thermal properties and heat flux under Leymus chinensis and Stipa grandis vegetation in Inner Mongolia, China	Gan L. et al.	Soil & Tillage Research	2012	Nei menggu	43.6167	116.7		0.7	343	Temperate	temperate grassland	light		sheep		3	3															-15	defined
332	g188						43.6167	116.7		0.7	343	Temperate	temperate grassland	light		sheep		3	3															-15	defined
333	g188						43.6167	116.7		0.7	343	Temperate	temperate grassland	light		sheep		3	3															-15	defined
344	g191	Grazing induced changes in plant diversity is a critical factor controlling grassland productivity in the Desert Steppe, Northern China	Zhang ruiyang et al.	Agriculture, Ecosystems and Environment	2018	Nei menggu	41.7667	111.883	1450	3.6	289.8	Temperate	temperate grassland	light		sheep	11	3	3											183.486	155.199			-15.4167		1885.5	1679.39			666.513	528.841	-0.115761	0.074707	-206.107	241304
345	g191						41.7667	111.883	1450	3.6	289.8	Temperate	temperate grassland	light		sheep	11	3	3											183.486	155.199			-15.4167		1885.5	1679.39			666.513	528.841	-0.115761	0.074707	-206.107	241304
346	g191						41.7667	111.883	1450	3.6	289.8	Temperate	temperate grassland	light		sheep	11	3	3											183.486	155.199			-15.4167		1885.5	1679.39			666.513	528.841	-0.115761	0.074707	-206.107	241304
353	g192	Comprehensive analysis of grazing intensity impacts soil organic carbon: A case study in typical steppe of Inner Mongolia, China	Zhang meng et al.	Applied Soil Ecology	2018	Nei menggu	44.25	116.6	1116	-0.1	600	Temperate	temperate grassland	light		sheep	3	2	2	134.259	123.659	48.9564	38.2472	48.9564	38.2472	-0.0822381	0.114314	-10.5994	1929.79	224	241.379	70.2376	45.1528	7.75862		1141.66	1249.56	206.676	358.577	206.676	358.577	0.0903087	0.0575601	107.901	85646.5
356	g193	Seasonally dependent impacts of grazing on soil nitrogen mineralization and linkages to ecosystem functioning in Inner Mongolia grassland	Shan yumei et al.	Soil Biology & Biochemistry	2011	Nei menggu	43.6333	116.7		0.3	346.1	Temperate	temperate grassland	light		sheep	4	5	5											309.712	119.604	25.3367	22.5215	-61.3821
362	g197	Changes of soil CO2 flux under different stocking rates during spring-thaw period in a northern desert steppe, China	Tang shiming et al.	Atmospheric Environment	2015	Nei menggu	41.7833	111.883	1450	6.7	280	Temperate	temperate grassland	light		sheep	8	3	3															-15	defined
365	g198	Contribution of grazing to soil atmosphere CH4 exchange during the growing season in a continental steppe	Tang shiming et al.	Atmospheric Environment	2013	Neimenggu	41.7833	111.883	1450		280	Temperate	temperate grassland	light				3	3															-27
368	g198						43.1833	116.367	1000	0.7	330	Temperate	temperate grassland	light				3	3															-27
371	g198						45.3833	119.85	1000	1.2	370	Temperate	temperate grassland	light				3	3															-27
378	g210	Mixed grazing and clipping is beneficial to ecosystem recovery but may increase potential N2O emissions in a semi-arid grassland	Zhong lei et al.	Soil Biology & Biochemistry	2017	Nei menggu	43.6333	116.7	1240	0.3	341.6	Temperate	temperate grassland	light		sheep	9	3	3															-15	defined
381	g210						43.6333	116.7	1240	0.3	341.6	Temperate	temperate grassland	light		sheep	9	3	3															-15	defined
384	g211	Understanding the relationships between grazing intensity and the distribution of nitrifying communities in grassland soils	Pan hong et al.	Science of the Total Environment	2018	Nei menggu	43.6167	116.717	1250	0.3	336.9	Temperate	temperate grassland	light		sheep	10	3	3															-15	defined
391	g214						30.6	91.05	4650	1.8	479	Temperate	alpine grassland	light	d			5	5											109.091	94.9495	31.6212	81.3116	-12.963		3706.9	3189.66	1734.88	2505.94	1734.88	2505.94	-0.150282	0.167255	-517.241	1.85791e+06
392	g214						30.6	91.05	4800	1.8	479	Temperate	alpine grassland	light	d			5	5											191.919	169.697	31.6212	103.898	-11.5789		7586.21	6206.9	3084.23	1349.35	3084.23	1349.35	-0.200671	0.04251	-1379.31	2.26665e+06
393	g214						30.6	91.05	4950	1.8	479	Temperate	alpine grassland	light	d			5	5											248.485	210.101	27.1039	31.6212	-15.4472		10948.3	9568.97	2313.17	1156.59	2313.17	1156.59	-0.134657	0.0118499	-1379.31	1.33769e+06
394	g214						30.6	91.05	5100	1.8	479	Temperate	alpine grassland	light	d			5	5											218.182	195.96	76.7943	85.8289	-10.1852		7672.41	7327.59	3277	1927.64	3277	1927.64	-0.0459851	0.0503261	-344.828	2.8909e+06
407	g216						37.1833	102.783	2960	-0.1	416	Temperate	alpine grassland	light	d	sheep	4	10	10	521.36	32.78	33.55	4.16	33.55	4.16	-2.76662	0.00202463	-488.58	114.291	677.184	537.379	96.7104	82.8947	-20.6452		5118.64	4542.37	535.979	535.979	535.979	535.979	-0.11944	0.00248874	-576.271	57454.8	14169.7	12457.6	1653.14	1712.18
408	g216						37.1833	102.783	2960	-0.1	416	Temperate	alpine grassland	light	d	sheep	4	10	10	521.36	32.78	33.55	4.16	33.55	4.16	-2.76662	0.00202463	-488.58	114.291	677.184	537.379	96.7104	82.8947	-20.6452		5118.64	4542.37	535.979	535.979	535.979	535.979	-0.11944	0.00248874	-576.271	57454.8	14169.7	12457.6	1653.14	1712.18
409	g216						37.1833	102.783	2960	-0.1	416	Temperate	alpine grassland	light	d	sheep	4	10	10	521.36	32.78	33.55	4.16	33.55	4.16	-2.76662	0.00202463	-488.58	114.291	677.184	537.379	96.7104	82.8947	-20.6452		5118.64	4542.37	535.979	535.979	535.979	535.979	-0.11944	0.00248874	-576.271	57454.8	14169.7	12457.6	1653.14	1712.18
410	g216						37.1833	102.783	2960	-0.1	416	Temperate	alpine grassland	light	d	sheep	4	10	10	521.36	32.78	33.55	4.16	33.55	4.16	-2.76662	0.00202463	-488.58	114.291	677.184	537.379	96.7104	82.8947	-20.6452		5118.64	4542.37	535.979	535.979	535.979	535.979	-0.11944	0.00248874	-576.271	57454.8	14169.7	12457.6	1653.14	1712.18
419	g217	Grazing intensity affected spatial patterns of vegetation and soil fertility in a desert steppe	Lin yang et al.	Agriculture, Ecosystems and Environment	2010	Nei menggu	41.7833	111.883		3.4	280	Temperate	temperate grassland	light		sheep	4	4	4											207.792	156.926	30.303	58.4416	-24.4792
422	g223	Soil properties and species composition under different grazing intensity in an alpine meadow on the eastern Tibetan Plateau, China	Yang zhenan et al.	Environ Monit Assess	2016	Sichuan province	34.9	102.1	3480	0.9	690	Temperate	alpine grassland	light		yak	6	3	3	139.377	89.6498	19.4098	20.6229	19.4098	20.6229	-0.441275	0.0241036	-49.7276	267.347	311.521	229.954	23.9454	69.4417	-26.1834		996.8	1097.6	182.905	133.022	182.905	133.022	0.0963311	0.016119	100.8	17049.6
429	g229	Impacts of Grazing Intensity and Plant Community Composition on Soil Bacterial Community Diversity in a Steppe Grassland	Qu tongbao at al.	PLOS ONE	2016	Ji lin province	44.6	123.65	135	5.5	340	Temperate	temperate grassland	light		sheep	3	5	5															-15	defined
431	g229						44.6	123.65	135	5.5	340	Temperate	temperate grassland	light		sheep	3	5	5															-15	defined
433	g229						44.6	123.65	135	5.5	340	Temperate	temperate grassland	light		sheep	3	5	5															-15	defined
435	g229						44.6	123.65	135	5.5	340	Temperate	temperate grassland	light		sheep	3	5	5															-15	defined
437	g229						44.6	123.65	135	5.5	340	Temperate	temperate grassland	light		sheep	3	5	5															-15	defined
443	g235	Grazing depresses soil carbon storage through changing plant biomass and composition in a Tibetan alpine meadow	Sun DS et al.	PLANT SOIL ENVIRON	2011	Lan zhou	33.9833	102	3500	2.3	661	Temperate	alpine grassland	light		mixed	3	5	5											429	285.2	75.8947	29.093	-33.5198		1905.8	1625.5	142.302	133.448	142.302	133.448	-0.159086	0.00246304	-280.3	7611.68
453	g242	Effects of Grazing Regimes on Plant Traits and Soil Nutrients in an Alpine Steppe, Northern Tibetan Plateau	Sun jian et al.	PLOS ONE	2014	Xi zang province	30.95	88.7	4675	0	300	Subtropical	alpine grassland	light	d	sheep		3	3											62.25	48.09	3.21	12.39	-22.747		261.88	324.87	48.67	58.18	48.67	58.18	0.215539	0.0222039	62.99	1917.89
454	g242						30.95	88.7	4675	0	300	Subtropical	alpine grassland	light	d	sheep		3	3											62.25	48.09	3.21	12.39	-22.747		261.88	324.87	48.67	58.18	48.67	58.18	0.215539	0.0222039	62.99	1917.89
455	g242						30.95	88.7	4675	0	300	Subtropical	alpine grassland	light	d	sheep	5	3	3											62.25	51.09	3.21	35.48	-17.9277		261.88	244.84	48.67	59.59	48.67	59.59	-0.0672814	0.0312584	-17.04	1973.25
456	g242						30.95	88.7	4675	0	300	Subtropical	alpine grassland	light	d	sheep	5	3	3											62.25	51.09	3.21	35.48	-17.9277		261.88	244.84	48.67	59.59	48.67	59.59	-0.0672814	0.0312584	-17.04	1973.25
492	g269	The effects of different intensities of long-term grazing on the direction and strength of plant®Csoil feedback in a semiarid grassland of Northwest China	Chen tao et al.	Plant Soil	2017	Gan su	37.12	106.82	1650	7.1	360	Temperate	temperate grassland	light		sheep		3	3															-15	defined
499	g274	Changes in Soil Physical, Chemical, and Biological Characteristics of a Temperate Desert Steppe under Different Grazing Regimes in Northern China	Jiao ting et al.	COMMUNICATIONS IN SOIL SCIENCE AND PLANT ANALYSIS	2016	Gan su province	37.1	103.517		8.3	158	Temperate	temperate grassland	light		sheep	7	5	5															-15	defined
508	g281	Response of soil properties to yak grazing intensity in a Kobresia parva-meadow on the Qinghai®CTibetan Plateau, China	Dong quming et al	Journal of Soil Science and Plant Nutrition	2012	Xi zang	33.6167	99.7833	4000	-1.3	590	Temperate	alpine grassland	light		yak	2	5	5															-15	defined
509	g281						33.6167	99.7833	4000	-1.3	590	Temperate	alpine grassland	light		yak	2	5	5															-15	defined
510	g281						33.6167	99.7833	4000	-1.3	590	Temperate	alpine grassland	light		yak	2	5	5															-15	defined
520	g281						33.6167	99.7833	4000	-1.3	590	Temperate	alpine grassland	light		yak	2	5	5															-15	defined
521	g281						33.6167	99.7833	4000	-1.3	590	Temperate	alpine grassland	light		yak	2	5	5															-15	defined
522	g281						33.6167	99.7833	4000	-1.3	590	Temperate	alpine grassland	light		yak	2	5	5															-15	defined
532	g282	Photosynthesis, transpiration and water use efficiency of four plant species with grazing intensities in Hunshandak Sandland, China	Y. Peng	Journal of Arid Environments	2007	Nei menggu	42.5	112.75		1.7	300	Temperate	temperate grassland	light		sheep	3	3	3											183.429	174.33	92.0774	38.9877	-4.96084
535	g285	Distribution patterns of vegetation-and soil carbon and nitrogen density in an alpine forb meadow under short-term grazing gradient	Wu qihua et al.	Chinese Journal of Ecology	2013	Qing hai	37.6833	101.35	3545	-2.1	560	Temperate	alpine grassland	light		sheep	2	5	5															-15.7365	converted from C
536	g285						37.6833	101.35	3545	-2.1	560	Temperate	alpine grassland	light		sheep	2	5	5															-15.7365	converted from C
537	g285						37.6833	101.35	3545	-2.1	560	Temperate	alpine grassland	light		sheep	2	5	5															-15.7365	converted from C
538	g285						37.6833	101.35	3545	-2.1	560	Temperate	alpine grassland	light		sheep	2	5	5															-15.7365	converted from C
547	g288	Analysis of the soil water-holding capacity in alpine forb meadow under grazing gradient and relevant influence factors	Wu qihua et al.	Journal of Glaciology and Geocryology	2014	Qing hai	37.6833	101.35	3545	-2.1	560	Temperate	alpine grassland	light		sheep	2	5	5	28.17	10.17	9.36912	5.18768	9.36912	5.18768	-1.01882	0.0741631	-18	22.9385	287.09	241.91	70.5032	37.074	-15.7372		3167.4	2428.91	1259.11	1071.12	1259.11	1071.12	-0.265468	0.0704987	-738.49	546531
548	g288						37.6833	101.35	3545	-2.1	560	Temperate	alpine grassland	light		sheep	2	5	5	28.17	10.17	9.36912	5.18768	9.36912	5.18768	-1.01882	0.0741631	-18	22.9385	287.09	241.91	70.5032	37.074	-15.7372		3167.4	2428.91	1259.11	1071.12	1259.11	1071.12	-0.265468	0.0704987	-738.49	546531
549	g288						37.6833	101.35	3545	-2.1	560	Temperate	alpine grassland	light		sheep	2	5	5	28.17	10.17	9.36912	5.18768	9.36912	5.18768	-1.01882	0.0741631	-18	22.9385	287.09	241.91	70.5032	37.074	-15.7372		3167.4	2428.91	1259.11	1071.12	1259.11	1071.12	-0.265468	0.0704987	-738.49	546531
562	g295	The relationship between the diversity of arbuscular mycorrhizal fungi and grazing in a meadow steppe	Lei ba et al.	Plant Soil	2012	Ji lin	44.6667	123.733	135	4.9	365	Temperate	temperate grassland	light		mixed		5	5											87.3	48.5	30.4105	18.783	-44.4444		7.4	6.3	2.01246	0.894427	2.01246	0.894427	-0.16093	0.0188231	-1.1	0.97
566	g300	Effect of degradation and rebuilding of artificial grasslands on soil respiration and carbon and nitrogen pools on an alpine meadow of the Qinghai-Tibetan Plateau	Li wen et al.	Ecological Engineering	2018	Gan Su	37.1833	102.767	2960	-0.1	416	Temperate	alpine grassland	light		sheep		18	18	346.67	25.56	10.91	1.27	10.91	1.27	-2.60734	0.00019218	-321.11	6.70228	457.04	348.27	29.48	19.23	-23.7988		4638.12	3716.8	344.81	189.78	344.81	189.78	-0.221446	0.00045189	-921.32	8606.13	18312.8	16919.4	3800.28	3800.28
567	g300						37.1833	102.767	2960	-0.1	416	Temperate	alpine grassland	light		sheep		18	18	346.67	25.56	10.91	1.27	10.91	1.27	-2.60734	0.00019218	-321.11	6.70228	457.04	348.27	29.48	19.23	-23.7988		4638.12	3716.8	344.81	189.78	344.81	189.78	-0.221446	0.00045189	-921.32	8606.13	18312.8	16919.4	3800.28	3800.28
568	g300						37.1833	102.767	2960	-0.1	416	Temperate	alpine grassland	light		sheep		18	18	346.67	25.56	10.91	1.27	10.91	1.27	-2.60734	0.00019218	-321.11	6.70228	457.04	348.27	29.48	19.23	-23.7988		4638.12	3716.8	344.81	189.78	344.81	189.78	-0.221446	0.00045189	-921.32	8606.13	18312.8	16919.4	3800.28	3800.28
569	g300						37.1833	102.767	2960	-0.1	416	Temperate	alpine grassland	light		sheep		18	18	346.67	25.56	10.91	1.27	10.91	1.27	-2.60734	0.00019218	-321.11	6.70228	457.04	348.27	29.48	19.23	-23.7988		4638.12	3716.8	344.81	189.78	344.81	189.78	-0.221446	0.00045189	-921.32	8606.13	18312.8	16919.4	3800.28	3800.28
570	g300						37.1833	102.767	2960	-0.1	416	Temperate	alpine grassland	light		sheep		18	18	346.67	25.56	10.91	1.27	10.91	1.27	-2.60734	0.00019218	-321.11	6.70228	457.04	348.27	29.48	19.23	-23.7988		4638.12	3716.8	344.81	189.78	344.81	189.78	-0.221446	0.00045189	-921.32	8606.13	18312.8	16919.4	3800.28	3800.28
571	g300						37.1833	102.767	2960	-0.1	416	Temperate	alpine grassland	light		sheep		18	18	346.67	25.56	10.91	1.27	10.91	1.27	-2.60734	0.00019218	-321.11	6.70228	457.04	348.27	29.48	19.23	-23.7988		4638.12	3716.8	344.81	189.78	344.81	189.78	-0.221446	0.00045189	-921.32	8606.13	18312.8	16919.4	3800.28	3800.28
584	g304	The linkage between vegetation and soil nutrients and their variation under different grazing intensities in an alpine meadow on the eastern QinghaiTibetan Plateau	Yang zhenan et al.	Ecological Engineering	2018	Si chuan	34.9	102.1	3480	1.7	746	Temperate	alpine grassland	light		yak	5	3	3															-15	defined
595	g312	Grazing modulates soil temperature and moisture in a Eurasian steppe	Yan yuchun et al.	Agricultural and Forest Meteorology	2018	Nei menggu	49.34	120.01	680	-3.5	375	Temperate	temperate grassland	light		cattle	5	3	3	181.1	52	86.0829	8.14064	86.0829	8.14064	-1.24781	0.0834834	-129.1	2492.18	205	176.4	37.9319	36.1999	-13.9512
608	g320	Influence of livestock grazing on C sequestration in semi-arid mixedgrass and short-grass rangelands	Reeder et al.	Environmental Pollution	2002	Cheyenne, Wyoming	41.19	-104.88	1917		366	Temperate	temperate grassland	light		cattle	12	2	2															-20.0177	converted from C											9800.6	10094.1
609	g320						41.19	-104.88	1917		366	Temperate	temperate grassland	light		cattle	12	2	2															-20.0177	converted from C											9800.6	10094.1
610	g320						41.19	-104.88	1917		366	Temperate	temperate grassland	light		cattle	12	2	2															-20.0177	converted from C											9800.6	10094.1
614	g320					Fort Collins, Colorado	40.84	-104.71			325	Temperate	temperate grassland	light		cattle	55	4	4															-20	converted from C											5289.39	5561.16
615	g320						40.84	-104.71			325	Temperate	temperate grassland	light		cattle	55	4	4															-20	converted from C											5289.39	5561.16
616	g320						40.84	-104.71			325	Temperate	temperate grassland	light		cattle	55	4	4															-20	converted from C											5289.39	5561.16
620	g323	∑≈ƒ¡∂‘µ‰–Õ≤›‘≠Õ¡»¿”–ª˙Ãºº∞ »´µ™µƒ”∞œÏ	¡ıÈ™µ»	≤›“µø∆—ß	2010	Xi linhaote	43.4333	116.067		0.75	350	Temperate	temperate grassland	light		sheep	4	5	5															-15	defined
621	g323						43.4333	116.067		0.75	350	Temperate	temperate grassland	light		sheep	4	5	5															-15	defined
622	g323						43.4333	116.067		0.75	350	Temperate	temperate grassland	light		sheep	4	5	5															-15	defined
623	g323						43.4333	116.067		0.75	350	Temperate	temperate grassland	light		sheep	4	5	5															-15	defined
632	g324	∑≈ƒ¡∂‘Õ¡»¿Ãº°¢µ™∫¨¡øø’º‰±‰“Ïµƒ”∞œÏ	∫Ï√∑µ»	≤›“µø∆—ß	2013	Nei menggu	41.7833	111.883	1450		299.4	Temperate	temperate grassland	light		sheep		103	103															-15	defined
639	g334	Soil organic matter and microbial community responses to semiarid croplands and grasslands management	Ghimire et al.	Applied Soil Ecology	2019	USA	34.5833	-103.2	1348		466	Subtropical	temperate grassland	light		cattle		3	3															-15	defined
640	g334						34.5833	-103.2	1348		466	Subtropical	temperate grassland	light		cattle		3	3															-15	defined
641	g334						34.5833	-103.2	1348		466	Subtropical	temperate grassland	light		cattle		3	3															-15	defined
642	g334						34.5833	-103.2	1348		466	Subtropical	temperate grassland	light		cattle		3	3															-15	defined
643	g339	LONG-TERM GRAZING ALTERS SOIL TRACE GAS FLUXES FROM GRASSLANDS IN THE FOOTHILLS OF THE ROCKY MOUNTAINS, CANADA	Gao xinlei et al.	Land Degrad. Develop	2018	Canada	50.2	-113.9	1350	5.5	502	Temperate	temperate grassland	light		cattle	65	4	4											697.2	791.2	14.8	22.8	13.4825
644	g339						50.2	-113.9	1350	5.5	502	Temperate	temperate grassland	light		cattle	65	4	4											697.2	791.2	14.8	22.8	13.4825
645	g339						50.2	-113.9	1350	5.5	502	Temperate	temperate grassland	light		cattle	65	4	4											697.2	791.2	14.8	22.8	13.4825
670	g361	Long-Term Grazing Accelerated Litter Decomposition in Northern Temperate Grasslands	Chuan et al.	Ecosystems	2018	Alberta, Canada	51	-112		4.1	333	Temperate	temperate grassland	light		cattle	long term	5	5	284	121.5	144.226	64.846	144.226	64.846	-0.84906	0.10855	-162.5	5001.25	303.1	290.5	25.7148	32.8702	-4.15704
677	g367	∑≈ƒ¡∂‘¿‰›Ô∏˘º Õ¡»¿Œ¢…˙ŒÔ¡øÃº°¢ µ™∫ÕÕ¡»¿∫ÙŒ¸µƒ”∞œÏ	ÕıˆŒ≥Øµ»	’„Ω≠≈©¡÷¥Û—ß—ß±®	2017	Nei menggu	44.1667	116.467	1160	-0.4	365.6	Temperate	temperate grassland	light		sheep	3	3	3															-15	defined
679	g367						44.1667	116.467	1160	-0.4	365.6	Temperate	temperate grassland	light		sheep	3	3	3															-15	defined
688	g395	Carbon dioxide fluxes in a spatially and temporally heterogeneous temperate grassland	Risch et al.	Oecologia	2006	USA	44.9167	-110.167	1890			Temperate	temperate grassland	light	d	mixed		3	3											58.7	55	14.0296	19.399	-6.30324
692	g395						44.9167	-110.167	2100			Temperate	temperate grassland	light	d	mixed		3	3											99.2	98.5	43.6477	46.419	-0.705645
698	g420	Responses of growing-season soil respiration to water and nitrogen addition as affected by grazing intensity	Li et al.	Functional Ecology	2018	Nei menggu	43.6333	116.7	1200	0.3	346	Temperate	temperate grassland	light		sheep	10	6	6											255.75	149.532	36.0219	21.6131	-41.5321		1981.4	1800	307.61	273.431	307.61	273.431	-0.0960147	0.00786298	-181.395	28231.5
714	g441	Impact of reindeer herding on vegetation biomass and soil carbon content: a case study from sodankyl?, Finland	K?ster et al.	Boreal environment research	2013	Finland	67.35	26.6333		-1	499	Boreal	boreal forest	light	d	reindeer		20	20											3658.27	3059.35	712.23	226.619	-16.3717		1463.41	1430.89	569.106	195.122	569.106	195.122	-0.0224729	0.00849148	-32.5203	18097.7
715	g446	≤ªÕ¨∑≈ƒ¡ÕÀªØ≥Ã∂»µ‰–Õ≤›‘≠÷≤±ª °™Õ¡»¿œµÕ≥µƒ”–ª˙Ãº¥¢¡ø	»¯»Á¿≠µ»	≤›“µ—ß±®	2013	Nei menggu	43.4333	116.067	1250	0.75	350	Temperate	temperate grassland	light				5	5											451.47	263.38			-41.6617
716	g446						43.4333	116.067	1250	0.75	350	Temperate	temperate grassland	light				5	5											451.47	263.38			-41.6617
717	g446						43.4333	116.067	1250	0.75	350	Temperate	temperate grassland	light				5	5											451.47	263.38			-41.6617
718	g446						43.4333	116.067	1250	0.75	350	Temperate	temperate grassland	light				5	5											451.47	263.38			-41.6617
719	g446						43.4333	116.067	1250	0.75	350	Temperate	temperate grassland	light				5	5											451.47	263.38			-41.6617
720	g446						43.4333	116.067	1250	0.75	350	Temperate	temperate grassland	light				5	5											451.47	263.38			-41.6617
743	g448						52.83	4.7				Temperate	temperate grassland	light				10	10															-15	defined
744	g448						52.83	4.7				Temperate	temperate grassland	light				10	10															-15	defined
745	g448						52.83	4.7				Temperate	temperate grassland	light				10	10															-15	defined
746	g450	Bacterial and Fungal Community Structures in Loess Plateau Grasslands with Different Grazing Intensities	He et al.	Front. Microbiol	2017	Gan su	37.12	106.82	1650	7.1	359.3	Temperate	temperate grassland	light		sheep	13	3	3											405.7	312.93	95.8171	115.857	-22.8666
749	g451	ÍÛ≈£∑≈ƒ¡«ø∂»∂‘«‡≤ÿ∏ﬂ‘≠∂´‘µ∏ﬂ∫Æ≤›µÈ»∫¬‰Ω·ππ”Î Õ¡»¿¿ÌªØ–‘÷ µƒ”∞œÏ	÷‹π˙¿˚µ»	≤›“µø∆—ß	2019	Gan su	33.9833	102.033		3.16	679.2	Temperate	alpine grassland	light		yak		4	4											325	242.857	50	78.5714	-25.2747		1636.36	2090.91	181.818	303.03	181.818	303.03	0.245122	0.00833742	454.545	31221.3
752	g451					Qing hai	34.45	100.2		1.37	603.45	Temperate	alpine grassland	light		yak		4	4											321.429	239.286	57.1429	57.1429	-25.5556		1636.36	909.091	181.818	181.818	181.818	181.818	-0.587787	0.0130864	-727.273	16528.9
755	g453	Carbon Storage under Different Grazing Management in the Typical Steppe	Sarula et al.	Eurasian Soil Science	2014	Nei menggu	43.6333	116.7		0.3	346.1	Temperate	temperate grassland	light		sheep	6	5	5															25	converted from C											14074.1	14920.6
756	g453						43.6333	116.7		0.3	346.1	Temperate	temperate grassland	light		sheep	6	5	5															25	converted from C											14074.1	14920.6
757	g453						43.6333	116.7		0.3	346.1	Temperate	temperate grassland	light		sheep	6	5	5															25	converted from C											14074.1	14920.6
758	g453						43.6333	116.7		0.3	346.1	Temperate	temperate grassland	light		sheep	6	5	5															25	converted from C											14074.1	14920.6
759	g453						43.6333	116.7		0.3	346.1	Temperate	temperate grassland	light		sheep	6	5	5															25	converted from C											14074.1	14920.6
760	g453						43.6333	116.7		0.3	346.1	Temperate	temperate grassland	light		sheep	6	5	5															25	converted from C											14074.1	14920.6
782	g456	≤ªÕ¨∑≈ƒ¡«ø∂»œ¬∂Ãª®’Î√©ªƒƒÆ≤›‘≠÷≤±ª-Õ¡»¿œµÕ≥”–ª˙Ãº◊È∑÷¥¢¡øÃÿ’˜	Õı∫œ‘∆µ»	…˙Ã¨—ß±®	2016	Nei menggu	41.3333	109.267		3.4	281	Temperate	temperate grassland	light			6	10	10											98.92	68.37	32.0655	9.61332	-30.8835												9320.54	10452.4	862.439	1207.42
783	g456						41.3333	109.267		3.4	281	Temperate	temperate grassland	light			6	10	10											98.92	68.37	32.0655	9.61332	-30.8835												9320.54	10452.4	862.439	1207.42
784	g456						41.3333	109.267		3.4	281	Temperate	temperate grassland	light			6	10	10											98.92	68.37	32.0655	9.61332	-30.8835												9320.54	10452.4	862.439	1207.42
785	g456						41.3333	109.267		3.4	281	Temperate	temperate grassland	light			6	10	10											98.92	68.37	32.0655	9.61332	-30.8835												9320.54	10452.4	862.439	1207.42
804	g476	≤ªÕ¨∑≈ƒ¡«ø∂»∂‘Œ˝¡÷π˘¿’µ‰–Õ≤›‘≠ …˙≤˙¡¶º∞Ãº¥¢¡øµƒ”∞œÏ	∂≈±¶∫Ïµ»	ÀÆÕ¡±£≥÷—–æø	2018	Nei menggu	43.6333	116.7	1224	0.4	337	Temperate	temperate grassland	light		sheep	5	5	5															-17.8378	converted from C											12474.4	13730.2	748.823	1310.44
805	g476						43.6333	116.7	1224	0.4	337	Temperate	temperate grassland	light		sheep	5	5	5															-17.8378	converted from C											12474.4	13730.2	748.823	1310.44
806	g476						43.6333	116.7	1224	0.4	337	Temperate	temperate grassland	light		sheep	5	5	5															-17.8378	converted from C											12474.4	13730.2	748.823	1310.44
807	g476						43.6333	116.7	1224	0.4	337	Temperate	temperate grassland	light		sheep	5	5	5															-17.8378	converted from C											12474.4	13730.2	748.823	1310.44
808	g476						43.6333	116.7	1224	0.4	337	Temperate	temperate grassland	light		sheep	5	5	5															-17.8378	converted from C											12474.4	13730.2	748.823	1310.44
809	g476						43.6333	116.7	1224	0.4	337	Temperate	temperate grassland	light		sheep	5	5	5															-17.8378	converted from C											12474.4	13730.2	748.823	1310.44
822	g478	Grazing Impacts on Soil Carbon and Microbial Communities in a Mixed-Grass Ecosystem	Ingram et al.	Soil Biology and Biochemistry	2008	USA	41.1833	-104.883			425	Temperate	temperate grassland	light		cattle	21	2	2	144.7	80.2			28.5637	28.3234	-0.590139	0.0818442	-64.5	809.05	284.5	222.2			-21.8981
823	g478						41.1833	-104.883			425	Temperate	temperate grassland	light		cattle	21	2	2	144.7	80.2			28.5637	28.3234	-0.590139	0.0818442	-64.5	809.05	284.5	222.2			-21.8981
824	g478						41.1833	-104.883			425	Temperate	temperate grassland	light		cattle	21	2	2	144.7	80.2			28.5637	28.3234	-0.590139	0.0818442	-64.5	809.05	284.5	222.2			-21.8981
825	g478						41.1833	-104.883			425	Temperate	temperate grassland	light		cattle	21	2	2	144.7	80.2			28.5637	28.3234	-0.590139	0.0818442	-64.5	809.05	284.5	222.2			-21.8981
833	g484	Effects of grazing intensity and prescribed fire on soil physical and hydrological properties and pasture yield in the savanna woodlands of Burkina Faso	Savadogo et al.	Agriculture, Ecosystems and Environment	2007	Burkina Faso	12.2167	-2.7	300		841	Tropical	tropical grassland	light				4	4											311.111	228.472			-26.5625
837	g488	Carbon accumulation and storage in semi-arid sagebrush steppe: Effects of long-term grazing exclusion	Shrestha et al.	Agriculture, Ecosystems and Environment	2008	GM	42.64	-108.47	2166.5		213	Temperate	temperate grassland	light				54	54															-15	defined
838	g488					UGD	42.64	-108.47	1853.2		200	Temperate	temperate grassland	light				54	54															-15	defined
839	g488					Shon 8	42.95	-107.97	1597.1		203	Temperate	temperate grassland	light				54	54															-15	defined
840	g488					Shon 9	42.95	-107.97	1597.1		203	Temperate	temperate grassland	light				54	54															-15	defined
842	g492	Cold-season soil respiration in response to grazing and warming in High-Arctic Svalbard	Strebel et al.	Polar Research	2010	Spitsbergen	78.1667	16.1		-4.2	262	Boreal	tundra	light		reindeer		5	5															-15	defined
844	g492						78.1667	16.1		-4.2	262	Boreal	tundra	light		reindeer		5	5															-15	defined
853	g500	Overgrazing depresses soil carbon stock through changing plant diversity in temperate grassland of the Loess Plateau	Zhu et al.	Plant Soil Environ	2018	Shan xi	36.8167	107.25		8.4	352	Temperate	temperate grassland	light				3	3	1900	700	502.295	259.808	502.295	259.808	-0.998529	0.0692148	-1200	106600	1400	1400	381.051	155.885	0		11400	4500	7621.02	1385.64	7621.02	1385.64	-0.929536	0.180574	-6900	20000000
854	g500						36.8167	107.25		8.4	352	Temperate	temperate grassland	light				3	3	1900	700	502.295	259.808	502.295	259.808	-0.998529	0.0692148	-1200	106600	1400	1400	381.051	155.885	0		11400	4500	7621.02	1385.64	7621.02	1385.64	-0.929536	0.180574	-6900	20000000
855	g500						36.8167	107.25		8.4	352	Temperate	temperate grassland	light				3	3	1900	700	502.295	259.808	502.295	259.808	-0.998529	0.0692148	-1200	106600	1400	1400	381.051	155.885	0		11400	4500	7621.02	1385.64	7621.02	1385.64	-0.929536	0.180574	-6900	20000000
856	g500						36.8167	107.25		8.4	352	Temperate	temperate grassland	light				3	3	1900	700	502.295	259.808	502.295	259.808	-0.998529	0.0692148	-1200	106600	1400	1400	381.051	155.885	0		11400	4500	7621.02	1385.64	7621.02	1385.64	-0.929536	0.180574	-6900	20000000
857	g500						36.8167	107.25		8.4	352	Temperate	temperate grassland	light				3	3	1900	700	502.295	259.808	502.295	259.808	-0.998529	0.0692148	-1200	106600	1400	1400	381.051	155.885	0		11400	4500	7621.02	1385.64	7621.02	1385.64	-0.929536	0.180574	-6900	20000000
858	g500						36.8167	107.25		8.4	352	Temperate	temperate grassland	light				3	3	1900	700	502.295	259.808	502.295	259.808	-0.998529	0.0692148	-1200	106600	1400	1400	381.051	155.885	0		11400	4500	7621.02	1385.64	7621.02	1385.64	-0.929536	0.180574	-6900	20000000
875	g518	Nitrogen dynamics in an Alaskan salt marsh following spring use by geese	Zacheis et al.	Oecologia	2002	Alaska	61.25	-150.5				Boreal	wetland	light		single		8	8															-15	defined
876	g524	∑≈ƒ¡∂‘ªƒƒÆ≤›‘≠Õ¡»¿—¯∑÷º∞Œ¢…˙ŒÔ¡øµƒ”∞œÏ	ÀÔ∫£—‡µ»	ÀÆÕ¡±£≥÷Õ®±®	2015	Nei menggu	41.7667	112.017	1450	6.3	280	Temperate	temperate grassland	light				5	5											145.813	119.803	14.0993	19.3866	-17.8378		96.9458	102.266	19.8272	17.1836	19.8272	17.1836	0.0534252	0.0140123	5.3202	137.679
877	g524						41.7667	112.017	1450	6.3	280	Temperate	temperate grassland	light				5	5											145.813	119.803	14.0993	19.3866	-17.8378		96.9458	102.266	19.8272	17.1836	19.8272	17.1836	0.0534252	0.0140123	5.3202	137.679
878	g524						41.7667	112.017	1450	6.3	280	Temperate	temperate grassland	light				5	5											145.813	119.803	14.0993	19.3866	-17.8378		96.9458	102.266	19.8272	17.1836	19.8272	17.1836	0.0534252	0.0140123	5.3202	137.679
885	g525	Response of Organic and Inorganic Carbon and Nitrogen to Long-Term Grazing of the Shortgrass Steppe	Reeder et al.	Environmental Management	2004	Colorado, USA	40.84	-104.72			325	Temperate	temperate grassland	light				10	10	62.5	58.9	50.9127	58.1859	50.9127	58.1859	-0.0593255	0.163948	-3.6	597.77	228.8	227.9	61.9806	104.039	-0.393357		860.6	738.3	373.781	214.402	373.781	214.402	-0.15328	0.0272972	-122.3	18568.1
886	g525						40.84	-104.72			325	Temperate	temperate grassland	light				10	10	62.5	58.9	50.9127	58.1859	50.9127	58.1859	-0.0593255	0.163948	-3.6	597.77	228.8	227.9	61.9806	104.039	-0.393357		860.6	738.3	373.781	214.402	373.781	214.402	-0.15328	0.0272972	-122.3	18568.1
887	g525						40.84	-104.72			325	Temperate	temperate grassland	light				10	10	62.5	58.9	50.9127	58.1859	50.9127	58.1859	-0.0593255	0.163948	-3.6	597.77	228.8	227.9	61.9806	104.039	-0.393357		860.6	738.3	373.781	214.402	373.781	214.402	-0.15328	0.0272972	-122.3	18568.1
888	g525						40.84	-104.72			325	Temperate	temperate grassland	light				10	10	62.5	58.9	50.9127	58.1859	50.9127	58.1859	-0.0593255	0.163948	-3.6	597.77	228.8	227.9	61.9806	104.039	-0.393357		860.6	738.3	373.781	214.402	373.781	214.402	-0.15328	0.0272972	-122.3	18568.1
889	g525						40.84	-104.72			325	Temperate	temperate grassland	light				10	10	62.5	58.9	50.9127	58.1859	50.9127	58.1859	-0.0593255	0.163948	-3.6	597.77	228.8	227.9	61.9806	104.039	-0.393357		860.6	738.3	373.781	214.402	373.781	214.402	-0.15328	0.0272972	-122.3	18568.1
890	g525						40.84	-104.72			325	Temperate	temperate grassland	light				10	10	62.5	58.9	50.9127	58.1859	50.9127	58.1859	-0.0593255	0.163948	-3.6	597.77	228.8	227.9	61.9806	104.039	-0.393357		860.6	738.3	373.781	214.402	373.781	214.402	-0.15328	0.0272972	-122.3	18568.1
891	g525						40.84	-104.72			325	Temperate	temperate grassland	light				10	10	62.5	58.9	50.9127	58.1859	50.9127	58.1859	-0.0593255	0.163948	-3.6	597.77	228.8	227.9	61.9806	104.039	-0.393357		860.6	738.3	373.781	214.402	373.781	214.402	-0.15328	0.0272972	-122.3	18568.1
900	g531	Herbivore influence on soil microbial biomass and nitrogen mineralization in a northern grassland ecosystem: Yellowstone National Park	Tracy et al.	Oecologia	1998	Yellowstone, USA	44.43	-110.59				Temperate	temperate grassland	light	d			7	7											114	100	103.184	89.9555	-12.2807		480	606	216.952	460.361	216.952	460.361	0.233094	0.111627	126	37000
901	g532	Grazing depresses soil carbon storage through changing plant biomass and composition in a Tibetan alpine meadow	Sun et al.	PLANT SOIL ENVIRON	2011	Tibetan Plateau	33.9833	102	3500		620	Temperate	alpine grassland	light		mixed		10	10											429	285.2	75.8947	29.093	-33.5198		1905.8	1625.5	142.302	133.448	142.302	133.448	-0.159086	0.00123152	-280.3	3805.84
908	g541	Long-Term Consequences of Grazing and Burning on Northern Peatland Carbon Dynamics	Ward et al.	Ecosystems	2007	England	55.0833	-2.75			1900	Temperate	wetland	light		sheep		4	4											239.769	191.354			-20.1924
909	g546	Vertebrate herbivore-induced changes in plants and soils: linkages to ecosystem functioning in a semi-arid steppe	Chen et al.	Functional Ecology	2013	Nei menggu	43.6333	116.7	1200	0.5	336	Temperate	temperate grassland	light		sheep	5	5	5											172.075	175.346	27.8638	19.5394	1.90058		7.44552	6.39448	1.55946	0.844685	1.55946	0.844685	-0.152177	0.0122636	-1.05103	0.62908
910	g546						43.6333	116.7	1200	0.5	336	Temperate	temperate grassland	light		sheep	5	5	5											172.075	142.39	27.8638	32.842	-17.2515		7.44552	7.90069	1.55946	0.403952	1.55946	0.403952	0.0593379	0.00929661	0.455172	0.519016
929	g553						42.2667	112.783	1100	6.1	209.12	Temperate	temperate grassland	light	d	sheep		15	15											134.531	111.02	15.6735	19.5918	-17.4757
930	g553						42.2667	112.783	1100	6.1	209.12	Temperate	temperate grassland	light	d	sheep		15	15											134.531	111.02	15.6735	19.5918	-17.4757
931	g553						42.2667	112.783	1100	6.1	209.12	Temperate	temperate grassland	light	d	sheep		15	15											134.531	111.02	15.6735	19.5918	-17.4757
932	g553						42.2667	112.783	1100	6.1	209.12	Temperate	temperate grassland	light	d	sheep		15	15											134.531	114.939	15.6735	15.6735	-14.5631
933	g553						42.2667	112.783	1100	6.1	209.12	Temperate	temperate grassland	light	d	sheep		15	15											134.531	114.939	15.6735	15.6735	-14.5631
934	g553						42.2667	112.783	1100	6.1	209.12	Temperate	temperate grassland	light	d	sheep		15	15											134.531	114.939	15.6735	15.6735	-14.5631
939	g559	Impacts of Grazing and Climate Warming on C Pools and Decomposition Rates in Arctic Environments	Sjogersten et al.	Ecosystems	2012	Norway	78.1698	16.1083		-6.7	190	Boreal	tundra	light				5	5															-3.30579	converted from C
941	g559						78.1698	16.1083		-6.7	190	Boreal	tundra	light				5	5															-18.9189	converted from C
945	g563	–°·‘≤›∏ﬂ∫Æ≤›µÈµƒÕ¡»¿—¯∑÷“Ú◊”º∞ÀÆ∑÷∫¨¡ø∂‘ÍÛ≈£∑≈ƒ¡¬ µƒœÏ”¶ ¢Ú∂¨ºæ≤›≥°Õ¡»¿”™—¯“Ú◊”º∞ÀÆ∑÷∫¨¡øµƒ±‰ªØ	∂≠»´√Òµ»	Õ¡»¿Õ®±®	2005	Qing hai	33.6167	99.7833	4000	-1.2	569	Temperate	alpine grassland	light		yak	2	15	15															-15	defined
946	g563						33.6167	99.7833	4000	-1.2	569	Temperate	alpine grassland	light		yak	2	15	15															-15	defined
947	g563						33.6167	99.7833	4000	-1.2	569	Temperate	alpine grassland	light		yak	2	15	15															-15	defined
954	g564	–°·‘≤›∏ﬂ∫Æ≤›µÈÕ¡»¿”™—¯“Ú◊”º∞ÀÆ∑÷∫¨¡ø ∂‘ÍÛ≈£∑≈ƒ¡¬ µƒœÏ”¶ ¢Ò œƒºæ≤›≥°Õ¡»¿”™—¯“Ú◊”º∞ÀÆ∑÷∫¨¡øµƒ±‰ªØ	∂≠»´√Òµ»	Œ˜±±÷≤ŒÔ—ß±®	2004	Qing hai	33.6167	99.7833	4000	-1.2	569	Temperate	alpine grassland	light		yak	2	15	15															-15	defined
955	g564						33.6167	99.7833	4000	-1.2	569	Temperate	alpine grassland	light		yak	2	15	15															-15	defined
956	g564						33.6167	99.7833	4000	-1.2	569	Temperate	alpine grassland	light		yak	2	15	15															-15	defined
970	g568	Effect of grazing on carbon sequestration and tree growth that is developed in a silvopastoral system under wild cherry (Prunus avium L.)	Ferreiro et al.	Catena	2016	Spain	42.9833	-8.18333	380	12	1256	Temperate	temperate forest	light		sheep		2	2															-15	defined	301.604	705.882	151.253	272.255	151.253	272.255	0.850333	0.200128	404.278	48500.1
971	g568						42.9833	-8.18333	380	12	1256	Temperate	temperate forest	light		sheep		2	2															-15	defined	301.604	705.882	151.253	272.255	151.253	272.255	0.850333	0.200128	404.278	48500.1
972	g568						42.9833	-8.18333	380	12	1256	Temperate	temperate forest	light		sheep		2	2															-15	defined	301.604	705.882	151.253	272.255	151.253	272.255	0.850333	0.200128	404.278	48500.1
973	g568						42.9833	-8.18333	380	12	1256	Temperate	temperate forest	light		sheep		2	2															-15	defined	301.604	705.882	151.253	272.255	151.253	272.255	0.850333	0.200128	404.278	48500.1
997	g581	Long-term impacts of season of grazing on soil carbon sequestration and selected soil properties in the arid Eastern Cape, South Africa	Talore et al.	Plant Soil	2015	Cape	24.75	31.3667	1260		370.2	Tropical	temperate grassland	light			long term	5	5															-15	defined
998	g581						24.75	31.3667	1260		370.2	Tropical	temperate grassland	light			long term	5	5															-15	defined
999	g581						24.75	31.3667	1260		370.2	Tropical	temperate grassland	light			long term	5	5															-15	defined
1000	g581						24.75	31.3667	1260		370.2	Tropical	temperate grassland	light			long term	5	5															-15	defined
1001	g581						24.75	31.3667	1260		370.2	Tropical	temperate grassland	light			long term	5	5															-15	defined
1002	g581						24.75	31.3667	1260		370.2	Tropical	temperate grassland	light			long term	5	5															-15	defined
1003	g581						24.75	31.3667	1260		370.2	Tropical	temperate grassland	light			long term	5	5															-15	defined
1004	g581						24.75	31.3667	1260		370.2	Tropical	temperate grassland	light			long term	5	5															-15	defined
1005	g582	Grazing and solar irradiance drive patterns of change in two grassland plant communities in southern British Columbia	Cumming et al.	Journal of Arid Environments	2016	British Columbia	50.75	-120.417		6.8	330	Temperate	temperate grassland	light	d		14	3	3															-25.5
1006	g582						50.75	-120.417		6.8	330	Temperate	temperate grassland	light	d		14	3	3															-25.5
1010	g587	Assessing the relationship between fire and grazing on soil characteristics and mite communities in a semi-arid savanna of northern Australia	Beyer et al.	Pedobiologia	2011	Northern Territory	-16.1181	130.958			680	Tropical	tropical grassland	light				3	3															-15	defined
1019	g595	Carbon storage in low-alpine grassland soils: effects of different grazing intensities of sheep	Martinsen et al.	European Journal of Soil Science	2011	Norway	60.6667	7.91667		-1.5	1000	Boreal	tundra	light		sheep	7	17	17															-15	defined
1021	g595						60.6667	7.91667		-1.5	1000	Boreal	tundra	light		sheep	7	8	8															-15	defined
1023	g596	Slope position regulates response of carbon and nitrogen stocks to cattle grazing on rough fescue grassland	Zhang et al.	Journal of Soils and Sediments	2018	Alberta	50.2	-113.9		5.3	494	Temperate	temperate grassland	light			68	4	4															6.93069	converted from C
1074	g602	Long-term impacts of grazing intensity on soil carbon sequestration and selected soil properties in the arid Eastern Cape, South Africa	Talore et al.	J Sci Food Agric	2016	Cape	24.75	31.3667	1900		373	Tropical	temperate grassland	light		sheep		5	5															-15	defined
1075	g602						24.75	31.3667	1900		373	Tropical	temperate grassland	light		sheep		5	5															-15	defined
1076	g602						24.75	31.3667	1900		373	Tropical	temperate grassland	light		sheep		5	5															-15	defined
1077	g602						24.75	31.3667	1900		373	Tropical	temperate grassland	light		sheep		5	5															-15	defined
1082	g604	≤ªÕ¨∑≈ƒ¡«ø∂»∂‘À‡±±∏ﬂ∫Æ≤›‘≠Õ¡»¿∑ ¡¶µƒ”∞œÏ	—Ó∫Ï…∆µ»	ÀÆÕ¡±£≥÷—ß±®	2009	Gan su	39.1167	95.6		6.3	280	Temperate	alpine grassland	light				3	3															-15	defined
1083	g604						39.1167	95.6		6.3	280	Temperate	alpine grassland	light				3	3															-15	defined
1084	g604						39.1167	95.6		6.3	280	Temperate	alpine grassland	light				3	3															-15	defined
1091	g605	∂Ãª®’Î√©ªƒƒÆ≤›‘≠≤ªÕ¨‘ÿ–Û¬ ∂‘Õ¡»¿µƒ”∞œÏ	∂°∫£æ˝µ»	÷–π˙…˙Ã¨≈©“µ—ß±®	2016	Nei menggu	41.7833	111.883	1450		280	Temperate	temperate grassland	light		sheep	9	3	3															-15	defined
1092	g605						41.7833	111.883	1450		280	Temperate	temperate grassland	light		sheep	9	3	3															-15	defined
1098	g607	The pattern between nitrogen mineralization and grazing intensities in an Inner Mongolian typical steppe	Xu et al.	Plant Soil	2007	Nei menggu	43.8333	116.567	1100	-0.4	350	Temperate	temperate grassland	light		sheep	17	3	3											92.1	114.86	17.5976	46.4016	24.7123
1103	g612	Grazing effects on the greenhouse gas balance of a temperate steppe ecosystem	Schonbach et al.	Nutr Cycl Agroecosyst	2012	Nei menggu	43.6333	116.7	1200	0.7	335	Temperate	temperate grassland	light		sheep	4	5	5															-15	defined
1106	g613	Grazing management impacts on vegetation, soil biota and soil chemical, physical and hydrological properties in tall grass prairie	Teague et al.	Agriculture, Ecosystems and Environment	2011	USA	33.267	-98.133	315	18.1	820	Subtropical	temperate grassland	light			9	3	3											514.9	468			-9.10856
1107	g613						33.267	-98.133	315	18.1	820	Subtropical	temperate grassland	light			9	3	3											514.9	396			-23.0919
1110	g616	∑≈ƒ¡«ø∂»∂‘ÃÏ…Ω±±∆¬≤›µÈ≤›‘≠Õ¡»¿”–ª˙Ãºµƒ”∞œÏ	∂°Ê∏µ»	Œ˜ƒœ≈©“µ—ß±®	2014	Xin jiang	43.5333	87.4167	1620	3.3	362.4	Temperate	temperate grassland	light				5	5															-15	defined
1111	g616						43.5333	87.4167	1620	3.3	362.4	Temperate	temperate grassland	light				5	5															-15	defined
1112	g616						43.5333	87.4167	1620	3.3	362.4	Temperate	temperate grassland	light				5	5															-15	defined
1113	g616						43.5333	87.4167	1620	3.3	362.4	Temperate	temperate grassland	light				5	5															-15	defined
1114	g616						43.5333	87.4167	1620	3.3	362.4	Temperate	temperate grassland	light				5	5															-15	defined
1115	g616						43.5333	87.4167	1620	3.3	362.4	Temperate	temperate grassland	light				5	5															-15	defined
1116	g616						43.5333	87.4167	1620	3.3	362.4	Temperate	temperate grassland	light				5	5															-15	defined
1136	f12	Carbon Storage under Different Grazing Management in the Typical Steppe	Sarula et al.	Eurasian Soil Science	2014	Nei menggu	43.6333	116.7		0.3	346.1	Temperate	temperate grassland	light		sheep	6	5	5															31.25	converted from C
1137	f12						43.6333	116.7		0.3	346.1	Temperate	temperate grassland	light		sheep	6	5	5															31.25	converted from C
1138	f12						43.6333	116.7		0.3	346.1	Temperate	temperate grassland	light		sheep	6	5	5															31.25	converted from C
1139	f12						43.6333	116.7		0.3	346.1	Temperate	temperate grassland	light		sheep	6	5	5															31.25	converted from C
1140	f12						43.6333	116.7		0.3	346.1	Temperate	temperate grassland	light		sheep	6	5	5															31.25	converted from C
1141	f12						43.6333	116.7		0.3	346.1	Temperate	temperate grassland	light		sheep	6	5	5															31.25	converted from C
1179	f47	Effects of Enclosure Years on Soil Physicochemical Properties of Sandy Grassland	Huang rong et al.	Journal of Soil and Water Conservation	2014	Gan su	37.15	102.633	1690	7.6	180	Temperate	shrubland	light	d			3	3											49.96	45.84	2.85788	2.702	-8.2466
1180	f47						37.15	102.633	1690	7.6	180	Temperate	shrubland	light	d			3	3											49.96	45.84	2.85788	2.702	-8.2466
1181	f47						37.15	102.633	1690	7.6	180	Temperate	shrubland	light	d			3	3											49.96	45.84	2.85788	2.702	-8.2466
1189	f49						43.4333	116.067		-0.4	350	Temperate	temperate grassland	light	d			9	9	101.781	11.5763	34.2589	6.8573	34.2589	6.8573	-2.17387	0.0515757	-90.2048	135.632	103.235	81.3611	13.3181	17.1429	-21.1883		1398.86	1220.2			494.489	384.241	-0.136643	0.0249023	-178.66	43573.3
1190	f49						43.4333	116.067		-0.4	350	Temperate	temperate grassland	light	d			9	9	101.781	11.5763	34.2589	6.8573	34.2589	6.8573	-2.17387	0.0515757	-90.2048	135.632	103.235	81.3611	13.3181	17.1429	-21.1883		1398.86	1220.2			494.489	384.241	-0.136643	0.0249023	-178.66	43573.3
1191	f49						43.4333	116.067		-0.4	350	Temperate	temperate grassland	light	d			9	9	101.781	11.5763	34.2589	6.8573	34.2589	6.8573	-2.17387	0.0515757	-90.2048	135.632	103.235	81.3611	13.3181	17.1429	-21.1883		1398.86	1220.2			494.489	384.241	-0.136643	0.0249023	-178.66	43573.3
1192	f49						43.4333	116.067		-0.4	350	Temperate	temperate grassland	light	d			9	9	101.781	11.5763	34.2589	6.8573	34.2589	6.8573	-2.17387	0.0515757	-90.2048	135.632	103.235	81.3611	13.3181	17.1429	-21.1883		1398.86	1220.2			494.489	384.241	-0.136643	0.0249023	-178.66	43573.3
1193	f49						43.4333	116.067		-0.4	350	Temperate	temperate grassland	light	d			9	9	101.781	11.5763	34.2589	6.8573	34.2589	6.8573	-2.17387	0.0515757	-90.2048	135.632	103.235	81.3611	13.3181	17.1429	-21.1883		1398.86	1220.2			494.489	384.241	-0.136643	0.0249023	-178.66	43573.3
1194	f49						43.4333	116.067		-0.4	350	Temperate	temperate grassland	light	d			9	9	101.781	11.5763	34.2589	6.8573	34.2589	6.8573	-2.17387	0.0515757	-90.2048	135.632	103.235	81.3611	13.3181	17.1429	-21.1883		1398.86	1220.2			494.489	384.241	-0.136643	0.0249023	-178.66	43573.3
1195	f49						43.4333	116.067		-0.4	350	Temperate	temperate grassland	light	d			9	9	101.781	11.5763	34.2589	6.8573	34.2589	6.8573	-2.17387	0.0515757	-90.2048	135.632	103.235	81.3611	13.3181	17.1429	-21.1883		1398.86	1220.2			494.489	384.241	-0.136643	0.0249023	-178.66	43573.3
1203	f96	Carbon and nitrogen store and storage potential as affected by land-use in a Leymus chinensis grassland of northern China	Ne nianpeng et al.	Soil Biology & Biochemistry	2008	Nei menggu	43.55	116.667	1200	1.1	345	Temperate	temperate grassland	light				10	10											120.784	53.3333	12.4011	12.4011	-55.8442												15552.6	12789.5	748.961	499.307
1206	f96					Nei menggu	43.55	116.667	1200	1.1	345	Temperate	temperate grassland	light				10	10											120.784	53.3333	12.4011	12.4011	-55.8442												15552.6	12789.5	748.961	499.307
1207	f96						43.55	116.667	1200	1.1	345	Temperate	temperate grassland	light				10	10											120.784	53.3333	12.4011	12.4011	-55.8442												15552.6	12789.5	748.961	499.307
1208	f96						43.55	116.667	1200	1.1	345	Temperate	temperate grassland	light				10	10											120.784	53.3333	12.4011	12.4011	-55.8442												15552.6	12789.5	748.961	499.307
1209	f96						43.55	116.667	1200	1.1	345	Temperate	temperate grassland	light				10	10											120.784	53.3333	12.4011	12.4011	-55.8442												15552.6	12789.5	748.961	499.307
1210	f96						43.55	116.667	1200	1.1	345	Temperate	temperate grassland	light				10	10											120.784	53.3333	12.4011	12.4011	-55.8442												15552.6	12789.5	748.961	499.307
1211	f96						43.55	116.667	1200	1.1	345	Temperate	temperate grassland	light				10	10											120.784	53.3333	12.4011	12.4011	-55.8442												15552.6	12789.5	748.961	499.307
1224	f99	Influence of historic sheep grazing on vegetation and soil properties of a Desert Steppe in Inner Mongolia	Li chunli et al.	Agriculture, Ecosystems and Environment	2008	Nei menggu	41.7667	111.883	1450		280	Temperate	temperate grassland	light		sheep		3	3															-15	defined
1241	f106	Optimizing management to conserve plant diversity and soil carbon stock of semi-arid grasslands on the Loess Plateau	Chai qinling et al.	Catena	2019	Ning xia	36.1667	106.35	2000	6.9	425.4	Temperate	temperate grassland	light	d	sheep		5	5	1412.1	101	222.265	23.9259	222.265	23.9259	-2.63771	0.0161784	-1311.1	9994.85	233.1	180	53.6656	19.0066	-22.7799		1953.9	2404.9	571.539	596.583	571.539	596.583	0.207681	0.0294204	451	136514
1242	f106						36.1667	106.35	2000	6.9	425.4	Temperate	temperate grassland	light	d	sheep		5	5	1412.1	101	222.265	23.9259	222.265	23.9259	-2.63771	0.0161784	-1311.1	9994.85	233.1	180	53.6656	19.0066	-22.7799		1953.9	2404.9	571.539	596.583	571.539	596.583	0.207681	0.0294204	451	136514
1243	f106						36.1667	106.35	2000	6.9	425.4	Temperate	temperate grassland	light	d	sheep		5	5	1412.1	101	222.265	23.9259	222.265	23.9259	-2.63771	0.0161784	-1311.1	9994.85	233.1	180	53.6656	19.0066	-22.7799		1953.9	2404.9	571.539	596.583	571.539	596.583	0.207681	0.0294204	451	136514
1244	f106						36.1667	106.35	2000	6.9	425.4	Temperate	temperate grassland	light	d	sheep		5	5	1412.1	101	222.265	23.9259	222.265	23.9259	-2.63771	0.0161784	-1311.1	9994.85	233.1	180	53.6656	19.0066	-22.7799		1953.9	2404.9	571.539	596.583	571.539	596.583	0.207681	0.0294204	451	136514
1245	f106						36.1667	106.35	2000	6.9	425.4	Temperate	temperate grassland	light	d	sheep		5	5	1412.1	101	222.265	23.9259	222.265	23.9259	-2.63771	0.0161784	-1311.1	9994.85	233.1	180	53.6656	19.0066	-22.7799		1953.9	2404.9	571.539	596.583	571.539	596.583	0.207681	0.0294204	451	136514
1246	f106						36.1667	106.35	2000	6.9	425.4	Temperate	temperate grassland	light	d	sheep		5	5	1412.1	101	222.265	23.9259	222.265	23.9259	-2.63771	0.0161784	-1311.1	9994.85	233.1	180	53.6656	19.0066	-22.7799		1953.9	2404.9	571.539	596.583	571.539	596.583	0.207681	0.0294204	451	136514
1247	f106						36.1667	106.35	2000	6.9	425.4	Temperate	temperate grassland	light	d	sheep		5	5	1412.1	101	222.265	23.9259	222.265	23.9259	-2.63771	0.0161784	-1311.1	9994.85	233.1	180	53.6656	19.0066	-22.7799		1953.9	2404.9	571.539	596.583	571.539	596.583	0.207681	0.0294204	451	136514
1248	f106						36.1667	106.35	2000	6.9	425.4	Temperate	temperate grassland	light	d	sheep		5	5	1412.1	101	222.265	23.9259	222.265	23.9259	-2.63771	0.0161784	-1311.1	9994.85	233.1	180	53.6656	19.0066	-22.7799		1953.9	2404.9	571.539	596.583	571.539	596.583	0.207681	0.0294204	451	136514
1249	f106						36.1667	106.35	2000	6.9	425.4	Temperate	temperate grassland	light	d	sheep		5	5	1412.1	101	222.265	23.9259	222.265	23.9259	-2.63771	0.0161784	-1311.1	9994.85	233.1	180	53.6656	19.0066	-22.7799		1953.9	2404.9	571.539	596.583	571.539	596.583	0.207681	0.0294204	451	136514
1250	f106						36.1667	106.35	2000	6.9	425.4	Temperate	temperate grassland	light	d	sheep		5	5	1412.1	101	222.265	23.9259	222.265	23.9259	-2.63771	0.0161784	-1311.1	9994.85	233.1	180	53.6656	19.0066	-22.7799		1953.9	2404.9	571.539	596.583	571.539	596.583	0.207681	0.0294204	451	136514
1251	f106						36.1667	106.35	2000	6.9	425.4	Temperate	temperate grassland	light	d	sheep		5	5	1412.1	101	222.265	23.9259	222.265	23.9259	-2.63771	0.0161784	-1311.1	9994.85	233.1	180	53.6656	19.0066	-22.7799		1953.9	2404.9	571.539	596.583	571.539	596.583	0.207681	0.0294204	451	136514
1252	f106						36.1667	106.35	2000	6.9	425.4	Temperate	temperate grassland	light	d	sheep		5	5	1412.1	101	222.265	23.9259	222.265	23.9259	-2.63771	0.0161784	-1311.1	9994.85	233.1	180	53.6656	19.0066	-22.7799		1953.9	2404.9	571.539	596.583	571.539	596.583	0.207681	0.0294204	451	136514
1321	f153						43.6167	116.7		0.4	331	Temperate	temperate grassland	light	d			12	12											287.97	258.45	87.7111	235.351	-10.2511		10139	11049.4	7591.96	11112.6	7591.96	11112.6	0.0859877	0.131013	910.41	15093969
1322	f153						43.6167	116.7		0.4	332	Temperate	temperate grassland	light	d			12	12											287.97	258.45	87.7111	235.351	-10.2511		10139	11049.4	7591.96	11112.6	7591.96	11112.6	0.0859877	0.131013	910.41	15093969
1323	f153						43.6167	116.7		0.4	333	Temperate	temperate grassland	light	d			12	12											287.97	258.45	87.7111	235.351	-10.2511		10139	11049.4	7591.96	11112.6	7591.96	11112.6	0.0859877	0.131013	910.41	15093969
1324	f153						43.6167	116.7		0.4	334	Temperate	temperate grassland	light	d			12	12											287.97	258.45	87.7111	235.351	-10.2511		10139	11049.4	7591.96	11112.6	7591.96	11112.6	0.0859877	0.131013	910.41	15093969
1325	f153						43.6167	116.7		0.4	335	Temperate	temperate grassland	light	d			12	12											287.97	258.45	87.7111	235.351	-10.2511		10139	11049.4	7591.96	11112.6	7591.96	11112.6	0.0859877	0.131013	910.41	15093969
1326	f153						43.6167	116.7		0.4	336	Temperate	temperate grassland	light	d			12	12											287.97	258.45	87.7111	235.351	-10.2511		10139	11049.4	7591.96	11112.6	7591.96	11112.6	0.0859877	0.131013	910.41	15093969
1372	a4	Microbial quality of soil from the Pampa biome in response to different grazing pressures	Vargas	Genetics and molecular biology	2015	Brazil	-30.0833	-51.6667	46			Subtropical	temperate grassland	light				3	3															-15	defined
1406	a10						-38	-72	70	18.2	1607	Subtropical	temperate grassland	light			2	3	3															-15	defined
1408	a10						-38	-72	70	18.2	1607	Subtropical	temperate grassland	light			2	3	3															-15	defined
1409	a11	Long-lasting effects of sheep grazing on vegetation and soil in a semiarid rangeland, south Patagonia, Argentina	Ferrante	In?International Rangeland Congress	2011	Argentina	-49.3195	-70.4613	140	11.6	170	Temperate	temperate grassland	light			13	3	3															-15	defined
1415	a15	Biological soil crusts greatly contribute to small-scale soil heterogeneity along a grazing gradient	Concostrina-Zubiri	Soil Biology and Biochemistry	2013	Bare soil, Mexico	21.8167	-101.617	2200	17.5	450	Subtropical	tropical grassland	light		cattle	27	5	5															-15	defined
1416	a15					Cyanobacteria	21.8167	-101.617	2200	17.5	450	Subtropical	tropical grassland	light		cattle	27	5	5															-15	defined
1417	a15					D. diacapsis	21.8167	-101.617	2200	17.5	450	Subtropical	tropical grassland	light		cattle	27	5	5															-15	defined
1438	a18	The Impact of Livestock Grazing on Soil Characteristics in Mount Kilimanjaro, Tanzania	Mligo	Journal of Geoscience and Environment Protection	2015	Tanzania	-2.75	37				Tropical	tropical grassland	light		mixed	20	10	10															-15	defined
1439	a18						-2.75	37				Tropical	tropical grassland	light		mixed	20	10	10															-15	defined
1440	a18						-2.75	37				Tropical	tropical grassland	light		mixed	20	10	10															-15	defined
1460	a22	Effects of Herbivory on Plant and Soil Characteristics; Allometric Relationships Change among Different Grazing Sites	Ahmadpour	Environmental Resources Research	2015	Iran	36.7789	56.9639	1050	12.5	280	Subtropical	temperate grassland	light			30	4	4															-15	defined
1462	a25	Legacy effects of different land-use histories interact with current grazing patterns to determine grazing lawn soil properties	Fox	Ecosystems	2015	old boma, South Africa	-27.5	31.3333	1446	15.5	763	Tropical	temperate grassland	light		mixed	39	13	13															-15	defined
1463	a25					old boma, South Africa	-27.5	31.3333	1446	15.5	763	Tropical	temperate grassland	light		mixed	39	13	13															-15	defined
1466	a25					Natural, South Africa	-27.5	31.3333	1446	15.5	763	Tropical	temperate grassland	light		mixed	39	11	11															-15	defined
1467	a25					Natural, South Africa	-27.5	31.3333	1446	15.5	763	Tropical	temperate grassland	light		mixed	39	11	11															-15	defined
1470	a25					old field, South Africa	-27.5	31.3333	1446	15.5	763	Tropical	temperate grassland	light		mixed	39	8	8															-15	defined
1471	a25					old field, South Africa	-27.5	31.3333	1446	15.5	763	Tropical	temperate grassland	light		mixed	39	8	8															-15	defined
[truncated: 156 more columns]

## Sheet: read me file
Title: the title of collected papers
Author: the author of collected papers
Journal: the journal of collected papers
Year: the published year of collected papers
Lat..N.: latitude(°N)
Lon..E.: longitude(°E)
MAT: mean annual temperature
MAP: mean annual precipitation
n.con: number of replicates of the control treatment
n.gra: number of replicates of grazing treatments
inten.note: "d" represents GI category defined based on aboveground biomass change
lit: Litter production(g/m2)
abo: Aboveground biomass(g/m2)
abo.note: abo changes were estimated based on GI categoty (defined) or abo carbon changes (converted from C)
bel: Belowground biomass(g/m2)
ecs: Ecosystem carbon storage(g/m2)
acs: Aboveground vegetation carbon storage(g/m2)
bcs: Root carbon storage(g/m2)
om: Organic matter(g/kg)
soc: SOC(g/kg)
soc.conver: y represents SOM*0.5
bd: Bulk density(g/cm3)
bd.conver: y represents bd estimated from bd-soc relationship
cs: soil carbon stroage(tC/ha)
tn: Total Nitrogen (%)
cn: C:N
ns: Nitrogen stroage(t/hm2)
mbc: mg/kg
mbn: mg/kg
ph:
sand: %
silt: %
clay: %
sm: %
#####################################################
**.con: data of the control treatment
**.gra: data of the grazing treatment
**.con.sd: standard deviation of the control treatment
**.con.sd: standard deviation of the grazing treatment
impu.**.con.sd: imputed standard deviation of the control treatment
impu.**.gra.sd: imputed standard deviation of the grazing treatment
**.yi: effect size (log response ratio)
**.vi: variance of LRR
