# Supplementary material for: US grass-fed beef is as carbon intensive as industrial beef and ≈10-fold more intensive than common protein-dense alternatives
Source: Proc Natl Acad Sci U S A. 2025 Mar 17;122(12):e2404329122. doi: 10.1073/pnas.2404329122 (PMC11962457; doi:10.1073/pnas.2404329122)
Supplement: Supplementary file 3 — Dataset S02 (CSV) [file pnas.2404329122.sd02.csv]

Source	Region	Dominant species	Grassland type	altitude m a.s.l	Longitude (��)	Latitude (��)	Mean annual precipitation (mm)	Mean annual temperature (��)	Grazing intensity	GE age (yr)	SOC��g kg-1��			BD(g cm-3)			SOC storage��Mg ha-1��			STN��g kg-1��			STN storage��Mg ha-1��			AGB��g m-2��		BGB(g m-2)
Source	Region	Dominant species	Grassland type	altitude m a.s.l	Longitude (��)	Latitude (��)	Mean annual precipitation (mm)	Mean annual temperature (��)	Grazing intensity	GE age (yr)	Layer (cm)	CK	GE	Layer (cm)	CK	GE	Layer (cm)	CK	GE	Layer (cm)	CK	GE	Layer (cm)	CK	GE	CK	GE	Layer (cm)	CK	GE
1	Gansu	Kobresia humilis	Alpine grassland		102.5	37.3	416	-0.1	heavy(1.64 animals ha-1)	6	0-15	107	111	0-15	0.5	0.37	802.5			0-15	7.9	7.9
1	Gansu	Kobresia humilis	Alpine grassland		102.5	37.3	416	-0.1	heavy(1.64 animals ha-2)	8	0-15	112	112	0-15	0.5	0.37				0-15	7.9	7.6				219.2	477.3	0-15	1252.1	799.5
2	Inner Mongolia	Stipa grandis	Temperate steppe		116.7	43.63	350	0.4		5	0-10	20.3	24.3	0-10	1.31	1.15				0-10	2	2.3				120	215.7
2	Inner Mongolia	Stipa grandis	Temperate steppe		116.7	43.63	350	0.4		25	0-10	20.3	21.6	0-10	1.31	1.24				0-10	2	2				120	218.7
3	Inner Mongolia	Setaria viridis	Desert steppe		105.58	39.13	134	9	heavy	2	0-20	1.81	1.95		1.22	1.21				0-20	0.29	0.3				66.37	72.72
3	Inner Mongolia	Setaria viridis	Desert steppe		105.58	39.13	134	9	heavy	2	20-40	1.65	1.77		1.23	1.22				20-40	0.27	0.29
3	Inner Mongolia	Setaria viridis	Desert steppe		105.58	39.13	134	9	heavy	6	0-20	1.81	2.21		1.22	1.19				0-20	0.29	0.33				66.37	105.2
3	Inner Mongolia	Setaria viridis	Desert steppe		105.58	39.13	134	9	heavy	6	20-40	1.65	1.89		1.23	1.21				20-40	0.27	0.31
4	Naiman, Inner Mongolia	Stipa grandis, Leymus chinensis, and Agropyron cristatum communities	Desert steppe		120.72	42.97	366	6.8	overgrazing	7	0-10	0.48	0.59		1.38	1.35				0-10	0.05	0.07				30	87	35	205.3
4	Naiman, Inner Mongolia	Stipa grandis, Leymus chinensis, and Agropyron cristatum communities	Desert steppe		120.72	42.97	366	6.8	overgrazing	7	20-Oct	0.38	0.72		1.41	1.33				20-Oct	0.06	0.06
4	Naiman, Inner Mongolia	Stipa grandis, Leymus chinensis, and Agropyron cristatum communities	Desert steppe		120.72	42.97	366	6.8	overgrazing	7	20-40	0.31	0.63		1.43	1.35				20-40	0.05	0.05
4	Naiman, Inner Mongolia	Stipa grandis, Leymus chinensis, and Agropyron cristatum communities	Desert steppe		120.72	42.97	366	6.8	overgrazing	7	40-60	0.31	0.64		1.43	1.34				40-60	0.04	0.12
4	Naiman, Inner Mongolia	Stipa grandis, Leymus chinensis, and Agropyron cristatum communities	Desert steppe		120.72	42.97	366	6.8	overgrazing	7	60-100	0.3	0.63		1.44	1.35				60-100	0.04	0.11
4	Naiman, Inner Mongolia	Stipa grandis, Leymus chinensis, and Agropyron cristatum communities	Desert steppe		120.72	42.97	366	6.8	overgrazing	12	0-10	0.48	1.64		1.38	1.23				0-10	0.05	0.08				30	200.1	35	594
4	Naiman, Inner Mongolia	Stipa grandis, Leymus chinensis, and Agropyron cristatum communities	Desert steppe		120.72	42.97	366	6.8	overgrazing	12	20-Oct	0.38	0.79		1.41	1.32				20-Oct	0.06	0.07
4	Naiman, Inner Mongolia	Stipa grandis, Leymus chinensis, and Agropyron cristatum communities	Desert steppe		120.72	42.97	366	6.8	overgrazing	12	20-40	0.31	0.64		1.43	1.34				20-40	0.05	0.06
4	Naiman, Inner Mongolia	Stipa grandis, Leymus chinensis, and Agropyron cristatum communities	Desert steppe		120.72	42.97	366	6.8	overgrazing	12	40-60	0.31	0.64		1.43	1.34				40-60	0.04	0.06
4	Naiman, Inner Mongolia	Stipa grandis, Leymus chinensis, and Agropyron cristatum communities	Desert steppe		120.72	42.97	366	6.8	overgrazing	12	60-100	0.3	0.51		1.44	1.37				60-100	0.04	0.06
4	Naiman, Inner Mongolia	Stipa grandis, Leymus chinensis, and Agropyron cristatum communities	Desert steppe		120.72	42.97	366	6.8	overgrazing	25	0-10	0.48	3.71		1.38	1.13				0-10	0.05	0.35				30	285	35	735.6
4	Naiman, Inner Mongolia	Stipa grandis, Leymus chinensis, and Agropyron cristatum communities	Desert steppe		120.72	42.97	366	6.8	overgrazing	25	20-Oct	0.38	1.96		1.41	1.21				20-Oct	0.06	0.22
4	Naiman, Inner Mongolia	Stipa grandis, Leymus chinensis, and Agropyron cristatum communities	Desert steppe		120.72	42.97	366	6.8	overgrazing	25	20-40	0.31	1.23		1.43	1.26				20-40	0.05	0.19
4	Naiman, Inner Mongolia	Stipa grandis, Leymus chinensis, and Agropyron cristatum communities	Desert steppe		120.72	42.97	366	6.8	overgrazing	25	40-60	0.31	0.79		1.43	1.32				40-60	0.04	0.07
4	Naiman, Inner Mongolia	Stipa grandis, Leymus chinensis, and Agropyron cristatum communities	Desert steppe		120.72	42.97	366	6.8	overgrazing	25	60-100	0.3	0.79		1.44	1.32				60-100	0.04	0.06
5	Inner Mongolia	Leymus chinensis,Stipa krylovii	typical meadow		115.34	41.88	407	1.6	overgrazing	8	0-10	19.56	23.41	0-10	1.39	1.39				0-10	1.27	1.57
5	Inner Mongolia	Leymus chinensis,Stipa krylovii	typical meadow		115.34	41.88	407	1.6	overgrazing	8	20-Oct	13.93	14.37	20-Oct	1.58	1.54				20-Oct	0.88	0.89
5	Inner Mongolia	Leymus chinensis,Stipa krylovii	typical meadow		115.34	41.88	407	1.6	overgrazing	8	20-30	12.44	13.19	20-30	1.66	1.59				20-30	0.59	0.76
5	Inner Mongolia	Leymus chinensis,Stipa krylovii	typical meadow		115.34	41.88	407	1.6	overgrazing	11	0-10	19.56	24.29	0-10	1.39	1.36				0-10	1.27	1.73
5	Inner Mongolia	Leymus chinensis,Stipa krylovii	typical meadow		115.34	41.88	407	1.6	overgrazing	11	20-Oct	13.93	16.74	20-Oct	1.58	1.44				20-Oct	0.88	1.16
5	Inner Mongolia	Leymus chinensis,Stipa krylovii	typical meadow		115.34	41.88	407	1.6	overgrazing	11	20-30	12.44	13.33	20-30	1.66	1.54				20-30	0.59	0.96
5	Inner Mongolia	Leymus chinensis,Stipa krylovii	typical meadow		115.34	41.88	407	1.6	overgrazing	14	0-10	19.56	34.67	0-10	1.39	1.21				0-10	1.27	2.05
5	Inner Mongolia	Leymus chinensis,Stipa krylovii	typical meadow		115.34	41.88	407	1.6	overgrazing	14	20-Oct	13.93	32.15	20-Oct	1.58	1.34				20-Oct	0.88	1.94
5	Inner Mongolia	Leymus chinensis,Stipa krylovii	typical meadow		115.34	41.88	407	1.6	overgrazing	14	20-30	12.44	24.59	20-30	1.66	1.44				20-30	0.59	1.23
5	Inner Mongolia	Leymus chinensis,Stipa krylovii	typical meadow		115.34	41.88	407	1.6	overgrazing	21	0-10	19.56	23.7037	0-10	1.39	1.42				0-10	1.27	1.64
5	Inner Mongolia	Leymus chinensis,Stipa krylovii	typical meadow		115.34	41.88	407	1.6	overgrazing	21	20-Oct	13.93	20.29	20-Oct	1.58	1.46				20-Oct	0.88	1.45
5	Inner Mongolia	Leymus chinensis,Stipa krylovii	typical meadow		115.34	41.88	407	1.6	overgrazing	21	20-30	12.44	15.26	20-30	1.66	1.48				20-30	0.59	1.07
5	Inner Mongolia	Leymus chinensis,Stipa krylovii	typical meadow		115.34	41.88	407	1.6	overgrazing	25	0-10	19.56	27.11		0.92	0.88				0-10	1.27	1.13
5	Inner Mongolia	Leymus chinensis,Stipa krylovii	typical meadow		115.34	41.88	407	1.6	overgrazing	25	20-Oct	13.93	18.07		0.97	0.93				20-Oct	0.88	0.72
5	Inner Mongolia	Leymus chinensis,Stipa krylovii	typical meadow		115.34	41.88	407	1.6	overgrazing	25	20-30	12.44	16.15		0.98	0.95				20-30	0.59	0.35
5	Inner Mongolia	Leymus chinensis,Stipa krylovii	typical meadow		115.34	41.88	407	1.6	overgrazing	5	0-10	16.94	18.17		2.09	1.81				0-10	1.05	1.15
5	Inner Mongolia	Leymus chinensis,Stipa krylovii	typical meadow		115.34	41.88	407	1.6	overgrazing	5	20-Oct	11.45	12.31		0.99	0.98				20-Oct	0.77	0.81
5	Inner Mongolia	Leymus chinensis,Stipa krylovii	typical meadow		115.34	41.88	407	1.6	overgrazing	5	20-30	6.63	10.69		1.06	1				20-30	0.45	0.55
5	Inner Mongolia	Leymus chinensis,Stipa krylovii	typical meadow		115.34	41.88	407	1.6	overgrazing	5	0-30	11.66	13.79		0.99	0.97				0-30	0.76	0.84
5	Inner Mongolia	Leymus chinensis,Stipa krylovii	typical meadow		115.34	41.88	407	1.6	overgrazing	7	0-10	16.94	19.87		2.09	1.61				0-10	1.05	1.51
5	Inner Mongolia	Leymus chinensis,Stipa krylovii	typical meadow		115.34	41.88	407	1.6	overgrazing	7	20-Oct	11.45	14.67		0.99	0.96				20-Oct	0.77	0.85
5	Inner Mongolia	Leymus chinensis,Stipa krylovii	typical meadow		115.34	41.88	407	1.6	overgrazing	7	20-30	6.63	10.41		1.06	1				20-30	0.45	0.57
5	Inner Mongolia	Leymus chinensis,Stipa krylovii	typical meadow		115.34	41.88	407	1.6	overgrazing	7	0-30	11.66	14.63		0.99	0.96				0-30	0.76	0.97
5	Inner Mongolia	Leymus chinensis,Stipa krylovii	typical meadow		115.34	41.88	407	1.6	overgrazing	8	0-10	16.94	20.06		2.09	1.61				0-10	1.05	1.55				63.4	67
5	Inner Mongolia	Leymus chinensis,Stipa krylovii	typical meadow		115.34	41.88	407	1.6	overgrazing	8	20-Oct	11.45	15.05		0.99	0.96				20-Oct	0.77	1.09
5	Inner Mongolia	Leymus chinensis,Stipa krylovii	typical meadow		115.34	41.88	407	1.6	overgrazing	8	20-30	6.63	12.39		1.06	0.98				20-30	0.45	0.71
5	Inner Mongolia	Leymus chinensis,Stipa krylovii	typical meadow		115.34	41.88	407	1.6	overgrazing	8	0-30	11.66	15.65		0.99	0.95				0-30	0.76	1.07
5	Inner Mongolia	Leymus chinensis,Stipa krylovii	typical meadow		115.34	41.88	407	1.6	overgrazing	10	0-10	16.94	20.82		2.09	1.5				0-10	1.05	1.55
5	Inner Mongolia	Leymus chinensis,Stipa krylovii	typical meadow		115.34	41.88	407	1.6	overgrazing	10	20-Oct	11.45	16.37		0.99	0.95				20-Oct	0.77	1.28
5	Inner Mongolia	Leymus chinensis,Stipa krylovii	typical meadow		115.34	41.88	407	1.6	overgrazing	10	20-30	6.63	14.19		1.06	0.96				20-30	0.45	0.93
5	Inner Mongolia	Leymus chinensis,Stipa krylovii	typical meadow		115.34	41.88	407	1.6	overgrazing	10	0-30	11.66	17.13		0.99	0.94				0-30	0.76	1.25
5	Inner Mongolia	Leymus chinensis,Stipa krylovii	typical meadow		115.34	41.88	407	1.6	overgrazing	11	0-10	16.94	22.9		2.09	1.46				0-10	1.05	1.89				63.4	150.7
5	Inner Mongolia	Leymus chinensis,Stipa krylovii	typical meadow		115.34	41.88	407	1.6	overgrazing	11	20-Oct	11.45	16.75		0.99	0.94				20-Oct	0.77	1.18
5	Inner Mongolia	Leymus chinensis,Stipa krylovii	typical meadow		115.34	41.88	407	1.6	overgrazing	11	20-30	6.63	13.53		1.06	0.97				20-30	0.45	0.85
5	Inner Mongolia	Leymus chinensis,Stipa krylovii	typical meadow		115.34	41.88	407	1.6	overgrazing	11	0-30	11.66	18.06		0.99	0.93				0-30	0.76	1.31
5	Inner Mongolia	Leymus chinensis,Stipa krylovii	typical meadow		115.34	41.88	407	1.6	overgrazing	13	0-10	16.94	22.9		2.09	1.25				0-10	1.05	1.93
5	Inner Mongolia	Leymus chinensis,Stipa krylovii	typical meadow		115.34	41.88	407	1.6	overgrazing	13	20-Oct	11.45	21.86		0.99	0.91				20-Oct	0.77	1.8
5	Inner Mongolia	Leymus chinensis,Stipa krylovii	typical meadow		115.34	41.88	407	1.6	overgrazing	13	20-30	6.63	16.85		1.06	0.94				20-30	0.45	1.16
5	Inner Mongolia	Leymus chinensis,Stipa krylovii	typical meadow		115.34	41.88	407	1.6	overgrazing	13	0-30	11.66	20.76		0.99	0.92				0-30	0.76	1.62
5	Inner Mongolia	Leymus chinensis,Stipa krylovii	typical meadow		115.34	41.88	407	1.6	overgrazing	14	0-10	16.94	24.66		2.09	1.21				0-10	1.05	1.97				63.4	249.6
5	Inner Mongolia	Leymus chinensis,Stipa krylovii	typical meadow		115.34	41.88	407	1.6	overgrazing	14	20-Oct	11.45	22.15		0.99	0.91				20-Oct	0.77	1.89
5	Inner Mongolia	Leymus chinensis,Stipa krylovii	typical meadow		115.34	41.88	407	1.6	overgrazing	14	20-30	6.63	17.61		1.06	0.94				20-30	0.45	1.22
5	Inner Mongolia	Leymus chinensis,Stipa krylovii	typical meadow		115.34	41.88	407	1.6	overgrazing	14	0-30	11.66	21.5		0.99	0.91				0-30	0.76	1.69
5	Inner Mongolia	Leymus chinensis,Stipa krylovii	typical meadow		115.34	41.88	407	1.6	overgrazing	18	0-10	16.94	20.54		2.09	1.54				0-10	1.05	1.82
5	Inner Mongolia	Leymus chinensis,Stipa krylovii	typical meadow		115.34	41.88	407	1.6	overgrazing	18	20-Oct	11.45	16.09		0.99	0.95				20-Oct	0.77	1.16
5	Inner Mongolia	Leymus chinensis,Stipa krylovii	typical meadow		115.34	41.88	407	1.6	overgrazing	18	20-30	6.63	13.82		1.06	0.97				20-30	0.45	0.7
5	Inner Mongolia	Leymus chinensis,Stipa krylovii	typical meadow		115.34	41.88	407	1.6	overgrazing	18	0-30	11.66	16.36		0.99	0.95				0-30	0.76	1.23
5	Inner Mongolia	Leymus chinensis,Stipa krylovii	typical meadow		115.34	41.88	407	1.6	overgrazing	20	0-10	16.94	20.44		2.09	1.6				0-10	1.05	1.38
5	Inner Mongolia	Leymus chinensis,Stipa krylovii	typical meadow		115.34	41.88	407	1.6	overgrazing	20	20-Oct	11.45	16.85		0.99	0.94				20-Oct	0.77	1.28
5	Inner Mongolia	Leymus chinensis,Stipa krylovii	typical meadow		115.34	41.88	407	1.6	overgrazing	20	20-30	6.63	11.45		1.06	0.99				20-30	0.45	0.91
5	Inner Mongolia	Leymus chinensis,Stipa krylovii	typical meadow		115.34	41.88	407	1.6	overgrazing	20	0-30	11.66	16.17		0.99	0.95				0-30	0.76	1.19
5	Inner Mongolia	Leymus chinensis,Stipa krylovii	typical meadow		115.34	41.88	407	1.6	overgrazing	21	0-10	16.94	18.83		2.09	1.61				0-10	1.05	1.33				63.4	116.4
5	Inner Mongolia	Leymus chinensis,Stipa krylovii	typical meadow		115.34	41.88	407	1.6	overgrazing	21	20-Oct	11.45	16.94		0.99	0.94				20-Oct	0.77	1.02
5	Inner Mongolia	Leymus chinensis,Stipa krylovii	typical meadow		115.34	41.88	407	1.6	overgrazing	21	20-30	6.63	12.39		1.06	0.98				20-30	0.45	0.79
5	Inner Mongolia	Leymus chinensis,Stipa krylovii	typical meadow		115.34	41.88	407	1.6	overgrazing	21	0-30	11.66	16.07		0.99	0.95				0-30	0.76	1.05
5	Inner Mongolia	Leymus chinensis,Stipa krylovii	typical meadow		115.34	41.88	407	1.6	overgrazing	22	0-10	16.94	16.66		2.09	1.62				0-10	1.05	1.33
5	Inner Mongolia	Leymus chinensis,Stipa krylovii	typical meadow		115.34	41.88	407	1.6	overgrazing	22	20-Oct	11.45	16.18		0.99	0.95				20-Oct	0.77	0.65
5	Inner Mongolia	Leymus chinensis,Stipa krylovii	typical meadow		115.34	41.88	407	1.6	overgrazing	22	20-30	6.63	14.95		1.06	0.96				20-30	0.45	0.43
5	Inner Mongolia	Leymus chinensis,Stipa krylovii	typical meadow		115.34	41.88	407	1.6	overgrazing	22	0-30	11.66	15.78		0.99	0.95				0-30	0.76	0.82
5	Inner Mongolia	Leymus chinensis,Stipa krylovii	typical meadow		115.34	41.88	407	1.6	overgrazing	24	0-10	16.94	16.46		2.09	1.63				0-10	1.05	1.36
5	Inner Mongolia	Leymus chinensis,Stipa krylovii	typical meadow		115.34	41.88	407	1.6	overgrazing	24	20-Oct	11.45	15.89		0.99	0.95				20-Oct	0.77	0.68
5	Inner Mongolia	Leymus chinensis,Stipa krylovii	typical meadow		115.34	41.88	407	1.6	overgrazing	24	20-30	6.63	14.95		1.06	0.96				20-30	0.45	0.43
5	Inner Mongolia	Leymus chinensis,Stipa krylovii	typical meadow		115.34	41.88	407	1.6	overgrazing	24	0-30	11.66	15.59		0.99	0.95				0-30	0.76	0.76
5	Inner Mongolia	Leymus chinensis,Stipa krylovii	typical meadow		115.34	41.88	407	1.6	overgrazing	25	0-10	16.94	16.47		2.09	1.68				0-10	1.05	0.97				63.4	140.4
5	Inner Mongolia	Leymus chinensis,Stipa krylovii	typical meadow		115.34	41.88	407	1.6	overgrazing	25	20-Oct	11.45	15.33		0.99	0.95				20-Oct	0.77	0.61
5	Inner Mongolia	Leymus chinensis,Stipa krylovii	typical meadow		115.34	41.88	407	1.6	overgrazing	25	20-30	6.63	14.1		1.06	0.96				20-30	0.45	0.22
5	Inner Mongolia	Leymus chinensis,Stipa krylovii	typical meadow		115.34	41.88	407	1.6	overgrazing	25	0-30	11.66	15.39		0.99	0.95				0-30	0.76	0.6
6	Gansu	Dasiphora fruticosa,Rhododendron capitatum,Salix cupularis	alpine steppe		103.267	37.31	416	-0.1		8	0-10	85.7	96.6	0-10	0.79	0.75				0-10	6	6.7				170	352
6	Gansu	Dasiphora fruticosa,Rhododendron capitatum,Salix cupularis	alpine steppe		103.267	37.31	416	-0.1		8	20-Oct	68.2	80.9	20-Oct	0.85	0.82				20-Oct	4.9	5.9
6	Gansu	Dasiphora fruticosa,Rhododendron capitatum,Salix cupularis	alpine steppe		103.267	37.31	416	-0.1		8	20-30	46	68	20-30	0.96	0.89				20-30	3.6	4.9
7	Inner Mongolia	N/A	typical meadow		120.7	42.917	360	7	overgrazing	13	0-10	0.48	1.58	0-10	1.64	1.58				0-10	0.07	0.18
7	Inner Mongolia	N/A	typical meadow		120.7	42.917	360	7	overgrazing	13	20-Oct	0.49	0.87	20-Oct	1.64	1.6				20-Oct	0.08	0.12
7	Inner Mongolia	N/A	typical meadow		120.7	42.917	360	7	overgrazing	13	20-40	0.48	0.64	20-40	1.63	1.58				20-40	0.06	0.07
7	Inner Mongolia	N/A	typical meadow		120.7	42.917	360	7	overgrazing	13	40-60	0.42	0.61	40-60	1.66	1.59				40-60	0.06	0.07
7	Inner Mongolia	N/A	typical meadow		120.7	42.917	360	7	overgrazing	13	60-100	0.43	0.58	60-100	1.63	1.61				60-100	0.06	0.06
8	Inner Mongolia	Leymus chinensis,Fili folium sibicum,Carex pediformis	typical meadow		118.55	49.09	325	-4	moderate	9	0-10	24.98	25.66		0.89	0.89				0-10	2.66	2.38
8	Inner Mongolia	Leymus chinensis,Fili folium sibicum,Carex pediformis	typical meadow		118.55	49.09	325	-4	moderate	9	20-Oct	14.92	15.85		0.96	0.95				20-Oct	1.57	1.36
8	Inner Mongolia	Leymus chinensis,Fili folium sibicum,Carex pediformis	typical meadow		118.55	49.09	325	-4	moderate	9	0-10	11.73	14.88		0.99	0.96				0-10	0.92	1.33
8	Inner Mongolia	Leymus chinensis,Fili folium sibicum,Carex pediformis	typical meadow		118.55	49.09	325	-4	moderate	9	20-Oct	9.33	10.14		1.02	1.01				20-Oct	0.83	0.98
8	Inner Mongolia	Leymus chinensis,Fili folium sibicum,Carex pediformis	typical meadow		118.55	49.09	325	-4	moderate	9	0-10	10.24	11.73		1	0.99				0-10	1.38	1.67
8	Inner Mongolia	Leymus chinensis,Fili folium sibicum,Carex pediformis	typical meadow		118.55	49.09	325	-4	moderate	9	20-Oct	7.81	8.93		1.04	1.02				20-Oct	1.22	1.47
8	Inner Mongolia	Filifolium sibiricum,Leymus chinensis,Kengia squarrosa	typical meadow		118.55	49.09	325	-4	moderate	9	0-10	23.59	25.69		0.9	0.89				0-10	2.66	2.36
8	Inner Mongolia	Filifolium sibiricum,Leymus chinensis,Kengia squarrosa	typical meadow		118.55	49.09	325	-4	moderate	9	20-Oct	14.72	15.77		0.96	0.95				20-Oct	1.56	1.35
8	Inner Mongolia	Filifolium sibiricum,Leymus chinensis,Kengia squarrosa	typical meadow		118.55	49.09	325	-4	moderate	9	0-10	11.68	14.76		0.99	0.96				0-10	0.91	1.33
8	Inner Mongolia	Filifolium sibiricum,Leymus chinensis,Kengia squarrosa	typical meadow		118.55	49.09	325	-4	moderate	9	20-Oct	9.22	10.01		1.02	1.01				20-Oct	0.82	0.98
8	Inner Mongolia	Filifolium sibiricum,Leymus chinensis,Kengia squarrosa	typical meadow		118.55	49.09	325	-4	moderate	9	0-10	10.01	11.77		1.01	0.99				0-10	1.37	1.67
8	Inner Mongolia	Filifolium sibiricum,Leymus chinensis,Kengia squarrosa	typical meadow		118.55	49.09	325	-4	moderate	9	20-Oct	7.8	8.91		1.04	1.02				20-Oct	1.21	1.46
9	Inner Mongolia	Leymus chinensis,Stipa grandis Koeleria cristata	typical meadow		116.4	43.32	350	0.2		20	0�C20	16.17	16.71		0.95	0.94										49.4	157.2
9	Inner Mongolia	Leymus chinensis,Stipa grandis Koeleria cristata	typical meadow		116.4	43.32	350	0.2		20	20�C40	9.9	9.86		1.01	1.01
9	Inner Mongolia	Leymus chinensis,Stipa grandis Koeleria cristata	typical meadow		116.4	43.32	350	0.2		20	40�C60	8.48	8.76		1.03	1.02
9	Inner Mongolia	Leymus chinensis,Stipa grandis Koeleria cristata	typical meadow		116.4	43.32	350	0.2		20	60�C80	8.04	8.11		1.03	1.03
9	Inner Mongolia	Leymus chinensis,Stipa grandis Koeleria cristata	typical meadow		116.4	43.32	350	0.2		20	0�C20	15.12	14.84		0.96	0.96										21.9	105
9	Inner Mongolia	Leymus chinensis,Stipa grandis Koeleria cristata	typical meadow		116.4	43.32	350	0.2		20	20�C40	7.57	9.06		1.04	1.02
9	Inner Mongolia	Leymus chinensis,Stipa grandis Koeleria cristata	typical meadow		116.4	43.32	350	0.2		20	40�C60	5.68	5.63		1.08	1.08
9	Inner Mongolia	Leymus chinensis,Stipa grandis Koeleria cristata	typical meadow		116.4	43.32	350	0.2		20	60�C80	7.92	8.21		1.04	1.03
9	Inner Mongolia	Leymus chinensis,Stipa grandis Koeleria cristata	typical meadow		116.4	43.32	350	0.2		20	0�C20	11.64	8.34		0.99	1.03										55.2	81.4
9	Inner Mongolia	Leymus chinensis,Stipa grandis Koeleria cristata	typical meadow		116.4	43.32	350	0.2		20	20�C40	6.17	2.74		1.07	1.17
9	Inner Mongolia	Leymus chinensis,Stipa grandis Koeleria cristata	typical meadow		116.4	43.32	350	0.2		20	40�C60	4.46	2.4		1.11	1.18
9	Inner Mongolia	Leymus chinensis,Stipa grandis Koeleria cristata	typical meadow		116.4	43.32	350	0.2		20	60�C80	4.71	1.63		1.1	1.23
10	Inner Mongolia	Artemisia frigida,Potentila acaulis	Temperate typical steppe		116.58	43.78	350	-0.4		18	0-10	5.05	14.35		1.51	1.35				0-10	0.55	1.34
10	Inner Mongolia	Artemisia frigida,Potentila acaulis	temperate typical steppe		116.58	43.78	350	-0.4		18	20-Oct	4.37	6.79		1.58	1.55				20-Oct	0.5	0.71
10	Inner Mongolia	Artemisia frigida,Potentila acaulis	temperate typical steppe		116.58	43.78	350	-0.4		18	20-30	3.77	6.56		1.56	1.64				20-30	0.43	0.66
10	Inner Mongolia	Artemisia frigida,Potentila acaulis	temperate typical steppe		116.58	43.78	350	-0.4		18	30-40	3.86	4.77		1.63	1.63				30-40	0.41	0.47
11	Ningxia	Androsace erecta,Artemisia capillaries, Artemisia frigid	typical meadow		106.15	36.16	410	6.7		30	0-5	9.65	14.64	0-5	1.14	0.97				0-5	1.74	2.3				229.17	618.87
11	Ningxia	Androsace erecta,Artemisia capillaries, Artemisia frigid	typical meadow		106.15	36.16	410	6.7		30	10-May	7.37	11.93	10-May	1.16	1.02				10-May	1.4	2.2
11	Ningxia	Androsace erecta,Artemisia capillaries, Artemisia frigid	typical meadow		106.15	36.16	410	6.7		30	20-Oct	4.94	10.03	20-Oct	1.16	1.07				20-Oct	1.02	1.93
11	Ningxia	Androsace erecta,Artemisia capillaries, Artemisia frigid	typical meadow		106.15	36.16	410	6.7		30	20-30	4.61	8.84	20-30	1.16	1.09				20-30	0.78	1.68
11	Ningxia	Androsace erecta,Artemisia capillaries, Artemisia frigid	typical meadow		106.15	36.16	410	6.7		30	30-50	3.33	8.18	30-50	1.21	1.16				30-50	0.63	1.53
11	Ningxia	Androsace erecta,Artemisia capillaries, Artemisia frigid	typical meadow		106.15	36.16	410	6.7		30	50-70	2.61	7.37	50-70	1.2	1.15				50-70	0.53	1.39
11	Ningxia	Androsace erecta,Artemisia capillaries, Artemisia frigid	typical meadow		106.15	36.16	410	6.7		30	70-100	2.23	7.65	70-100	1.21	1.16				70-100	0.42	1.46
12	Inner Mongolia	Leymus secalinus Tzvel.,Stipa krylovii	temperate typical steppe		116.37	44.04	322.8	0.18		6	0-5	8.67	10.78	0-5	1.44	1.16				0-10	0.74	1.07
12	Inner Mongolia	Leymus secalinus Tzvel.,Stipa krylovii	temperate typical steppe		116.37	44.04	322.8	0.18		6	10-May	6.56	7.61	10-May	1.47	1.24				20-Oct	0.54	0.85
12	Inner Mongolia	Leymus secalinus Tzvel.,Stipa krylovii	temperate typical steppe		116.37	44.04	322.8	0.18		6	20-Oct	5.6	6.77	20-Oct	1.54	1.26				20-30	0.63	0.65
12	Inner Mongolia	Leymus secalinus Tzvel.,Stipa krylovii	temperate typical steppe		116.37	44.04	322.8	0.18		10	0-5	8.67	18.72	0-5	1.44	1.18				0-10	0.74	1.21
12	Inner Mongolia	Leymus secalinus Tzvel.,Stipa krylovii	temperate typical steppe		116.37	44.04	322.8	0.18		10	10-May	6.56	10.68	10-May	1.47	1.43				20-Oct	0.54	0.93
12	Inner Mongolia	Leymus secalinus Tzvel.,Stipa krylovii	temperate typical steppe		116.37	44.04	322.8	0.18		10	20-Oct	5.6	8.56	20-Oct	1.54	1.45				20-30	0.63	0.81
12	Inner Mongolia	Leymus secalinus Tzvel.,Stipa krylovii	temperate typical steppe		116.37	44.04	322.8	0.18		23	0-5	8.67	19.14	0-5	1.44	1.35				0-10	0.74	1.73
12	Inner Mongolia	Leymus secalinus Tzvel.,Stipa krylovii	temperate typical steppe		116.37	44.04	322.8	0.18		23	10-May	6.56	11.63	10-May	1.47	1.44				20-Oct	0.54	1.2
12	Inner Mongolia	Leymus secalinus Tzvel.,Stipa krylovii	temperate typical steppe		116.37	44.04	322.8	0.18		23	20-Oct	5.6	8.89	20-Oct	1.54	1.53				20-30	0.63	1.05
13	Qinghai	Elymus nutans, Kobersia setchwanensis pygmaea, K. humilis	alpine meadow		93.45	31.85	547.7	5.35		5	0-20	6.94	9.79		1.05	1.01				0-20	0.9	1.51				73.92	117.9	0-10	557.2	940.13
13	Qinghai	Elymus nutans, Kobersia setchwanensis pygmaea, K. humilis	alpine meadow		93.45	31.85	547.7	5.35		5	0-30	9.14	12.35		1.02	0.98				0-30	1.28	2.02						20-Oct	54.43	57.02
13	Qinghai	Elymus nutans, Kobersia setchwanensis pygmaea, K. humilis	alpine meadow		93.45	31.85	547.7	5.35		10	0-20	6.94	9.62		1.05	1.01				0-20	0.9	1.38				73.92	118.26	0-10	557.2	937.53
13	Qinghai	Elymus nutans, Kobersia setchwanensis pygmaea, K. humilis	alpine meadow		93.45	31.85	547.7	5.35		10	0-30	9.14	12.09		1.02	0.98				0-30	1.28	1.88						20-Oct	54.43	59.73
14	Inner Mongolia	Leymus chinensis,Stipa grandis	typical meadow		116.58	43.79	350	-0.4	overgrazing	2	0-10	18.86	21.64		1.31	1.22				0-10	1.89	2.16				30.18	96.86	0-10	709.013	750.678
14	Inner Mongolia	Leymus chinensis,Stipa grandis	typical meadow		116.58	43.79	350	-0.4	overgrazing	2	20-Oct	16.1	15.86		1.39	1.27				20-Oct	1.64	1.56						20-Oct	352.065	377.065
14	Inner Mongolia	Leymus chinensis,Stipa grandis	typical meadow		116.58	43.79	350	-0.4	overgrazing	2	20-30	10.42	11.29		1.44	1.35				20-30	1.18	1.09						20-30	207.639	232.639
14	Inner Mongolia	Leymus chinensis,Stipa grandis	typical meadow		116.58	43.79	350	-0.4	overgrazing	2	30-40	8.39	9.5		1.47	1.33				30-40	0.95	0.94						30-40	113.184	142.35
14	Inner Mongolia	Leymus chinensis,Stipa grandis	typical meadow		116.58	43.79	350	-0.4	overgrazing	2	40-60	5.99	8.43		1.4	1.39												40-50	106.254	118.753
14	Inner Mongolia	Leymus chinensis,Stipa grandis	typical meadow		116.58	43.79	350	-0.4	overgrazing	2	60-80	3.93	7.51		1.12	1.38												50-60	128.461	86.7958
14	Inner Mongolia	Leymus chinensis,Stipa grandis	typical meadow		116.58	43.79	350	-0.4	overgrazing	2	80-100	2.24	6.55		1.19	1.06
14	Inner Mongolia	Leymus chinensis,Stipa grandis	typical meadow		116.58	43.79	350	-0.4	overgrazing	6	0-10	18.86	20.49		1.31	1.23				0-10	1.89	1.99				30.18	113.05	0-10	709.013	659.014
14	Inner Mongolia	Leymus chinensis,Stipa grandis	typical meadow		116.58	43.79	350	-0.4	overgrazing	6	20-Oct	16.1	13.43		1.39	1.38				20-Oct	1.63	1.43						20-Oct	352.065	252.097
14	Inner Mongolia	Leymus chinensis,Stipa grandis	typical meadow		116.58	43.79	350	-0.4	overgrazing	6	20-30	10.42	10.49		1.44	1.42				20-30	1.17	1.04						20-30	207.639	232.611
14	Inner Mongolia	Leymus chinensis,Stipa grandis	typical meadow		116.58	43.79	350	-0.4	overgrazing	6	30-40	8.39	9.33		1.47	1.42				30-40	0.95	0.91						30-40	113.184	167.349
14	Inner Mongolia	Leymus chinensis,Stipa grandis	typical meadow		116.58	43.79	350	-0.4	overgrazing	6	40-60	5.99	8.19		1.4	1.46												40-50	106.254	110.364
14	Inner Mongolia	Leymus chinensis,Stipa grandis	typical meadow		116.58	43.79	350	-0.4	overgrazing	6	60-80	3.93	7.57		1.12	1.44												50-60	128.461	90.9343
14	Inner Mongolia	Leymus chinensis,Stipa grandis	typical meadow		116.58	43.79	350	-0.4	overgrazing	6	80-100	2.24	6.31		1.19	1.06
14	Inner Mongolia	Leymus chinensis,Stipa grandis	typical meadow		116.58	43.79	350	-0.4	overgrazing	26	0-10	18.86	21.55		1.31	1.2				0-10	1.89	2.1				30.18	108.19	0-10	709.013	796.51
14	Inner Mongolia	Leymus chinensis,Stipa grandis	typical meadow		116.58	43.79	350	-0.4	overgrazing	26	20-Oct	16.1	14.46		1.39	1.31				20-Oct	1.63	1.36						20-Oct	352.065	331.233
14	Inner Mongolia	Leymus chinensis,Stipa grandis	typical meadow		116.58	43.79	350	-0.4	overgrazing	26	20-30	10.42	10.79		1.44	1.36				20-30	1.17	1.02						20-30	207.639	182.64
14	Inner Mongolia	Leymus chinensis,Stipa grandis	typical meadow		116.58	43.79	350	-0.4	overgrazing	26	30-40	8.39	9.4		1.47	1.34				30-40	0.95	0.89						30-40	113.184	104.879
14	Inner Mongolia	Leymus chinensis,Stipa grandis	typical meadow		116.58	43.79	350	-0.4	overgrazing	26	40-60	5.99	8.68		1.4	1.39												40-50	106.254	106.338
14	Inner Mongolia	Leymus chinensis,Stipa grandis	typical meadow		116.58	43.79	350	-0.4	overgrazing	26	60-80	3.93	7.68		1.12	1.47												50-60	128.461	103.462
14	Inner Mongolia	Leymus chinensis,Stipa grandis	typical meadow		116.58	43.79	350	-0.4	overgrazing	26	80-100	2.24	7.25		1.19	1.05
14	Inner Mongolia	Leymus chinensis,Stipa grandis	typical meadow		116.58	43.79	350	-0.4	overgrazing	26	0-10	11.29	14.16		1.42	1.35				0-10	1.89	1.56				81.02	103.51	0-10	630.073	576.155
14	Inner Mongolia	Leymus chinensis,Stipa grandis	typical meadow		116.58	43.79	350	-0.4	overgrazing	26	20-Oct	9.59	13.8		1.35	1.3				20-Oct	1.63	1.6						20-Oct	239.516	297.582
14	Inner Mongolia	Leymus chinensis,Stipa grandis	typical meadow		116.58	43.79	350	-0.4	overgrazing	26	20-30	8.09	11.45		1.3	1.24				20-30	1.17	1.34						20-30	135.139	205.647
14	Inner Mongolia	Leymus chinensis,Stipa grandis	typical meadow		116.58	43.79	350	-0.4	overgrazing	26	30-40	7.01	7.48		1.37	1.34				30-40	0.95	0.9						30-40	97.1084	130.289
14	Inner Mongolia	Leymus chinensis,Stipa grandis	typical meadow		116.58	43.79	350	-0.4	overgrazing	26	40-60	4.56	7.85		1.43	1.33												40-50	83.9769	96.4195
14	Inner Mongolia	Leymus chinensis,Stipa grandis	typical meadow		116.58	43.79	350	-0.4	overgrazing	26	60-80	2.6	4.28		1.48	1.4												50-60	41.7987	108.159
14	Inner Mongolia	Leymus chinensis,Stipa grandis	typical meadow		116.58	43.79	350	-0.4	overgrazing	26	80-100	2.23	2.16		1.19	1.2
15	Sichuan	Elymus nutans,Festuca ovina,Kobresia setchwanensis	alpine meadow		102.37	33.09	752.4	1.1	heavy(>4 animals ha-1)	5	0-10	19.6	26.9		1.3	1.2				0-10	1.5	2				174	322.4	0-10	892.2	1173.1
15	Sichuan	Elymus nutans,Festuca ovina,Kobresia setchwanensis	alpine meadow		102.37	33.09	752.4	1.1	heavy(>4 animals ha-1)	5	20-Oct	12.9	17.4		1.5	1.4				20-Oct	1.1	1.3						20-Oct	94.3	136.5
15	Sichuan	Elymus nutans,Festuca ovina,Kobresia setchwanensis	alpine meadow		102.37	33.09	752.4	1.1	heavy(>4 animals ha-1)	10	0-10	19.6	39.3		1.3	1.1				0-10	1.5	2.7				174	546.1	0-10	892.2	1484.6
15	Sichuan	Elymus nutans,Festuca ovina,Kobresia setchwanensis	alpine meadow		102.37	33.09	752.4	1.1	heavy(>4 animals ha-1)	10	20-Oct	12.9	26.1		1.5	1.3				20-Oct	1.1	1.9						20-Oct	94.3	198.1
16	Inner Mongolia	Leymus chinensis,Stipa grandis	typical meadow		116.67	43.55	345	0.4		30	0-10	18.41	23.59		0.93	0.9				0-10	1.72	2.08				ԭ��C������λ��
16	Inner Mongolia	Leymus chinensis,Stipa grandis	typical meadow		116.67	43.55	345	0.4		30	20-Oct	14.69	15.31		0.96	0.95				20-Oct	1.28	1.43
16	Inner Mongolia	Leymus chinensis,Stipa grandis	typical meadow		116.67	43.55	345	0.4		30	20-40	10.86	11.9		1	0.99				20-40	1.03	1.11
16	Inner Mongolia	Leymus chinensis,Stipa grandis	typical meadow		116.67	43.55	345	0.4		30	40-60	9.83	9.1		1.01	1.02				40-60	0.89	0.84
16	Inner Mongolia	Leymus chinensis,Stipa grandis	typical meadow		116.67	43.55	345	0.4		30	60-80	7.34	7.66		1.05	1.04				60-80	0.67	0.71
16	Inner Mongolia	Leymus chinensis,Stipa grandis	typical meadow		116.67	43.55	345	0.4		30	80-100	5.07	7.76		1.09	1.04				80-100	0.44	0.7
16	Inner Mongolia	Leymus chinensis,Stipa grandis	typical meadow		116.55	43.53	345	0.4		30	0-10	15.63	23.23		0.95	0.9				0-10	1.51	1.83
16	Inner Mongolia	Leymus chinensis,Stipa grandis	typical meadow		116.55	43.53	345	0.4		30	20-Oct	13.33	14.38		0.97	0.96				20-Oct	1.36	1.43
16	Inner Mongolia	Leymus chinensis,Stipa grandis	typical meadow		116.55	43.53	345	0.4		30	20-40	10.42	10.94		1	1				20-40	1.02	1.11
16	Inner Mongolia	Leymus chinensis,Stipa grandis	typical meadow		116.55	43.53	345	0.4		30	40-60	5.94	8.33		1.07	1.03				40-60	0.53	0.78
16	Inner Mongolia	Leymus chinensis,Stipa grandis	typical meadow		116.55	43.53	345	0.4		30	60-80	4.79	5.1		1.1	1.09				60-80	0.41	0.46
16	Inner Mongolia	Leymus chinensis,Stipa grandis	typical meadow		116.55	43.53	345	0.4		30	80-100	1.88	3.65		1.21	1.13				80-100	0.14	0.37
16	Inner Mongolia	Leymus chinensis,Stipa grandis	typical meadow		116.73	43.47	345	0.4		25	0-10	17.44	23.15		0.94	0.9				0-10	1.43	2.04
16	Inner Mongolia	Leymus chinensis,Stipa grandis	typical meadow		116.73	43.47	345	0.4		25	20-Oct	10.59	12.56		1	0.98				20-Oct	0.97	1.07
16	Inner Mongolia	Leymus chinensis,Stipa grandis	typical meadow		116.73	43.47	345	0.4		25	20-40	5.19	9.97		1.09	1.01				20-40	0.51	0.81
16	Inner Mongolia	Leymus chinensis,Stipa grandis	typical meadow		116.73	43.47	345	0.4		25	40-60	4.98	7.58		1.09	1.04				40-60	0.46	0.67
16	Inner Mongolia	Leymus chinensis,Stipa grandis	typical meadow		116.73	43.47	345	0.4		25	60-80	2.49	4.67		1.18	1.1				60-80	0.25	0.39
16	Inner Mongolia	Leymus chinensis,Stipa grandis	typical meadow		116.73	43.47	345	0.4		25	80-100	3.32	3.22		1.14	1.15				80-100	0.32	0.25
16	Inner Mongolia	Leymus chinensis,Stipa grandis	typical meadow		116.7	43.63	345	0.4		20	0-10	22.94	26.26		0.91	0.89				0-10	2.28	2.54
16	Inner Mongolia	Leymus chinensis,Stipa grandis	typical meadow		116.7	43.63	345	0.4		20	20-Oct	16.4	20.66		0.95	0.92				20-Oct	1.54	2.04
16	Inner Mongolia	Leymus chinensis,Stipa grandis	typical meadow		116.7	43.63	345	0.4		20	20-40	10.69	13.08		1	0.97				20-40	0.97	1.21
16	Inner Mongolia	Leymus chinensis,Stipa grandis	typical meadow		116.7	43.63	345	0.4		20	40-60	7.37	9.03		1.04	1.02				40-60	0.59	0.89
16	Inner Mongolia	Leymus chinensis,Stipa grandis	typical meadow		116.7	43.63	345	0.4		20	60-80	5.09	6.23		1.09	1.07				60-80	0.41	0.56
16	Inner Mongolia	Leymus chinensis,Stipa grandis	typical meadow		116.7	43.63	345	0.4		20	80-100	3.74	4.78		1.13	1.1				80-100	0.32	0.4
17	Inner Mongolia	Leymus chinensis	typical meadow		116.4	43.33	334	0.96		10	0-10	15.71	23.66		0.95	0.9				0-10	1.57	2.09
17	Inner Mongolia	Leymus chinensis	typical meadow		116.4	43.33	334	0.96		10	30-Oct	12.64	14.13		0.98	0.96				30-Oct	1.25	1.26
17	Inner Mongolia	Leymus chinensis	typical meadow		116.4	43.33	334	0.96		10	30-50	8.73	9.33		1.02	1.02				30-50	0.8	0.81
17	Inner Mongolia	Leymus chinensis	typical meadow		116.4	43.33	334	0.96		30	0-10	15.71	25.63		0.95	0.89				0-10	1.57	2.34
17	Inner Mongolia	Leymus chinensis	typical meadow		116.4	43.33	334	0.96		30	30-Oct	12.64	14.93		0.98	0.96				30-Oct	1.25	1.27
17	Inner Mongolia	Leymus chinensis	typical meadow		116.4	43.33	334	0.96		30	30-50	8.73	9.33		1.02	1.02				30-50	0.8	0.81
18	Xinjiang	Trifolium. Repens millefolium,Achillea,annua	alpine steppe		81.88	44.71	431.2	5.55		5	0-20	20.23	31.6054		0.92	0.87
18	Xinjiang	Trifolium. Repens millefolium,Achillea,annua	alpine steppe		81.88	44.71	431.2	5.55		5	20-40	6.35	11.8729		1.06	0.99
18	Xinjiang	Trifolium. Repens millefolium,Achillea,annua	alpine steppe		81.88	44.71	431.2	5.55		10	0-20	20.23	34.6154		0.92	0.85
18	Xinjiang	Trifolium. Repens millefolium,Achillea,annua	alpine steppe		81.88	44.71	431.2	5.55		10	20-40	6.35	14.7157		1.06	0.96
18	Xinjiang	Trifolium. Repens millefolium,Achillea,annua	alpine steppe		85.17	42.82	431.2	-4.5		20	0-20	20.23	43.311		0.92	0.83
18	Xinjiang	Trifolium. Repens millefolium,Achillea,annua	alpine steppe		85.17	42.82	431.2	-4.5		20	20-40	6.35	14.5485		1.06	0.96
18	Xinjiang	Trifolium. Repens millefolium,Achillea,annua	alpine steppe		85.17	42.82	431.2	-4.5		25	0-20	20.23	42.1405		0.92	0.83
18	Xinjiang	Trifolium. Repens millefolium,Achillea,annua	alpine steppe		85.17	42.82	431.2	-4.5		25	20-40	6.35	18.5619		1.06	0.93
19	Xinjiang	N/A	meadow steppe		81.27	41.85	586.94	3		1	0-5	59.83	62.15		0.79	0.78				0-5	5.63	5.69						0-5	1586.83	1646.5
19	Xinjiang	N/A	meadow steppe		81.27	41.85	586.94	3		1	10-May	51.87	56.32		0.8	0.79				10-May	5.18	5.28						10-May	415.67	462.83
19	Xinjiang	N/A	meadow steppe		81.27	41.85	586.94	3		1	20-Oct	33.35	36.75		0.86	0.85				20-Oct	4.33	4.43						20-Oct	304.5	336.17
19	Xinjiang	N/A	meadow steppe		81.27	41.85	586.94	3		1	20-30	26.37	27.8		0.89	0.88				20-30	3.79	3.82						20-30	103.17	114.67
19	Xinjiang	N/A	meadow steppe		81.27	41.85	586.94	3		5	0-5	59.83	68.52		0.79	0.77				0-5	5.63	5.93						0-5	1586.83	1914.35
19	Xinjiang	N/A	meadow steppe		81.27	41.85	586.94	3		5	10-May	51.87	60.45		0.8	0.79				10-May	5.18	5.53						10-May	415.67	706.12
19	Xinjiang	N/A	meadow steppe		81.27	41.85	586.94	3		5	20-Oct	33.35	44.75		0.86	0.82				20-Oct	4.33	4.78						20-Oct	304.5	464.17
19	Xinjiang	N/A	meadow steppe		81.27	41.85	586.94	3		5	20-30	26.37	30.61		0.89	0.87				20-30	3.79	4.21						20-30	103.17	205.51
19	Xinjiang	N/A	meadow steppe		81.27	41.85	586.94	3		6	0-5	59.83	72.46		0.79	0.76				0-5	5.63	6.14						0-5	1586.83	1983.17
19	Xinjiang	N/A	meadow steppe		81.27	41.85	586.94	3		6	10-May	51.87	64.29		0.8	0.78				10-May	5.18	5.61						10-May	415.67	825.01
19	Xinjiang	N/A	meadow steppe		81.27	41.85	586.94	3		6	20-Oct	33.35	49.52		0.86	0.81				20-Oct	4.33	4.87						20-Oct	304.5	491.5
19	Xinjiang	N/A	meadow steppe		81.27	41.85	586.94	3		6	20-30	26.37	30.09		0.89	0.87				20-30	3.79	4.13						20-30	103.17	249.01
20	Inner Mongolia	Leymus chinensis,Stipa grandis	typical meadow		115.8	42.16	375	-0.4		N/A	0-20	18.47	17.63		0.93	0.94					2.28	2.22
20	Inner Mongolia	Leymus chinensis,Stipa grandis	typical meadow		115.8	42.16	375	-0.4		N/A	0-20	10.86	12.55		1	0.98					1.66	1.68
21	Inner Mongolia	N/A	typical meadow		116.45	44.2	275	0		6	0-10	11.3	18.41		0.99	0.93										87.02	107.16		814.88	1003.51
21	Inner Mongolia	N/A	typical meadow		116.45	44.2	275	0		6	20-Oct	11.36	12.35		0.99	0.98
21	Inner Mongolia	N/A	typical meadow		116.45	44.2	275	0		6	20-30	9.71	9.74		1.01	1.01
21	Inner Mongolia	N/A	typical meadow		116.45	44.2	275	0		6	30-100	5.08	7.75		1.09	1.04
21	Inner Mongolia	N/A	typical meadow		116.23	44.2	275	0		8	0-10	11.3	20.29		0.99	0.92										87.02	143.4		814.88	1321.55
21	Inner Mongolia	N/A	typical meadow		116.23	44.2	275	0		8	20-Oct	11.36	14.87		0.99	0.96
21	Inner Mongolia	N/A	typical meadow		116.23	44.2	275	0		8	20-30	9.71	13.96		1.01	0.97
21	Inner Mongolia	N/A	typical meadow		116.55	43.53	275	0		31	30-100	5.08	10.21		1.09	1										87.02	334.47		814.88	1694.05
21	Inner Mongolia	N/A	typical meadow		116.55	43.53	275	0		31	0-10	11.3	21.48		0.99	0.91
21	Inner Mongolia	N/A	typical meadow		116.55	43.53	275	0		31	20-Oct	11.36	17.39		0.99	0.94
21	Inner Mongolia	N/A	typical meadow		116.55	43.53	275	0		31	20-30	9.71	15.91		1.01	0.95
21	Inner Mongolia	N/A	typical meadow		116.55	43.53	275	0		31	30-100	5.08	8.67		1.09	1.02
21	Xinjiang	Carex stenocarpa, Kobresia capillifolia	Alpine meadow		83.7	42.72	276.2	-4.8		26	0-30	164.701	183.19		0	0
21	Xinjiang	Kobresia capillifolia, Stipa purpurea	Alpine meadow steppe		83.71	42.79	276.2	-4.8		26	0-30	98.312	101.68		0.02	0.02
21	Xinjiang	Stipa purpurea, Festuca ovina	Alpine steppe		83.7	42.98	276.2	-4.8		26	0-30	84.03	84.87		0.04	0.04
22	Inner Mongolia	Leymus chinensis,Stipa grandis	typical meadow		115.2	41.7	407	1.6	overgrazing	8	0-20	16.8	18.8	0-20	2.09	1.61				0-20	1.1	1.2
22	Inner Mongolia	Leymus chinensis,Stipa grandis	typical meadow		115.2	41.76	407	1.6	overgrazing	11	0-20	16.8	20.5	0-20	2.09	1.46				0-20	1.1	1.4
22	Inner Mongolia	Leymus chinensis,Stipa grandis	typical meadow		115.23	41.83	407	1.6	overgrazing	14	0-20	16.8	33.4	0-20	2.09	1.21				0-20	1.1	2
22	Inner Mongolia	Leymus chinensis,Stipa grandis	typical meadow		115.18	41.72	407	1.6	overgrazing	21	0-20	16.8	22	0-20	2.09	1.61				0-20	1.1	1.5
22	Inner Mongolia	Leymus chinensis,Stipa grandis	typical meadow		115.14	41.77	407	1.6	overgrazing	25	0-20	16.8	22.6	0-20	2.09	1.68				0-20	1.1	0.9
23	Inner Mongolia	setaria virijis,Eragrostis poaeoides,Cleistogenes songorica	typical meadow		105.58	39.13	134	8.1		2	0-20	1.04	1.13		1.29	1.28				0-20	0.29	0.3				6.5	13.9
23	Inner Mongolia	setaria virijis,Eragrostis poaeoides,Cleistogenes songorica	typical meadow		106.58	39.14	134	8.1		2	20-40	0.96	1.03		1.3	1.29				20-40	0.27	0.29
23	Inner Mongolia	setaria virijis,Eragrostis poaeoides,Cleistogenes songorica	typical meadow		107.58	39.15	134	8.1		6	0-20	1.05	1.28		1.28	1.26				0-20	0.29	0.33				6.5	18.2
23	Inner Mongolia	setaria virijis,Eragrostis poaeoides,Cleistogenes songorica	typical meadow		108.58	39.16	134	8.1		6	20-40	0.96	1.09		1.3	1.28				20-40	0.27	0.31
24	Qinghai	Kobresia humili,Festuca ovina,Elymus nutans	alpine meadow		101.29	37.61		-1.7		8	0-10	86.75	102.61	0-10	0.31	0.21				0-10	7.61	7.98
24	Qinghai	Kobresia humili,Festuca ovina,Elymus nutans	alpine meadow		101.29	37.61		-1.7		8	20-Oct	51.31	58.77	20-Oct	0.37	0.3				20-Oct	5.22	5.3
24	Qinghai	Kobresia humili,Festuca ovina,Elymus nutans	alpine meadow		101.29	37.61		-1.7		8	20-40	38.24	38.23	20-40	0.34	0.35				20-40	3.51	3.51
25	Ningxia	N/A	typical meadow		106.26	36.16	425	6.9		17	0-5	22.72	28.89		0.91	0.88				0-5	2.01	2.67				185	371
25	Ningxia	N/A	typical meadow		106.26	36.16	425	6.9		17	10-May	21.36	26.05		0.91	0.89				10-May	1.82	2.53
25	Ningxia	N/A	typical meadow		106.26	36.16	425	6.9		17	20-Oct	14.57	19.51		0.96	0.92				20-Oct	1.37	2.07
25	Ningxia	N/A	typical meadow		106.26	36.16	425	6.9		17	20-40	12.1	16.42		0.98	0.95				20-40	1.28	1.86
25	Ningxia	N/A	typical meadow		106.26	36.16	425	6.9		17	40-60	11.48	14.07		0.99	0.97				40-60	1.37	1.63
25	Ningxia	N/A	typical meadow		106.26	36.16	425	6.9		17	60-80	10.37	12.59		1	0.98				60-80	1.14	1.47
25	Ningxia	N/A	typical meadow		106.26	36.16	425	6.9		22	0-5	22.72	30.86		0.91	0.87				0-5	2.01	2.84				185	323
25	Ningxia	N/A	typical meadow		106.26	36.16	425	6.9		22	10-May	21.36	27.16		0.91	0.88				10-May	1.82	2.61
25	Ningxia	N/A	typical meadow		106.26	36.16	425	6.9		22	20-Oct	14.57	20		0.96	0.92				20-Oct	1.37	2.24
25	Ningxia	N/A	typical meadow		106.26	36.16	425	6.9		22	20-40	12.1	18.4		0.98	0.93				20-40	1.28	2.02
25	Ningxia	N/A	typical meadow		106.26	36.16	425	6.9		22	40-60	11.48	12.1		0.99	0.98				40-60	1.37	1.47
25	Ningxia	N/A	typical meadow		106.26	36.16	425	6.9		22	60-80	10.37	7.53		1	1.04				60-80	1.14	1.11
25	Ningxia	N/A	typical meadow		106.26	36.16	425	6.9		27	0-5	22.72	30.25		0.91	0.87				0-5	2.01	2.63				185	331
25	Ningxia	N/A	typical meadow		106.26	36.16	425	6.9		27	10-May	21.36	25.68		0.91	0.89				10-May	1.82	2.31
25	Ningxia	N/A	typical meadow		106.26	36.16	425	6.9		27	20-Oct	14.57	19.63		0.96	0.92				20-Oct	1.37	1.96
25	Ningxia	N/A	typical meadow		106.26	36.16	425	6.9		27	20-40	12.1	14.94		0.98	0.96				20-40	1.28	1.62
25	Ningxia	N/A	typical meadow		106.26	36.16	425	6.9		27	40-60	11.48	8.4		0.99	1.03				40-60	1.37	1.16
25	Ningxia	N/A	typical meadow		106.26	36.16	425	6.9		27	60-80	10.37	4.07		1	1.12				60-80	1.14	0.76
26	Inner Mongolia	Leymus chinensis,Stipa grandis,Artemisia frigida	typical meadow		116.7	43.65	350	0.18		5	0-30	12.46082414	13.38943703		0.98	0.97					1.41	1.3
26	Inner Mongolia	Leymus chinensis,Stipa grandis,Artemisia frigida	typical meadow		116.7	43.65	350	0.18		24	0-30	14.42832269	13.38943703		0.96	0.97					1.41	1.51
27	Inner Mongolia	Leymus chinensis,Stipa grandis	typical meadow		115.34	41.88	407	1.6		6	0-10	16.16	17.34		1.32	1.25				0-10	2.11	2.31				63.34	114.78	0-100	1058.7	1576.2
27	Inner Mongolia	Leymus chinensis,Stipa grandis	typical meadow		115.34	41.88	407	1.6		6	20-Oct	10.51	11.34		1.35	1.28				20-Oct	1.58	1.69
27	Inner Mongolia	Leymus chinensis,Stipa grandis	typical meadow		115.34	41.88	407	1.6		6	20-30	5.84	6.47		1.36	1.33				20-30	0.94	1.09
27	Inner Mongolia	Leymus chinensis,Stipa grandis	typical meadow		115.34	41.88	407	1.6		9	0-10	16.16	18.24		1.32	1.23				0-10	2.11	2.38				63.34	160.31	0-100	1058.7	1795.5
27	Inner Mongolia	Leymus chinensis,Stipa grandis	typical meadow		115.34	41.88	407	1.6		9	20-Oct	10.51	11.77		1.35	1.25				20-Oct	1.58	1.82
27	Inner Mongolia	Leymus chinensis,Stipa grandis	typical meadow		115.34	41.88	407	1.6		9	20-30	5.84	7.27		1.36	1.29				20-30	0.94	1.22
27	Inner Mongolia	Leymus chinensis,Stipa grandis	typical meadow		115.34	41.88	407	1.6		12	0-10	16.16	18.95		1.32	1.19				0-10	2.11	2.42				63.34	211.89	0-100	1058.7	2033.6
27	Inner Mongolia	Leymus chinensis,Stipa grandis	typical meadow		115.34	41.88	407	1.6		12	20-Oct	10.51	12.39		1.35	1.22				20-Oct	1.58	1.97
27	Inner Mongolia	Leymus chinensis,Stipa grandis	typical meadow		115.34	41.88	407	1.6		12	20-30	5.84	8.26		1.36	1.28				20-30	0.94	1.34
27	Inner Mongolia	Leymus chinensis,Stipa grandis	typical meadow		115.34	41.88	407	1.6		20	0-10	16.16	17.24		1.32	1.25				0-10	2.11	2.25				63.34	152.6	0-100	1058.7	1863.1
27	Inner Mongolia	Leymus chinensis,Stipa grandis	typical meadow		115.34	41.88	407	1.6		20	20-Oct	10.51	12.12		1.35	1.25				20-Oct	1.58	1.96
27	Inner Mongolia	Leymus chinensis,Stipa grandis	typical meadow		115.34	41.88	407	1.6		20	20-30	5.84	7.63		1.36	1.33				20-30	0.94	1.33
28	Inner Mongolia	Leymus chinensis,Stipa grandis	typical meadow		115.34	41.88	407	1.6		7		11.24	11.65		0.99	0.99					1.57	1.67				85.4	188.7	0-30	1156.53	1268.53
28	Inner Mongolia	Leymus chinensis,Stipa grandis	typical meadow		115.34	41.88	407	1.6		10		11.24	12.24		0.99	0.98					1.57	1.79				85.4	237.26	0-30	1156.53	1398.61
28	Inner Mongolia	Leymus chinensis,Stipa grandis	typical meadow		115.34	41.88	407	1.6		13		11.24	13.13		0.99	0.97					1.57	1.81				85.4	312.3	0-30	1156.53	1640.8
28	Inner Mongolia	Leymus chinensis,Stipa grandis	typical meadow		115.34	41.88	407	1.6		20		11.24	12.1		0.99	0.98					1.57	1.84				85.4	230.05	0-30	1156.53	1535.2
29	Qinghai-Tibet Plateau(Gan su )	Kobresia humilis, Carex scabrirostris, Stipa aliena	alpine meadow		102.31	37.17	416	-0.1		6		107	111		0.02	0.01					7.9	7.9				239.44	492.96		1267.61	788.73
29	Qinghai-Tibet Plateau(Gan su )	Kobresia humilis, Carex scabrirostris, Stipa aliena	alpine meadow		102.31	37.17	416	-0.1		8		110	107		0.01	0.02					7.5	7.2
29	Qinghai-Tibet Plateau(Gan su )	Kobresia humilis, Carex scabrirostris, Stipa aliena	alpine meadow		102.31	37.17	416	-0.1		8		112	112		0.01	0.01					7.9	7.6
30	Inner Mongolia	Setaria viridis,Salsola collina,Artemisia scoparia	typical meadow		120.7	42.83	364.6	6.4		5	0-15	2.1	2.42		1.2	1.18										104.35	200		199.04	203.34
30	Inner Mongolia	Setaria viridis,Salsola collina,Artemisia scoparia	typical meadow		120.7	42.83	364.6	6.4		10	0-15	2.1	2.79		1.2	1.16										104.35	339.13		199.034	566.83
30	Inner Mongolia	Cleistogenes squarrosa,Setaria viridis,Lesredeza davurica	typical meadow		120.83	42.68	364.6	6.4		5	0-2.5	2.83	4.76		1.16	1.1				0-2.5	0.29	0.51
30	Inner Mongolia	Cleistogenes squarrosa,Setaria viridis,Lesredeza davurica	typical meadow		120.83	42.68	364.6	6.4		5	2.5-7.5	2.15	2.25		1.2	1.19				2.5-7.5	0.17	0.24
30	Inner Mongolia	Cleistogenes squarrosa,Setaria viridis,Lesredeza davurica	typical meadow		120.83	42.68	364.6	6.4		5	7.5-15	1.86	1.77		1.21	1.22				7.5-15	0.17	0.16
30	Inner Mongolia	Cleistogenes squarrosa,Setaria viridis,Lesredeza davurica	typical meadow		120.83	42.68	364.6	6.4		5	15-30	1.82	1.73		1.22	1.22				15-30	0.17	0.16
31	Inner Mongolia	psammophytes��grasses	typical meadow		120.43	42.58	366	6.5		7	0-15	2.1	2.42		1.2	1.18				0-15	0.248	0.251
31	Inner Mongolia	psammophytes��grasses	typical meadow		120.43	42.58	366	6.5		10	0-15	2.1	2.79		1.2	1.16				0-15	0.248	0.269
32	Xinjiang	Seriphidium transiliense	desert meadow		87.78	43.85	236	6.4		3	0-10	3.77	4.59		1.13	1.1				0-10	0.31	0.39						0-10	724.7	1219.9
32	Xinjiang	Seriphidium transiliense	desert meadow		87.78	43.85	236	6.4		3	20-Oct	3.23	3.25		1.15	1.15				20-Nov	0.24	0.36						20-30	111.2	118.2
32	Xinjiang	Seriphidium transiliense	desert meadow		87.78	43.85	236	6.4		3	20-30	2.15	2.16		1.2	1.2				21-30	0.28	0.34						60-70	38.4	71.2
33	Tibet	Kobresia macrantha, Stipa purpurea, Potentilla spp	alpine meadow		90.59	30.46	300	-0.6		5	0-50	43.6	46.4		0.83	0.82					3	3.3				59	158.7
34	Inner Mongolia	Artemisia halodendron,Caragana microphyl la,Agriophy llum squarrosum	typical meadow		120.8	42.88	364.6	6.4		7	0-15	1.61	2.44		1.23	1.18				0-15	0.17	0.24
34	Inner Mongolia	Artemisia halodendron,Caragana microphyl la,Agriophy llum squarrosum	typical meadow		120.8	42.88	364.6	6.4		7	15-30	1.38	1.07		1.25	1.28				15-30	0.16	0.13
34	Inner Mongolia	Artemisia halodendron,Caragana microphyl la,Agriophy llum squarrosum	typical meadow		120.8	42.88	364.6	6.4		11	0-15	1.61	2.78		1.23	1.16				0-15	0.17	0.26
34	Inner Mongolia	Artemisia halodendron,Caragana microphyl la,Agriophy llum squarrosum	typical meadow		120.8	42.88	364.6	6.4		11	15-30	1.38	1.09		1.25	1.28				15-30	0.16	0.14
35	Inner Mongolia	Leymus chinensis, Stipa grandis, Cleistogenes squarrosa michnoi	typical meadow		116.55	43.67	345	1.1		3	0-10	14.97142857	18.07692308		0.96	0.93				0-10	1.607142857	1.8				53.61	53.61
35	Inner Mongolia	Leymus chinensis, Stipa grandis, Cleistogenes squarrosa michnoi	typical meadow		116.55	43.67	345	1.1		3	20-Oct	12.42142857	12.47142857		0.98	0.98				20-Oct	1.242857143	1.257142857
35	Inner Mongolia	Leymus chinensis, Stipa grandis, Cleistogenes squarrosa michnoi	typical meadow		116.55	43.67	345	1.1		3	20-40	8.207142857	10.15357143		1.03	1.01				20-40	0.889285714	1.035714286
35	Inner Mongolia	Leymus chinensis, Stipa grandis, Cleistogenes squarrosa michnoi	typical meadow		116.55	43.67	345	1.1		8	0-10	14.97142857	19.81666667		0.96	0.92				0-10	1.607142857	1.933333333				53.61	91.46
35	Inner Mongolia	Leymus chinensis, Stipa grandis, Cleistogenes squarrosa michnoi	typical meadow		116.55	43.67	345	1.1		8	20-Oct	12.42142857	12.64615385		0.98	0.98				20-Oct	1.242857143	1.307692308
35	Inner Mongolia	Leymus chinensis, Stipa grandis, Cleistogenes squarrosa michnoi	typical meadow		116.55	43.67	345	1.1		8	20-40	8.207142857	10.825		1.03	1				20-40	0.889285714	1.132142857
35	Inner Mongolia	Leymus chinensis, Stipa grandis, Cleistogenes squarrosa michnoi	typical meadow		116.55	43.67	345	1.1		20	0-10	14.97142857	22.74166667		0.96	0.91				0-10	1.607142857	2.133333333				53.61	140.25
35	Inner Mongolia	Leymus chinensis, Stipa grandis, Cleistogenes squarrosa michnoi	typical meadow		116.55	43.67	345	1.1		20	20-Oct	12.42142857	13.93076923		0.98	0.97				20-Oct	1.242857143	1.346153846
35	Inner Mongolia	Leymus chinensis, Stipa grandis, Cleistogenes squarrosa michnoi	typical meadow		116.55	43.67	345	1.1		20	20-40	8.207142857	10.28928571		1.03	1				20-40	0.889285714	0.978571429
35	Inner Mongolia	Leymus chinensis, Stipa grandis, Cleistogenes squarrosa michnoi	typical meadow		116.55	43.67	345	1.1		24	0-10	14.97142857	25.60833333		0.96	0.89				0-10	1.607142857	2.108333333				53.61	146.67
35	Inner Mongolia	Leymus chinensis, Stipa grandis, Cleistogenes squarrosa michnoi	typical meadow		116.55	43.67	345	1.1		24	20-Oct	12.42142857	15.34615385		0.98	0.95				20-Oct	1.242857143	1.461538462
35	Inner Mongolia	Leymus chinensis, Stipa grandis, Cleistogenes squarrosa michnoi	typical meadow		116.55	43.67	345	1.1		24	20-40	8.207142857	11.61071429		1.03	0.99				20-40	0.889285714	0.982142857
35	Inner Mongolia	Leymus chinensis, Stipa grandis, Cleistogenes squarrosa michnoi	typical meadow		116.55	43.67	345	1.1		28	0-10	14.97142857	25.08333333		0.96	0.89				0-10	1.607142857	2.025				53.61	120.63
35	Inner Mongolia	Leymus chinensis, Stipa grandis, Cleistogenes squarrosa michnoi	typical meadow		116.55	43.67	345	1.1		28	20-Oct	12.42142857	14.13846154		0.98	0.96				20-Oct	1.242857143	1.376923077
35	Inner Mongolia	Leymus chinensis, Stipa grandis, Cleistogenes squarrosa michnoi	typical meadow		116.55	43.67	345	1.1		28	20-40	8.207142857	10.88571429		1.03	1				20-40	0.889285714	1.05
36	Inner Mongolia	Leymus chinensis,Stipa grandis,Artemisia frigida	typical meadow		116.7	43.63	350	2		8	0-10	5.34	9.29		1.08	1.02				0-10	0.56	0.92
36	Inner Mongolia	Leymus chinensis,Stipa grandis,Artemisia frigida	typical meadow		116.7	43.63	350	2		8	20-Oct	5.38	5.86		1.08	1.07				20-Oct	0.55	0.5
37	Qinghai-Tibet Plateau(Gan su )	Festuca ovina, Poa poophagorum, Roegneria nutans	alpine meadow		102.04	33.45	620	1.2		9	0-20	62.94	77.44		0.78	0.76					5.21	6.58				220.54	391.51
38	Inner Mongolia	Leymus secalinus Tzvel.,Stipa krylovii	typical meadow		116.38	42.18	386.2	1.6		2	0-5	0.25	0.52		1.46	1.37				0-5	0.2	0.3
38	Inner Mongolia	Leymus secalinus Tzvel.,Stipa krylovii	typical meadow		116.38	42.18	386.2	1.6		2	20-May	0.15	0.2		1.52	1.49				20-May	0.1	0.4
38	Inner Mongolia	Leymus secalinus Tzvel.,Stipa krylovii	typical meadow		116.38	42.18	386.2	1.6		5	0-5	0.25	5.25		1.46	1.09				0-5	0.2	0.4
38	Inner Mongolia	Leymus secalinus Tzvel.,Stipa krylovii	typical meadow		116.38	42.18	386.2	1.6		5	20-May	0.15	3.99		1.52	1.12				20-May	0.1	0.5
38	Inner Mongolia	Leymus secalinus Tzvel.,Stipa krylovii	typical meadow		116.38	42.18	386.2	1.6		10	0-5	0.25	8.93		1.46	1.02				0-5	0.2	0.6
38	Inner Mongolia	Leymus secalinus Tzvel.,Stipa krylovii	typical meadow		116.38	42.18	386.2	1.6		10	20-May	0.15	4.99		1.52	1.09				20-May	0.1	0.5
39	Inner Mongolia	Leymus chinensi, Stipa grandis	typical meadow		116.67	43.55	345	0.4		32	0-20	14.35	19.95		0.96	0.92				0-20	0.141	0.142
40	Tianzhu, Gansu	Kobresia, humilis	alpine Meadow		102.53	37.4	416	-0.1		7	0-10	53.592	54.23	0-10	0.61	0.578				0-10	4.18	4.15				72	212.5	0-10	28.72	43.25
40	Tianzhu, Gansu	Kobresia, humilis	alpine Meadow		102.53	37.4	416	-0.1		7	20-Oct	44.312	39.208	20-Oct	0.81	0.748				20-Oct	3.75	4.01						20-Oct	6.14	2.95
40	Tianzhu, Gansu	Kobresia, humilis	alpine Meadow		102.53	37.4	416	-0.1		7	20-30	36.366	33.814	20-30	0.91	0.811				20-30	3.65	3.67						20-30	4.22	3.23
40	Tianzhu, Gansu	Kobresia, humilis	alpine Meadow		102.53	37.4	416	-0.1		7	30-40	31.958	27.608	30-40	0.95	0.98				30-40	3.55	3.42						30-40	2.13	2.14
41	Guoluo, Qinghai	Kobresia, humilis	alpine Meadow		98.15	37.24	380	-0.5		8	0-20	48.952	46.719	0-20	0.81	0.82				0-20	3.75	4.08
42	Changling, Jilin	Leymus chinensis	meadow steppe		123.34	44.15	395	4.9		5	0-10	6.2	6.92	0-10	1.58	1.4				0-10	0.77	0.82				192.2	274.3	0-20	398.6	984.2
42	Changling, Jilin	Leymus chinensis	meadow steppe		123.34	44.15	395	4.9		5	20-Oct	5.64	6	20-Oct	1.63	1.45				20-Oct	0.7	0.75
42	Changling, Jilin	Leymus chinensis	meadow steppe		123.34	44.15	395	4.9		6	0-10	5.94	7.96	0-10	1.59	1.38				0-10	0.76	0.86				192.2	338.6	0-20	398.6	1300.2
42	Changling, Jilin	Leymus chinensis	meadow steppe		123.34	44.15	395	4.9		6	20-Oct	5.01	6.88	20-Oct	1.64	1.43				20-Oct	0.64	0.78
42	Changling, Jilin	Leymus chinensis	meadow steppe		123.34	44.15	395	4.9		8	0-10	5.51	9.45	0-10	1.6	1.37				0-10	0.72	0.9				192.2	372.1	0-20	398.6	1318.6
42	Changling, Jilin	Leymus chinensis	meadow steppe		123.34	44.15	395	4.9		8	20-Oct	4.34	7.56	20-Oct	1.64	1.41				20-Oct	0.56	0.78
43	Tongliao, Inner Mongolia	Artemisia halodendron	Desert steppe		120.68	42.92	360	6.5		17	0-20	0.15	0.22	0-20	1.57	1.55				0-20	0.02	0.03				86.18	189.14	0-20	94.44	127.39
43	Tongliao, Inner Mongolia	Artemisia halodendron	Desert steppe		120.68	42.92	360	6.5		22	0-20	0.15	0.29	0-20	1.57	1.54				0-20	0.02	0.04				86.18	215.56	0-20	94.44	120.22
44	Tongliao, Inner Mongolia	Artemisia halodendron	Desert steppe		120.41	42.55	360	6.5		17	0-20	0.15	0.22	0-20	1.57	1.55				0-20	0.02	0.03				68.02	136.86	0-20	54.58	71.88
44	Tongliao, Inner Mongolia	Artemisia halodendron	Desert steppe		120.41	42.55	360	6.5		22	0-20	0.15	0.29	0-20	1.57	1.54				0-20	0.02	0.04				68.02	113.82	0-20	54.58	73.22
45	Changji, Xinjiang	Seriphidium transiliense	Desert steppe		87.8	43.51	185	6.5		5	0-5	11.45	10.68		0.99	1
45	Changji, Xinjiang	Seriphidium transiliense	Desert steppe		87.8	43.51	185	6.5		5	10-May	7.24	6.47		1.05	1.06
45	Changji, Xinjiang	Seriphidium transiliense	Desert steppe		87.8	43.51	185	6.5		5	15-Oct	6.55	5.79		1.06	1.07
45	Changji, Xinjiang	Seriphidium transiliense	Desert steppe		87.8	43.51	185	6.5		5	15-20	6.53	5.66		1.06	1.08
46	Tianjun, Qinghai	Kobresia pygmaea	Alpine meadow		98.46	37.48	360	-1.5		2	0-10	66.66	60.52	0-10	0.65	0.61				0-10	6.29	6.26				42	56.18
46	Tianjun, Qinghai	Kobresia pygmaea	Alpine meadow		98.46	37.48	360	-1.5		2	20-Oct	29.91	29.22	20-Oct	0.96	0.96				20-Oct	2.67	3.3
46	Tianjun, Qinghai	Kobresia pygmaea	Alpine meadow		98.46	37.48	360	-1.5		2	20-30	20.11	17.96	20-30	1.32	1.29				20-30	1.96	1.75
46	Gonghe, Qinghai	Kobresia humilis	Alpine meadow		99.52	36.42	312	4.1		2	0-10	42.63	48.16	0-10	1.02	0.96				0-10	4.09	4.75				46.79	61.52
46	Gonghe, Qinghai	Kobresia humilis	Alpine meadow		99.52	36.42	312	4.1		2	20-Oct	35.07	32.59	20-Oct	1.16	1.13				20-Oct	3.51	3.27
46	Gonghe, Qinghai	Kobresia humilis	Alpine meadow		99.52	36.42	312	4.1		2	20-30	23.67	23.86	20-30	1.34	1.35				20-30	2.29	2.33
47	Dangxiong, Tibet	NA	Alpine meadow		91.04	30.29	479	1.8		1	0-15	26.84	25.06		0.89	0.89				0-15	1.58	1.43
47	Dangxiong, Tibet	NA	Alpine meadow		91.04	30.29	479	1.8		4	0-15	26.84	28.23		0.89	0.88				0-15	1.58	1.52
47	Dangxiong, Tibet	NA	Alpine meadow		91.04	30.29	479	1.8		6	0-15	26.84	27.59		0.89	0.88				0-15	1.58	1.55
48	Sunanyu, Gansu		typical meadow		101.47	37.58	350	1.3		7	0-20	36.5	41.2		0.85	0.83				0-20	2.2	2.3				48.9	37.8	0-20	3130	2876
49	Wulumuqi, Xinjiang	Seriphidium transiliense	Desert steppe		87.46	47.43	236	6.4		7	0-5	18.22	18.76		0.93	0.93
49	Wulumuqi, Xinjiang	Seriphidium transiliense	Desert steppe		87.46	47.43	236	6.4		7	10-May	8.13	11.06		1.03	0.99
49	Wulumuqi, Xinjiang	Seriphidium transiliense	Desert steppe		87.46	47.43	236	6.4		7	15-Oct	7.89	8.83		1.04	1.02
49	Wulumuqi, Xinjiang	Seriphidium transiliense	Desert steppe		87.46	47.43	236	6.4		7	15-20	6.45	7.78		1.06	1.04
50	Maqu, Gansu	Kobresia tibetica	Alpine meadow		101.53	33.39	672	2.2		3	0-15	92.47	174.69		0.73	0.66				0-15	7.66	12.69				255.9	562.2
50	Maqu, Gansu	Kobresia tibetica	Alpine meadow		101.53	33.39	672	2.2		3	15-30	43.86	118.36		0.83	0.7				15-30	3.88	7.26
50	Maqu, Gansu	Kobresia tibetica	Alpine meadow		101.53	33.39	672	2.2		3	0-15	92.47	201.78		0.73	0.64				0-15	7.66	14.41				255.9	1020.5
50	Maqu, Gansu	Kobresia tibetica	Alpine meadow		101.53	33.39	672	2.2		3	15-30	43.86	120.75		0.83	0.7				15-30	3.88	7.57
51	Haibei, Qinghai	Kobresia humilis	Alpine meadow		101.19	37.37	580	-1.7		10	0-10	7.2	9.1		1.05	1.02				0-10	0.42	0.49
51	Haibei, Qinghai	Kobresia humilis	Alpine meadow		101.19	37.37	580	-1.7		10	20-Oct	7.5	7.8		1.04	1.04				20-Oct	0.34	0.33
51	Haibei, Qinghai	Kobresia humilis	Alpine meadow		101.19	37.37	580	-1.7		10	20-40	5.8	5.7		1.07	1.08				20-40	0.25	0.22
52	Duolin, Inner Mongolia	Leymus chinensis	typical meadow		115.5	41.46	386	1.6		3	0-10	7.153	19.073	0-10	1.644	1.414				0-10	0.449	1.339				71.32	251.61	0-10	656.15	779.7
52	Duolin, Inner Mongolia	Leymus chinensis	typical meadow		115.5	41.46	386	1.6		3	20-Oct	5.379	12.217	20-Oct	1.544	1.542				20-Oct	0.413	0.956						20-Oct	169.5	189.25
52	Duolin, Inner Mongolia	Leymus chinensis	typical meadow		115.5	41.46	386	1.6		3	20-30	5.176	7.273	20-30	1.552	1.589				20-30	0.429	0.533						20-30	68.92	71.65
53	Guyuan, Ningxia	Stipa bungeana	Temperate steppe		106.21	36.1	445	5		2	0-5	13.7054	17.2898		0.97	0.94				0-5	1.48	2.07
53	Guyuan, Ningxia	Stipa bungeana	Temperate steppe		106.21	36.1	445	5		2	15-May	9.7846	15.1438		1.01	0.96				15-May	0.87	1.87
53	Guyuan, Ningxia	Stipa bungeana	Temperate steppe		106.21	36.1	445	5		2	15-25	6.1306	11.5246		1.07	0.99				15-25	0.74	1.62
53	Guyuan, Ningxia	Stipa bungeana	Temperate steppe		106.21	36.1	445	5		2	25-45	4.0194	9.3786		1.12	1.01				25-45	0.61	1.58
53	Guyuan, Ningxia	Stipa bungeana	Temperate steppe		106.21	36.1	445	5		3	0-5	13.7054	18.0902		0.97	0.93				0-5	1.48	1.17
53	Guyuan, Ningxia	Stipa bungeana	Temperate steppe		106.21	36.1	445	5		3	15-May	9.7846	16.7504		1.01	0.94				15-May	0.87	0.96
53	Guyuan, Ningxia	Stipa bungeana	Temperate steppe		106.21	36.1	445	5		3	15-25	6.1306	13.4038		1.07	0.97				15-25	0.74	0.81
53	Guyuan, Ningxia	Stipa bungeana	Temperate steppe		106.21	36.1	445	5		3	25-45	4.0194	10.5212		1.12	1				25-45	0.61	1.02
53	Guyuan, Ningxia	Stipa bungeana	Temperate steppe		106.21	36.1	445	5		5	0-5	13.7054	19.5634		0.97	0.92				0-5	1.48	2.08
53	Guyuan, Ningxia	Stipa bungeana	Temperate steppe		106.21	36.1	445	5		5	15-May	9.7846	19.2328		1.01	0.93				15-May	0.87	1.93
53	Guyuan, Ningxia	Stipa bungeana	Temperate steppe		106.21	36.1	445	5		5	15-25	6.1306	16.3154		1.07	0.95				15-25	0.74	1.66
53	Guyuan, Ningxia	Stipa bungeana	Temperate steppe		106.21	36.1	445	5		5	25-45	4.0194	14.471		1.12	0.96				25-45	0.61	1.68
53	Guyuan, Ningxia	Stipa bungeana	Temperate steppe		106.21	36.1	445	5		10	0-5	13.7054	22.9854		0.97	0.9				0-5	1.48	2.78
53	Guyuan, Ningxia	Stipa bungeana	Temperate steppe		106.21	36.1	445	5		10	15-May	9.7846	21.9124		1.01	0.91				15-May	0.87	2.48
53	Guyuan, Ningxia	Stipa bungeana	Temperate steppe		106.21	36.1	445	5		10	15-25	6.1306	15.0104		1.07	0.96				15-25	0.74	2.26
53	Guyuan, Ningxia	Stipa bungeana	Temperate steppe		106.21	36.1	445	5		10	25-45	4.0194	10.991		1.12	1				25-45	0.61	1.83
53	Guyuan, Ningxia	Stipa bungeana	Temperate steppe		106.21	36.1	445	5		15	0-5	13.7054	35.8498		0.97	0.85				0-5	1.48	3.54
53	Guyuan, Ningxia	Stipa bungeana	Temperate steppe		106.21	36.1	445	5		15	15-May	9.7846	35.6236		1.01	0.85				15-May	0.87	3.48
53	Guyuan, Ningxia	Stipa bungeana	Temperate steppe		106.21	36.1	445	5		15	15-25	6.1306	31.8304		1.07	0.86				15-25	0.74	2.56
53	Guyuan, Ningxia	Stipa bungeana	Temperate steppe		106.21	36.1	445	5		15	25-45	4.0194	30.3746		1.12	0.87				25-45	0.61	2.71
53	Guyuan, Ningxia	Stipa bungeana	Temperate steppe		106.21	36.1	445	5		20	0-5	13.7054	33.2804		0.97	0.86				0-5	1.48	2.88
53	Guyuan, Ningxia	Stipa bungeana	Temperate steppe		106.21	36.1	445	5		20	15-May	9.7846	30.044		1.01	0.87				15-May	0.87	2.47
53	Guyuan, Ningxia	Stipa bungeana	Temperate steppe		106.21	36.1	445	5		20	15-25	6.1306	24.2904		1.07	0.9				15-25	0.74	2.37
53	Guyuan, Ningxia	Stipa bungeana	Temperate steppe		106.21	36.1	445	5		20	25-45	4.0194	19.3198		1.12	0.93				25-45	0.61	2.22
53	Guyuan, Ningxia	Stipa bungeana	Temperate steppe		106.21	36.1	445	5		25	0-5	13.7054	38.6976		0.97	0.84				0-5	1.48	3.01
53	Guyuan, Ningxia	Stipa bungeana	Temperate steppe		106.21	36.1	445	5		25	15-May	9.7846	33.002		1.01	0.86				15-May	0.87	2.59
53	Guyuan, Ningxia	Stipa bungeana	Temperate steppe		106.21	36.1	445	5		25	15-25	6.1306	28.6462		1.07	0.88				15-25	0.74	2.81
53	Guyuan, Ningxia	Stipa bungeana	Temperate steppe		106.21	36.1	445	5		25	25-45	4.0194	27.4746		1.12	0.88				25-45	0.61	2.67
54	Ansai, Shaanxi		Temperate steppe		110.13	36.39	513	8.8		2	0-20	2.29	4.3	0-20	1.28	1.28				0-20	0.13	0.17
54	Ansai, Shaanxi		Temperate steppe		110.13	36.39	513	8.8		6	0-20	2.18	4.75	0-20	1.38	1.36				0-20	0.18	0.2
54	Ansai, Shaanxi		Temperate steppe		110.13	36.39	513	8.8		9	0-20	3.64	5.65	0-20	1.37	1.36				0-20	0.23	0.28
54	Ansai, Shaanxi		Temperate steppe		110.13	36.39	513	8.8		13	0-20	4.02	5.69	0-20	1.34	1.33				0-20	0.28	0.32
54	Ansai, Shaanxi		Temperate steppe		110.13	36.39	513	8.8		16	0-20	5.24	6.42	0-20	1.32	1.32				0-20	0.33	0.42
54	Ansai, Shaanxi		Temperate steppe		110.13	36.39	513	8.8		19	0-20	6.28	7.36	0-20	1.32	1.32				0-20	0.43	0.54
54	Ansai, Shaanxi		Temperate steppe		110.13	36.39	513	8.8		25	0-20	6.56	8.09	0-20	1.31	1.31				0-20	0.51	0.66
54	Ansai, Shaanxi		Temperate steppe		110.13	36.39	513	8.8		30	0-20	7.18	8.43	0-20	1.25	1.25				0-20	0.58	0.68
54	Ansai, Shaanxi		Temperate steppe		110.13	36.39	513	8.8		40	0-20	8.61	9.16	0-20	1.22	1.21				0-20	0.63	0.71
55	Yuzhong, Gansu	Stipa purpurea	Temperate steppe		104.09	35.57	382	6.7		7	0-5	7.67	9.45	0-5	1.29	1.14				0-5	0.93	0.88
55	Yuzhong, Gansu	Stipa purpurea	Temperate steppe		104.09	35.57	382	6.7		7	10-May	6.32	6.67	10-May	1.29	1.18				10-May	0.93	0.95
55	Yuzhong, Gansu	Stipa purpurea	Temperate steppe		104.09	35.57	382	6.7		7	20-Oct	5.6	6.55	20-Oct	1.22	1.19				20-Oct	0.72	0.72
55	Yuzhong, Gansu	Stipa purpurea	Temperate steppe		104.09	35.57	382	6.7		7	20-30	5.57	5.41	20-30	1.19	1.2				20-30	0.69	0.66
56	Xiilinguole, Inner Mongolia	Leymus chinensis	Temperate steppe		117.06	44.52	345	0.4		11	0-20	13.4	18.2		0.97	0.93				0-20	1.4	1.7				60.3	171.6
56	Xiilinguole, Inner Mongolia	Leymus chinensis	Temperate steppe		117.06	44.52	345	0.4		31	0-20	13.4	18.8		0.97	0.93				0-20	1.4	1.4				60.3	148.3
57	Wulumuqi, Xinjiang	Seriphidium transiliense	Desert steppe		87.46	43.49	236	6.4		7	0-20	7.2	11.8		1.05	0.99				0-20	0.84	0.85
58	Wulumuqi, Xinjiang	Stipa capillata	Desert steppe		88.46	42.49	236	6.4		8	0-20	38.4	48.1		0.84	0.81				0-20
59	Hulunbeier, Inner Mongolia	Stipa baicalensis	typical meadow		119.4	48.29	318.5	-2.3		8	0-20	33.17	35.79		0.86	0.85				0-20	2.12	1.88
59	Hulunbeier, Inner Mongolia	Stipa grandis	typical meadow		119.17	48.25	293.9	-1.7		8	0-20	18.16	21.57		0.93	0.91				0-20	0.88	1.16
59	Hulunbeier, Inner Mongolia	Stipa krylovii	typical meadow		117.58	48.11	272.6	-0.5		8	0-20	15.47	17.81		0.95	0.94				0-20	1.3	1.57
60	Naiman, Inner Mongolia	Artemisia scoparia	Desert steppe		120.45	42.12	360	6.5		17	0-20	0.15	0.22	0-20	1.57	1.55				0-20	0.02	0.03				86.18	189.14	0-20	94.44	127.39
60	Naiman, Inner Mongolia	Artemisia scoparia	Desert steppe		120.45	42.12	360	6.5		22	0-20	0.15	0.29	0-20	1.57	1.54				0-20	0.02	0.04				86.18	215.56	0-20	94.44	120.22
61	Helanshan, Ningxia	Stipa brevifloria	Temperate steppe		105.49	38.51	342	8.4		10	0-20	7.2	17.34		1.05	0.94				0-20	5.8	8.8
62	Yanchi, Ningxia	Pennisetum centrasiaticum	Desert steppe		107.01	37.57	300	8.1		5	0-10	2.59	2.4		1.17	1.18										39.27	245.35
62	Yanchi, Ningxia	Pennisetum centrasiaticum	Desert steppe		107.01	37.57	300	8.1		5	20-Oct	3.6	3.53		1.13	1.14
62	Yanchi, Ningxia	Pennisetum centrasiaticum	Desert steppe		107.01	37.57	300	8.1		5	20-40	3.55	3.82		1.13	1.13
63	Taibushiqi, Inner Mongolia	Leymus chinensis	typical meadow		114.51	41.35	407	1.6		7	0-10	16.211	16.9128	0-10	1.19	1.14				0-10	2.105	2.298
63	Taibushiqi, Inner Mongolia	Leymus chinensis	typical meadow		114.51	41.35	407	1.6		7	20-Oct	11.2868	11.8088	20-Oct	1.2	1.2				20-Oct	1.579	1.62
63	Taibushiqi, Inner Mongolia	Leymus chinensis	typical meadow		114.51	41.35	407	1.6		7	20-30	6.1944	6.2756	20-30	1.3	1.29				20-30	1.034	1.085
63	Taibushiqi, Inner Mongolia	Leymus chinensis	typical meadow		114.51	41.35	407	1.6		10	0-10	16.211	18.1656	0-10	1.19	1.08				0-10	2.105	2.372
63	Taibushiqi, Inner Mongolia	Leymus chinensis	typical meadow		114.51	41.35	407	1.6		10	20-Oct	11.2868	12.0756	20-Oct	1.2	1.15				20-Oct	1.579	1.85
63	Taibushiqi, Inner Mongolia	Leymus chinensis	typical meadow		114.51	41.35	407	1.6		10	20-30	6.1944	6.4786	20-30	1.3	1.27				20-30	1.034	1.147
63	Taibushiqi, Inner Mongolia	Leymus chinensis	typical meadow		114.51	41.35	407	1.6		13	0-10	16.211	19.72	0-10	1.19	1.04				0-10	2.105	2.385
63	Taibushiqi, Inner Mongolia	Leymus chinensis	typical meadow		114.51	41.35	407	1.6		13	20-Oct	11.2868	12.9224	20-Oct	1.2	1.15				20-Oct	1.579	1.944
63	Taibushiqi, Inner Mongolia	Leymus chinensis	typical meadow		114.51	41.35	407	1.6		13	20-30	6.1944	0.9338	20-30	1.3	1.26				20-30	1.034	1.172
63	Taibushiqi, Inner Mongolia	Leymus chinensis	typical meadow		114.51	41.35	407	1.6		20	0-10	16.211	17.5218	0-10	1.19	1.12				0-10	2.105	2.35
63	Taibushiqi, Inner Mongolia	Leymus chinensis	typical meadow		114.51	41.35	407	1.6		20	20-Oct	11.2868	12.1452	20-Oct	1.2	1.14				20-Oct	1.579	1.942
63	Taibushiqi, Inner Mongolia	Leymus chinensis	typical meadow		114.51	41.35	407	1.6		20	20-30	6.1944	6.6294	20-30	1.3	1.28				20-30	1.034	1.226
64	Taibushiqi, Inner Mongolia	Leymus chinensis	typical meadow		115.49	42.1	407	1.6		7	0-30	11.2346	12.0988		0.99	0.98				0-30	1.57	1.67				85.4	188.7	0-30	1156.53	1268.53
64	Taibushiqi, Inner Mongolia	Leymus chinensis	typical meadow		115.49	42.1	407	1.6		10	0-30	6.516068	7.017304		1.06	1.05				0-30	1.57	1.79				85.4	237.26	0-30	1156.53	1398.61
64	Taibushiqi, Inner Mongolia	Leymus chinensis	typical meadow		115.49	42.1	407	1.6		13	0-30	3.77931944	4.07003632		1.13	1.12				0-30	1.57	1.81				85.4	312.3	0-30	1156.53	1640.8
64	Taibushiqi, Inner Mongolia	Leymus chinensis	typical meadow		115.49	42.1	407	1.6		20	0-30	2.192005275	2.360621066		1.19	1.18				0-30	1.57	1.84				85.4	230.05	0-30	1156.53	1535.2
65	Xilinhaote, Inner Mongolia	Stipa grandis	typical meadow		116.5	44.82	330	0.5		4	0-15	9.5642	8.9088		1.01	1.02				0-15	1.5	1.06
66	Siziwangqi, Inner Mongolia	NA	typical meadow		113	43.22	230	3		3	0-10	11.5	18.7		0.99	0.93				0-30	0.89	1.29				39.4	105.3
66	Siziwangqi, Inner Mongolia	NA	typical meadow		113	43.22	230	3		7	0-10	11.5	21		0.99	0.92				0-30	0.89	1.34				39.4	123.5
66	Siziwangqi, Inner Mongolia	NA	typical meadow		113	43.22	230	3		11	0-10	11.5	14.5		0.99	0.96				0-30	0.89	1.12				39.4	95.3
66	Siziwangqi, Inner Mongolia	NA	typical meadow		113	43.22	230	3		14	0-10	11.5	19.5		0.99	0.93				0-30	0.89	1.32				39.4	99.4
67	Duolun, Inner Mongolia	Stipa grandis	typical meadow		115.3	41.45	385.5	1.6		9	0-30	11.1	13.9	0-30	1.55	1.46				0-30	1.13	1.28
68	Maqing, Qinghai	Kobresia humilis	alpine steppe		98.48	33.43	484	-0.2		6	0-10	28.7	40.8		0.88	0.83				0-10	3.04	3.87				53.28	146.4	0-30	1454	2381
68	Maqing, Qinghai	Kobresia humilis	alpine steppe		98.48	33.43	484	-0.2		6	20-Oct	27.1	24.6		0.88	0.9				20-Oct	2.93	2.79
69	Tianzhu, Gansu	Kobresia humilis	alpine steppe		102.07	36.31	424	0.8		4	0-10	58.24	96.87	0-10	0.85	0.73				0-10	3.72	5.44				67.26	722.93	0-30	720	5365.4
70	Alashanzuoqi, Inner Mongolia	Cleistogenes Songorica	Desert steppe		103.21	37.41	130	8.3		3	0-20	1.81	2.05		1.22	1.2
70	Alashanzuoqi, Inner Mongolia	Cleistogenes Songorica	Desert steppe		103.21	37.41	130	8.3		3	20-40	1.74	1.85		1.22	1.21
70	Alashanzuoqi, Inner Mongolia	Cleistogenes Songorica	Desert steppe		103.21	37.41	130	8.3		3	40-60	1.27	1.53		1.26	1.24
71	Ningxia	Stipa grandis	typical meadow		106.27	36.17	425.42	7.01		5	0-20	2.5694	10.295		1.17	1				0-20	0.83	1.07				391.66	627.63	0-40	1301.6	2148.05
71	Ningxia	Stipa grandis	typical meadow		106.27	36.17	425.42	7.01		10	0-20	2.5694	14.7668		1.17	0.96				0-20	0.83	1.23				617.68	1430.8	0-40	1411.1	2419.03
71	Ningxia	Stipa grandis	typical meadow		106.27	36.17	425.42	7.01		15	0-20	2.5694	19.7838		1.17	0.92				0-20	0.83	1.38				511.55	1184.75	0-40	1722.08	3253.43
71	Ningxia	Stipa grandis	typical meadow		106.27	36.17	425.42	7.01		20	0-20	2.5694	20.8684		1.17	0.92				0-20	0.83	1.65				379.13	1087.35	0-40	1408.85	3040.12
71	Ningxia	Stipa grandis	typical meadow		106.27	36.17	425.42	7.01		25	0-20	2.5694	20.7292		1.17	0.92				0-20	0.83	1.9				430.34	1182.28	0-40	1497.72	3049.05
71	Ningxia	Stipa grandis	typical meadow		106.27	36.17	425.42	7.01		30	0-20	2.5694	23.577		1.17	0.9				0-20	0.83	2.16				280.49	1259.6	0-40	1627.04	2694.89
72	Sichuan	Heleocharis uniglumis	alpine steppe		102.52	33.55	656.8	0.9		5	0-10	532	495.7	0-10	0.52	0.53				0-10	16.8	15.9
72	Sichuan	Blysmus sinocompressus	alpine steppe		102.52	33.46	656.8	0.9		5	0-10	452	446	0-10	0.54	0.54				0-10	16.7	15.8
72	Sichuan	Kobresia pusilla	alpine steppe		102.49	33.08	656.8	0.9		5	0-10	380	187	0-10	0.56	0.65				0-10	14.5	7.6
73	Hulunbeier, Inner Mongolia	Aneurolepidium chinense	typical meadow		120.18	49.04	339	-2.2		6	0-40	13.3	15.4		0.97	0.95				0-40	1.4	1.6				45.2	113.69	0-40	1064	1309.59
73	Hulunbeier, Inner Mongolia	Aneurolepidium chinense	typical meadow		119.3	49.26	339	-2.2		6	0-40	13.3	15.4		0.97	0.95				0-40	1.4	1.6				21.92	87.67	0-40	881	1232.84
73	Hulunbeier, Inner Mongolia	Aneurolepidium chinense	typical meadow		119.37	50.1	339	-2.2		6	0-40	13.3	15.4		0.97	0.95				0-40	1.4	1.6				28.76	108.22	0-40	1100.17	1425.1
74	Hongyuan, Sichuan	Kobresia humilis	alpine meadow		102.34	32.49	749.1	1.4		5	0-10	33.2	51.3	0-10	1.07	0.82				0-10	3.4	4.7
75	Huanxian, Gansu	Leymus secalinus, Pennisetum flaccidum, Stipa bungeana	typical meadow		106.5	36.8	349	9.2		12	0-5	4.2	7.3		1.11	1.05				0-5	4.4	7.8				175.2	2.45.6	0-100	278.9	612.4
75	Huanxian, Gansu	Leymus secalinus, Pennisetum flaccidum, Stipa bungeana	typical meadow		106.5	36.8	349	9.2		12	10-May	3.8	5.4		1.13	1.08				10-May	4.4	5.6
75	Huanxian, Gansu	Leymus secalinus, Pennisetum flaccidum, Stipa bungeana	typical meadow		106.5	36.8	349	9.2		12	20-Oct	3.7	4.8		1.13	1.1				20-Oct	4.5	5
75	Huanxian, Gansu	Leymus secalinus, Pennisetum flaccidum, Stipa bungeana	typical meadow		106.5	36.8	349	9.2		12	20-30	3.5	4.7		1.14	1.1				20-30	3.9	4.5
76	Yanchi, Ningxia	Agropyron mongolicum	Desert steppe		107.01	37.56	282.4	8.6		12	0-5	1.9537	2.9753	0-5	1.3728	1.3022				0-5	0.2005	0.0407
76	Yanchi, Ningxia	Agropyron mongolicum	Desert steppe		107.01	37.56	282.4	8.6		12	10-May	2.4798	3.3659	10-May	1.3936	1.3198				10-May	0.2727	0.0809
76	Yanchi, Ningxia	Agropyron mongolicum	Desert steppe		107.01	37.56	282.4	8.6		12	20-Oct	3.2295	4.6035	20-Oct	1.4008	1.3449				20-Oct	0.3858	0.1089
76	Yanchi, Ningxia	Agropyron mongolicum	Desert steppe		107.01	37.56	282.4	8.6		12	20-30	3.6727	3.9932	20-30	1.4025	1.3648				20-30	0.4465	0.0681
77	Hulunbeier, Inner Mongolia	Allium polyrhizum, Serratula centauroides	typical meadow		120.15	50.34	339	-2.2		6	0-10	19.34	23.49		0.93	0.9				0-10	1.87	2.41
77	Hulunbeier, Inner Mongolia	Allium polyrhizum, Serratula centauroides	typical meadow		120.15	50.34	339	-2.2		6	20-Oct	13.59	15.67		0.97	0.95				20-Oct	1.41	1.7
77	Hulunbeier, Inner Mongolia	Allium polyrhizum, Serratula centauroides	typical meadow		120.15	50.34	339	-2.2		6	20-30	11.25	12.19		0.99	0.98				20-30	1.21	1.39
77	Hulunbeier, Inner Mongolia	Allium polyrhizum, Serratula centauroides	typical meadow		120.15	50.34	339	-2.2		6	30-40	10.03	10.69		1.01	1				30-40	1.08	1.21
77	Hulunbeier, Inner Mongolia	Allium polyrhizum, Serratula centauroides	typical meadow		118.15	49.34	339	-2.2		6	0-10	17.11	22.14		0.94	0.91				0-10	1.76	2.27
77	Hulunbeier, Inner Mongolia	Allium polyrhizum, Serratula centauroides	typical meadow		118.15	49.34	339	-2.2		6	20-Oct	13.81	16.87		0.97	0.94				20-Oct	1.49	1.77
77	Hulunbeier, Inner Mongolia	Allium polyrhizum, Serratula centauroides	typical meadow		118.15	49.34	339	-2.2		6	20-30	10.9	12.59		1	0.98				20-30	1.17	1.4
77	Hulunbeier, Inner Mongolia	Allium polyrhizum, Serratula centauroides	typical meadow		118.15	49.34	339	-2.2		6	30-40	10.06	10.81		1.01	1				30-40	1.02	1.14
77	Hulunbeier, Inner Mongolia	Allium polyrhizum, Serratula centauroides	typical meadow		121.15	47.34	339	-2.2		6	0-10	17.16	22.14		0.94	0.91				0-10	1.78	2.34
77	Hulunbeier, Inner Mongolia	Allium polyrhizum, Serratula centauroides	typical meadow		121.15	47.34	339	-2.2		6	20-Oct	13.85	16.87		0.97	0.94				20-Oct	1.45	1.76
77	Hulunbeier, Inner Mongolia	Allium polyrhizum, Serratula centauroides	typical meadow		121.15	47.34	339	-2.2		6	20-30	11.31	12.54		0.99	0.98				20-30	1.24	1.37
77	Hulunbeier, Inner Mongolia	Allium polyrhizum, Serratula centauroides	typical meadow		121.15	47.34	339	-2.2		6	30-40	10.56	11.79		1	0.99				30-40	1.11	1.23
78	Yinchuan, Ningxia	Stipa breviflora	typical steppe		105.5	38.54	280.4	4.93		4	0-10.	18.25	18.36		0.93	0.93				0-10.	1.91	1.97				26.52	69.93
78	Yinchuan, Ningxia	Stipa breviflora	typical steppe		105.5	38.54	280.4	4.93		4	20-Oct	16.97	17.68		0.94	0.94				20-Oct	1.91	1.93
78	Yinchuan, Ningxia	Stipa breviflora	Desert steppe		105.34	39.05	145	9.24		4	0-10	2.01	2.27		1.2	1.19				0-10	0.25	0.29				41.15	94.26
78	Yinchuan, Ningxia	Stipa breviflora	Desert steppe		105.34	39.05	145	9.24		4	20-Oct	1.78	2.04		1.22	1.2				20-Oct	0.24	0.26
79	Naiman, Inner Mongolia	Pennisetum centrasiaticum, Phragmites communis, Leymus secalinus	typical steppe		120.42	42.55	366	6.8		12	0-10	1.7284	3.0798	0-10	1.53	1.47				0-10	0.1914	0.2726
79	Naiman, Inner Mongolia	Pennisetum centrasiaticum, Phragmites communis, Leymus secalinus	typical steppe		120.42	42.55	366	6.8		12	20-Oct	1.2644	1.9082	20-Oct	1.53	1.48				20-Oct	0.1334	0.1798
79	Naiman, Inner Mongolia	Pennisetum centrasiaticum, Phragmites communis, Leymus secalinus	typical steppe		120.42	42.55	366	6.8		12	20-40	1.0556	1.5776	20-40	1.48	1.42				20-40	0.116	0.1508
79	Naiman, Inner Mongolia	Pennisetum centrasiaticum, Phragmites communis, Leymus secalinus	typical steppe		120.42	42.55	366	6.8		12	40-60	1.0092	1.4848	40-60	1.36	1.35				40-60	0.1044	0.1566
79	Naiman, Inner Mongolia	Pennisetum centrasiaticum, Phragmites communis, Leymus secalinus	typical steppe		120.42	42.55	366	6.8		12	60-100	0.9338	1.1948	60-100	1.36	1.35				60-100	0.1044	0.1276
80	Naiman, Inner Mongolia	Pennisetum centrasiaticum, Phragmites communis, Leymus secalinus	typical steppe		120.7	42.92	366	6.4		8	0-10	0.405	1.04	0-10	1.57	1.63				0-10	0.076	0.146
80	Naiman, Inner Mongolia	Pennisetum centrasiaticum, Phragmites communis, Leymus secalinus	typical steppe		120.7	42.92	366	6.4		8	20-Oct	0.367	0.651	20-Oct	1.6	1.63				20-Oct	0.075	0.091
80	Naiman, Inner Mongolia	Pennisetum centrasiaticum, Phragmites communis, Leymus secalinus	typical steppe		120.7	42.92	366	6.4		8	20-40	0.292	0.492	20-40	1.58	1.62				20-40	0.071	0.082
80	Naiman, Inner Mongolia	Pennisetum centrasiaticum, Phragmites communis, Leymus secalinus	typical steppe		120.7	42.92	366	6.4		8	40-60	0.337	0.372	40-60	1.56	1.62				40-60	0.075	0.07
80	Naiman, Inner Mongolia	Pennisetum centrasiaticum, Phragmites communis, Leymus secalinus	typical steppe		120.7	42.92	366	6.4		8	60-100	0.294	0.371	60-100	1.58	1.61				60-100	0.07	0.067
81	Changling, Jilin	Leymus chinensis	typical steppe		123.34	44.15	364	4.9		5	0-10	6.2	6.92	0-10	1.58	1.4				0-10	0.77	0.82				168.72	259.62		404.76	952.38
81	Changling, Jilin	Leymus chinensis	typical steppe		123.34	44.15	364	4.9		5	20-Oct	5.64	6	20-Oct	1.63	1.45				20-Oct	0.7	0.75
81	Changling, Jilin	Leymus chinensis	typical steppe		123.34	44.15	364	4.9		6	0-10	5.94	7.96	0-10	1.59	1.38				0-10	0.76	0.86				85.39	325.81		190.47	1269.84
81	Changling, Jilin	Leymus chinensis	typical steppe		123.34	44.15	364	4.9		6	20-Oct	5.01	6.88	20-Oct	1.64	1.43				20-Oct	0.64	0.78
81	Changling, Jilin	Leymus chinensis	typical steppe		123.34	44.15	364	4.9		8	0-10	5.51	9.45	0-10	1.6	1.37				0-10	0.72	0.9				37.06	368.67		63.49	1309.52
81	Changling, Jilin	Leymus chinensis	typical steppe		123.34	44.15	364	4.9		8	20-Oct	4.34	7.56	20-Oct	1.64	1.41				20-Oct	0.56	0.78
82	Keshiketengqi, Inner Mongolia	Leymus secalinus	typical steppe		117.05	42.37	400	-1.5		15	0-10	3.2	6.6		1.15	1.06				0-10	0.32	0.65
83	Naiman, Inner Mongolia	Stipa grandis, Leymus chinensis	typical steppe		120.43	42.58	366	6.8		7	0-10	0.49	0.6	0-10	1.64	1.64
83	Naiman, Inner Mongolia	Stipa grandis, Leymus chinensis	typical steppe		120.43	42.58	366	6.8		7	20-Oct	0.34	0.71	20-Oct	1.65	1.66
83	Naiman, Inner Mongolia	Stipa grandis, Leymus chinensis	typical steppe		120.43	42.58	366	6.8		7	20-40	0.32	0.61	20-40	1.64	1.64
83	Naiman, Inner Mongolia	Stipa grandis, Leymus chinensis	typical steppe		120.43	42.58	366	6.8		7	40-60	0.3	0.39	40-60	1.65	1.63
83	Naiman, Inner Mongolia	Stipa grandis, Leymus chinensis	typical steppe		120.43	42.58	366	6.8		7	60-100	0.33	0.39	60-100	1.64	1.66
83	Naiman, Inner Mongolia	Stipa grandis, Leymus chinensis	typical steppe		120.43	42.58	366	6.8		12	0-10	0.49	1.57	0-10	1.64	1.6
83	Naiman, Inner Mongolia	Stipa grandis, Leymus chinensis	typical steppe		120.43	42.58	366	6.8		12	20-Oct	0.34	0.8	20-Oct	1.65	1.6
83	Naiman, Inner Mongolia	Stipa grandis, Leymus chinensis	typical steppe		120.43	42.58	366	6.8		12	20-40	0.32	0.61	20-40	1.64	1.58
83	Naiman, Inner Mongolia	Stipa grandis, Leymus chinensis	typical steppe		120.43	42.58	366	6.8		12	40-60	0.3	0.55	40-60	1.65	1.59
83	Naiman, Inner Mongolia	Stipa grandis, Leymus chinensis	typical steppe		120.43	42.58	366	6.8		12	60-100	0.33	0.5	60-100	1.64	1.61
83	Naiman, Inner Mongolia	Stipa grandis, Leymus chinensis	typical steppe		120.43	42.58	366	6.8		25	0-10	0.49	3.76	0-10	1.64	1.57
83	Naiman, Inner Mongolia	Stipa grandis, Leymus chinensis	typical steppe		120.43	42.58	366	6.8		25	20-Oct	0.34	1.99	20-Oct	1.65	1.59
83	Naiman, Inner Mongolia	Stipa grandis, Leymus chinensis	typical steppe		120.43	42.58	366	6.8		25	20-40	0.32	1.23	20-40	1.64	1.6
83	Naiman, Inner Mongolia	Stipa grandis, Leymus chinensis	typical steppe		120.43	42.58	366	6.8		25	40-60	0.3	0.76	40-60	1.65	1.61
83	Naiman, Inner Mongolia	Stipa grandis, Leymus chinensis	typical steppe		120.43	42.58	366	6.8		25	60-100	0.33	0.66	60-100	1.64	1.6
84	Naiman, Inner Mongolia	Stipa grandis	typical steppe		121.42	41.58	366	6.8		8	0-10	0.52	0.61	0-10	1.64	1.63				0-10	0.05	0.07				20.9	79.3
84	Naiman, Inner Mongolia	Stipa grandis	typical steppe		121.42	41.58	366	6.8		8	20-Oct	0.32	0.54	20-Oct	1.65	1.65				20-Oct	0.04	0.06
84	Naiman, Inner Mongolia	Stipa grandis	typical steppe		121.42	41.58	366	6.8		13	0-10	0.52	1.65	0-10	1.64	1.6				0-10	0.05	0.17				20.9	225
84	Naiman, Inner Mongolia	Stipa grandis	typical steppe		121.42	41.58	366	6.8		13	20-Oct	0.32	0.98	20-Oct	1.65	1.59				20-Oct	0.04	0.13
84	Naiman, Inner Mongolia	Stipa grandis	typical steppe		121.42	41.58	366	6.8		26	0-10	0.52	4	0-10	1.64	1.57				0-10	0.05	0.38				20.9	273
84	Naiman, Inner Mongolia	Stipa grandis	typical steppe		121.42	41.58	366	6.8		26	20-Oct	0.32	2.1	20-Oct	1.65	1.58				20-Oct	0.04	0.3
85	Yuzhong, Gansu	Stipa bungeana	typical steppe		104.09	35.57	373.33	7.39		7	0-5	7.55	9.31	0-5	1.25	1.21				0-5	0.92	0.89				64.14	116.42	0-100	309.5	376.5
85	Yuzhong, Gansu	Stipa bungeana	typical steppe		104.09	35.57	373.33	7.39		7	10-May	6.31	6.86	10-May	1.25	1.23				10-May	0.92	0.95
85	Yuzhong, Gansu	Stipa bungeana	typical steppe		104.09	35.57	373.33	7.39		7	20-Oct	5.36	6.42	20-Oct	1.29	1.19				20-Oct	0.71	0.73
85	Yuzhong, Gansu	Stipa bungeana	typical steppe		104.09	35.57	373.33	7.39		7	20-30	5.36	5.55	20-30	1.2	1.21				20-30	0.66	0.67
85	Yuzhong, Gansu	Stipa bungeana	typical steppe		104.09	35.57	373.33	7.39		7	30-50	3.55	4.31	30-50	1.22	1.23				30-50	0.55	0.56
85	Yuzhong, Gansu	Stipa bungeana	typical steppe		104.09	35.57	373.33	7.39		7	50-70	2.82	3.13	50-70	1.26	1.23				50-70	0.41	0.42
85	Yuzhong, Gansu	Stipa bungeana	typical steppe		104.09	35.57	373.33	7.39		7	70-100	2.21	2.34	70-100	1.26	1.26				70-100	0.3	0.3
86	Inner Mongolia	Leymus chinensis	typical steppe		116.04	43.26	345	1.1		3	0-10	20.96	23.5		0.92	0.9				0-10	2.25	2.34				53.16	91.46
86	Inner Mongolia	Leymus chinensis	typical steppe		116.04	43.26	345	1.1		3	20-Oct	17.39	17.46		0.94	0.94				20-Oct	1.74	1.76
86	Inner Mongolia	Leymus chinensis	typical steppe		116.04	43.26	345	1.1		8	0-10	20.96	23.78		0.92	0.9				0-10	2.25	2.32				53.16	140.25
86	Inner Mongolia	Leymus chinensis	typical steppe		116.04	43.26	345	1.1		8	20-Oct	17.39	16.44		0.94	0.95				20-Oct	1.74	1.7
86	Inner Mongolia	Leymus chinensis	typical steppe		116.04	43.26	345	1.1		20	0-10	20.96	27.79		0.92	0.88				0-10	2.25	2.56				53.16	143.16
86	Inner Mongolia	Leymus chinensis	typical steppe		116.04	43.26	345	1.1		20	20-Oct	17.39	18.11		0.94	0.93				20-Oct	1.74	1.75
86	Inner Mongolia	Leymus chinensis	typical steppe		116.04	43.26	345	1.1		24	0-10	20.96	30.73		0.92	0.87				0-10	2.25	2.53				53.16	146.67
86	Inner Mongolia	Leymus chinensis	typical steppe		116.04	43.26	345	1.1		24	20-Oct	17.39	19.95		0.94	0.92				20-Oct	1.74	1.9
86	Inner Mongolia	Leymus chinensis	typical steppe		116.04	43.26	345	1.1		28	0-10	20.96	30.1		0.92	0.87				0-10	2.25	2.43				53.16	120.63
86	Inner Mongolia	Leymus chinensis	typical steppe		116.04	43.26	345	1.1		28	20-Oct	17.39	18.38		0.94	0.93				20-Oct	1.74	1.79
87	Guyuan, Ningxia	Stipa bungeana	typical steppe		106.28	36.19	425	6.9		17	0-20	25.81	29.39		0.89	0.87				0-20	1.83	2.52				198.2	365.6	0-80	650.2	1002.6
87	Guyuan, Ningxia	Stipa bungeana	typical steppe		106.28	36.19	425	6.9		17	20-40	18.89	22.61		0.93	0.91				20-40	1.32	2.07
87	Guyuan, Ningxia	Stipa bungeana	typical steppe		106.28	36.19	425	6.9		22	0-20	25.81	30.49		0.89	0.87				0-20	1.83	2.61				198.2	342.6	0-80	650.2	1098.7
87	Guyuan, Ningxia	Stipa bungeana	typical steppe		106.28	36.19	425	6.9		22	20-40	18.89	23.71		0.93	0.9				20-40	1.32	2.03
87	Guyuan, Ningxia	Stipa bungeana	typical steppe		106.28	36.19	425	6.9		27	0-20	25.81	29.8		0.89	0.87				0-20	1.83	2.29				198.2	343.1	0-80	650.2	1624.5
87	Guyuan, Ningxia	Stipa bungeana	typical steppe		106.28	36.19	425	6.9		27	20-40	18.89	21.23		0.93	0.91				20-40	1.32	1.64
88	Inner Mongolia	Leymus chinensis	typical steppe		116.4	43.33	345	1.1		4	0-20	14.36	14.31		0.96	0.96				0-20	1.43	1.6
88	Inner Mongolia	Leymus chinensis	typical steppe		116.4	43.33	345	1.1		7	0-20	14.36	15.03		0.96	0.96				0-20	1.43	1.64
88	Guyuan, Ningxia	Stipa bungeana	typical steppe		116.4	43.33	345	1.1		11	0-20	14.36	17.23		0.96	0.94				0-20	1.43	1.72
88	Inner Mongolia	Leymus chinensis	typical steppe		116.4	43.33	345	1.1		31	0-20	14.36	19.95		0.96	0.92				0-20	1.43	1.48
89	Tibet	Poa annua, Potentilla saundersiana	alpine meadow		92.1	31.4	375	-0.6		2	0-20	51.6	39.3		0.81	0.84												0-20
89	Tibet	Poa annua, Potentilla saundersiana	alpine meadow		92.1	31.4	375	-0.6		2	0-20	51.6	49.5		0.81	0.81												0-20
89	Tibet	Poa annua, Potentilla saundersiana	alpine meadow		91.9	31.3	375	-0.6		2	0-20	51.6	48.2		0.81	0.81												0-20
90		Carex pediformis,Stipa baicalensi	meadow steppe		119.92	48.72	354.5	5.2	moderate	4	0-5	22.97	22.84	0-5	1.35	1.24										90.9	103.48	0-10	613.05	445.5
90		Carex pediformis,Stipa baicalensi	meadow steppe		119.92	48.72	354.5	5.2	moderate	4	0-5	25.68	22.84	0-5	1.31	1.24										84.63	103.48	0-10	649.46	445.5
90		Carex pediformis,Stipa baicalensi	meadow steppe		119.92	48.72	354.5	5.2	moderate	4	0-5	25.68	22.84	0-5	1.31	1.24										96.52	103.48	0-10	963.92	445.5
90		Leymus chinensis, Stipa grandis	typical steppe		116.33	44.15	288.6	3.3	moderate	3	0-5	22.58	22.32	0-5	1.27	1.18										90.37	145.59	0-10	695.24	616.86
90		Leymus chinensis, Stipa grandis	typical steppe		116.33	44.15	288.6	3.3	moderate	3	0-5	24.77	22.32	0-5	1.23	1.18										85.68	145.59	0-10	789.36	616.86
90		Leymus chinensis, Stipa grandis	typical steppe		116.33	44.15	288.6	3.3	moderate	3	0-5	23.35	22.32	0-5	1.25	1.18										98.36	145.59	0-10	783.8	616.86
90		Stipa krylovii, Stipa breviflora	desert steppe		111.88	41.78	251.1	-0.7	moderate	3	0-5	14.97	13.55	0-5	1.47	1.35										58.27	96.9	0-10	457.42	321.34
90		Stipa krylovii, Stipa breviflora	desert steppe		111.88	41.78	251.1	-0.7	moderate	3	0-5	13.55	13.55	0-5	1.45	1.35										67	96.9	0-10	336.47	321.34
90		Stipa krylovii, Stipa breviflora	desert steppe		111.88	41.78	251.1	-0.7	moderate	3	0-5	14.19	13.55	0-5	1.42	1.35										56.78	96.9	0-10	420.08	321.34
90		Carex pediformis,Stipa baicalensi	meadow steppe		119.92	48.72	354.5	5.2	moderate	4	10-May	14.37	14.76	10-May	1.42	1.35
90		Carex pediformis,Stipa baicalensi	meadow steppe		119.92	48.72	354.5	5.2	moderate	4	10-May	13.98	14.76	10-May	1.4	1.35
90		Carex pediformis,Stipa baicalensi	meadow steppe		119.92	48.72	354.5	5.2	moderate	4	10-May	13.98	14.76	10-May	1.41	1.35
90		Leymus chinensis, Stipa grandis	typical steppe		116.33	44.15	288.6	3.3	moderate	3	10-May	21.23	19.81	10-May	1.11	1.07
90		Leymus chinensis, Stipa grandis	typical steppe		116.33	44.15	288.6	3.3	moderate	3	10-May	23.56	19.81	10-May	1.08	1.07
90		Leymus chinensis, Stipa grandis	typical steppe		116.33	44.15	288.6	3.3	moderate	3	10-May	22.01	19.81	10-May	1.15	1.07
90		Stipa krylovii, Stipa breviflora	desert steppe		111.88	41.78	251.1	-0.7	moderate	3	10-May	12.94	10.36	10-May	1.51	1.42
90		Stipa krylovii, Stipa breviflora	desert steppe		111.88	41.78	251.1	-0.7	moderate	3	10-May	11.65	10.36	10-May	1.5	1.42
90		Stipa krylovii, Stipa breviflora	desert steppe		111.88	41.78	251.1	-0.7	moderate	3	10-May	13.2	10.36	10-May	1.46	1.42
91	Fuyun County, China	Trifolium incarnatum, Alchemilla pinguis(GG);Poa angustifolia, Alchemilla pinguis (FG)	mountain meadow		89.41	47.57	359.42	-1.71		11	0-10	67.45	54.9		0.77	0.8	0-10	63.86	53.89	0-10	7.16	6.02	0-10	6.7796	6.0578	65.9	282.5	0-40	1193.75	976.5
91	Fuyun County, China	Trifolium incarnatum, Alchemilla pinguis(GG);Poa angustifolia, Alchemilla pinguis (FG)	mountain meadow		89.41	47.57	359.42	-1.71		11	20-Oct	43.53	39.22		0.83	0.84	20-Oct	50.78	45.51	20-Oct	4.36	3.79	20-Oct	5.0534	4.3175
91	Fuyun County, China	Trifolium incarnatum, Alchemilla pinguis(GG);Poa angustifolia, Alchemilla pinguis (FG)	mountain meadow		89.41	47.57	359.42	-1.71		11	20-40	30.98	26.27		0.87	0.89	20-40	75.39	63.51	20-40	2.48	2.44	20-40	6.0494	5.7857
91	Fuyun County, China	Trifolium incarnatum, Alchemilla pinguis(GG);Poa angustifolia, Alchemilla pinguis (FG)	mountain meadow		89.41	47.57	359.42	-1.71		11	0-40	47.06	40		0.82	0.84	0-40	190.03	162.92	0-40	4.69	4.12	0-40	17.8824	16.161
91	Fuyun County, China	Artemisia frigida, Kochia prostrata(GG); Artemisia frigida, Festuca ovina (FG)	temperate typical steppe		89.75	46.97	277.06	2.23		6	0-10	9.85	10.55		1.01	1	0-10	13.76	14.23	0-10	0.98	1	0-10	1.3585	1.3705	64.55	144	0-40	564.07	1090.68
91	Fuyun County, China	Artemisia frigida, Kochia prostrata(GG); Artemisia frigida, Festuca ovina (FG)	temperate typical steppe		89.75	46.97	277.06	2.23		6	20-Oct	8.49	10.11		1.03	1.01	20-Oct	11.33	13.74	20-Oct	0.88	0.91	20-Oct	1.1743	1.229
91	Fuyun County, China	Artemisia frigida, Kochia prostrata(GG); Artemisia frigida, Festuca ovina (FG)	temperate typical steppe		89.75	46.97	277.06	2.23		6	20-40	6.28	8.51		1.06	1.03	20-40	15.53	23.02	20-40	0.72	0.81	20-40	1.7825	2.1608
91	Fuyun County, China	Artemisia frigida, Kochia prostrata(GG); Artemisia frigida, Festuca ovina (FG)	temperate typical steppe		89.75	46.97	277.06	2.23		6	0-40	8.22	9.76		1.03	1.01	0-40	40.62	50.99	0-40	0.86	0.91	0-40	4.3153	4.7603
92	Songnen Plain of Northeast,Jilin Province,China	Leymus chinensis Tzvel.	meadow steppe		123.77	44.7	393	6.1	moderate	6	0-30	6.1	6.52	0-30	1.36	1.32	0-30	25.02	25.87							211.03	193.7667468	0-30	42.84528697	102.3128331
92	Songnen Plain of Northeast,Jilin Province,China	Leymus chinensis Tzvel.	meadow steppe		123.77	44.7	393	6.1	moderate	6	0-30	8.31	6.52	0-30	1.26	1.32	0-30	30.74	25.87							241.87	193.7667468	0-30	136.2736962	102.3128331
92	Songnen Plain of Northeast,Jilin Province,China	Leymus chinensis Tzvel.	meadow steppe		123.77	44.7	393	6.1	moderate	6	0-30	7.4	6.52	0-30	1.42	1.32	0-30	30.74	25.87							228.1	193.7667468	0-30	94.57936577	102.3128331
92	Songnen Plain of Northeast,Jilin Province,China	Leymus chinensis Tzvel.	meadow steppe		123.77	44.7	393	6.1	moderate	6	0-30	5.93	13.11	0-30	1.14	1.15	0-30	24.38	41.34							244.97	283.965961	0-30	44.18188172	174.7575784
92	Songnen Plain of Northeast,Jilin Province,China	Leymus chinensis Tzvel.	meadow steppe		123.77	44.7	393	6.1	moderate	6	0-30	12.31	13.11	0-30	1.37	1.15	0-30	44.73	41.34							275.82	283.965961	0-30	122.4971608	174.7575784
92	Songnen Plain of Northeast,Jilin Province,China	Leymus chinensis Tzvel.	meadow steppe		123.77	44.7	393	6.1	moderate	6	0-30	15.04	13.11	0-30	1.25	1.15	0-30	48.76	41.34							388.12	283.965961	0-30	141.2531668	174.7575784
93	Alberta, Canada	Festuca campestris, Danthonia parryi	Northern temperate grasslands		-114	52	470	3.9	light to moderate	15	0-15	5.39	5.05	0-15	0.8	0.8
93	Alberta, Canada	Festuca hallii, Hesperostipa curtiseta, Pascopyrum smithii,Koeleria macrantha	Northern temperate grasslands		-114	52	441	2.3	light to moderate	15	0-15	3.02	3.25	0-15	1.4	1.3
93	Alberta, Canada	Hesperostipa comata, Bouteloua gracilis,Pascopyrum smithii	Northern temperate grasslands		-114	52	333	4.1	light to moderate	15	0-15	2.38	2.55	0-15	1.8	1.6
94	Xilin River Basin, Inner Mongolia Autonomous Region of China	C3 grasses Leymus chinensis (Trin.) Tsvel., Stipa grandis P.A. Smirn., and Agropyron cristatum (L.) Gaertn., and the C4 grass Cleistogenes squarrosa (Trin.) Keng.	typical steppe		123.77	43.63	346	0.3	light	9	0-10	2.41	2.14		1.18	1.2										151.27	255.51	0-10	1814.516129	1983.87
94	Xilin River Basin, Inner Mongolia Autonomous Region of China	C3 grasses Leymus chinensis (Trin.) Tsvel., Stipa grandis P.A. Smirn., and Agropyron cristatum (L.) Gaertn., and the C4 grass Cleistogenes squarrosa (Trin.) Keng.	typical steppe		123.77	43.63	346	0.3	moderate	9	0-10	2.14	2.14		1.2	1.2										147.46	255.51	0-10	1572.580645	1983.87
94	Xilin River Basin, Inner Mongolia Autonomous Region of China	C3 grasses Leymus chinensis (Trin.) Tsvel., Stipa grandis P.A. Smirn., and Agropyron cristatum (L.) Gaertn., and the C4 grass Cleistogenes squarrosa (Trin.) Keng.	typical steppe		123.77	43.63	346	0.3	heavy	9	0-10	2.26	2.14		1.19	1.2										132.2	255.51	0-10	1657.258065	1983.87
95	Gansu Province, PR China	Elymus nutans, Poa crymophila, Kobresia humilis, Koeleria cristata and Artemisia smithii	alpine meadow-steppe		102.77	37.18	414.98	0.13		3	0-10	51.18	55	0-10	1.31	1.26				0-10	3.34	4.22				41.79	188.0416934	0-60	1020	1840
95	Gansu Province, PR China	Elymus nutans, Poa crymophila, Kobresia humilis, Koeleria cristata and Artemisia smithii	alpine meadow-steppe		102.77	37.18	414.98	0.13		6	0-10	51.18	73.9	0-10	1.31	0.9				0-10	3.34	4.28				41.79	302.9486608	0-60	1020	2830
95	Gansu Province, PR China	Elymus nutans, Poa crymophila, Kobresia humilis, Koeleria cristata and Artemisia smithii	alpine meadow-steppe		102.77	37.18	414.98	0.13		9	0-10	51.18	80.3	0-10	1.31	0.75				0-10	3.34	4.95				41.79	292.4437509	0-60	1020	2370
95	Gansu Province, PR China	Elymus nutans, Poa crymophila, Kobresia humilis, Koeleria cristata and Artemisia smithii	alpine meadow-steppe		102.77	37.18	414.98	0.13		11	0-10	51.18	91.84	0-10	1.31	0.65				0-10	3.34	4.95				41.79	208.9373294	0-60	1020	2410
96	Tianshan Mountains	Stipa purpurea and Festuca kryloviana	alpine grassland		83.71	42.89	273.5	-4.6	moderate	33	0-20	51.38	52.55		1.02	0.88				0-20	5.35	5.1				318	515	0-20	1700	2300
97	Shaanxi, China	Stipa bungeana, Stipa grandis, Thymus mongolicus, Artemisis capillaries, Agropyron cristatum	Typical steppes		107.81	37.35	352	8.4	light								0-10	6.71	6.05							140	140		450	1140
97	Shaanxi, China	Stipa bungeana, Stipa grandis, Thymus mongolicus, Artemisis capillaries, Agropyron cristatum	Typical steppes		107.81	37.35	352	8.4	light								20-Oct	5.31	5.89							140	140		450	1140
97	Shaanxi, China	Stipa bungeana, Stipa grandis, Thymus mongolicus, Artemisis capillaries, Agropyron cristatum	Typical steppes		107.81	37.35	352	8.4	light								20-30	4.9	5.73							140	140		450	1140
97	Shaanxi, China	Stipa bungeana, Stipa grandis, Thymus mongolicus, Artemisis capillaries, Agropyron cristatum	Typical steppes		107.81	37.35	352	8.4	light								30-50	10.33	14.51							140	140		450	1140
97	Shaanxi, China	Stipa bungeana, Stipa grandis, Thymus mongolicus, Artemisis capillaries, Agropyron cristatum	Typical steppes		107.81	37.35	352	8.4	light								50-70	9.92	10.42							140	140		450	1140
97	Shaanxi, China	Stipa bungeana, Stipa grandis, Thymus mongolicus, Artemisis capillaries, Agropyron cristatum	Typical steppes		107.81	37.35	352	8.4	light								70-100	13.36	13.9							140	140		450	1140
97	Shaanxi, China	Stipa bungeana, Stipa grandis, Thymus mongolicus, Artemisis capillaries, Agropyron cristatum	Typical steppes		107.81	37.35	352	8.4	moderate								0-10	5.26	6.05							120	140		400	1140
97	Shaanxi, China	Stipa bungeana, Stipa grandis, Thymus mongolicus, Artemisis capillaries, Agropyron cristatum	Typical steppes		107.81	37.35	352	8.4	moderate								20-Oct	4.32	5.89							120	140		400	1140
97	Shaanxi, China	Stipa bungeana, Stipa grandis, Thymus mongolicus, Artemisis capillaries, Agropyron cristatum	Typical steppes		107.81	37.35	352	8.4	moderate								20-30	3.99	5.73							120	140		400	1140
97	Shaanxi, China	Stipa bungeana, Stipa grandis, Thymus mongolicus, Artemisis capillaries, Agropyron cristatum	Typical steppes		107.81	37.35	352	8.4	moderate								30-50	9.71	14.51							120	140		400	1140
97	Shaanxi, China	Stipa bungeana, Stipa grandis, Thymus mongolicus, Artemisis capillaries, Agropyron cristatum	Typical steppes		107.81	37.35	352	8.4	moderate								50-70	6.03	10.42							120	140		400	1140
97	Shaanxi, China	Stipa bungeana, Stipa grandis, Thymus mongolicus, Artemisis capillaries, Agropyron cristatum	Typical steppes		107.81	37.35	352	8.4	moderate								70-100	9.55	13.9							120	140		400	1140
97	Shaanxi, China	Stipa bungeana, Stipa grandis, Thymus mongolicus, Artemisis capillaries, Agropyron cristatum	Typical steppes		107.81	37.35	352	8.4	heavy								0-10	4.27	6.05							100	140		270	1140
97	Shaanxi, China	Stipa bungeana, Stipa grandis, Thymus mongolicus, Artemisis capillaries, Agropyron cristatum	Typical steppes		107.81	37.35	352	8.4	heavy								20-Oct	2.49	5.89							100	140		270	1140
97	Shaanxi, China	Stipa bungeana, Stipa grandis, Thymus mongolicus, Artemisis capillaries, Agropyron cristatum	Typical steppes		107.81	37.35	352	8.4	heavy								20-30	2.21	5.73							100	140		270	1140
97	Shaanxi, China	Stipa bungeana, Stipa grandis, Thymus mongolicus, Artemisis capillaries, Agropyron cristatum	Typical steppes		107.81	37.35	352	8.4	heavy								30-50	6.56	14.51							100	140		270	1140
97	Shaanxi, China	Stipa bungeana, Stipa grandis, Thymus mongolicus, Artemisis capillaries, Agropyron cristatum	Typical steppes		107.81	37.35	352	8.4	heavy								50-70	4.62	10.42							100	140		270	1140
97	Shaanxi, China	Stipa bungeana, Stipa grandis, Thymus mongolicus, Artemisis capillaries, Agropyron cristatum	Typical steppes		107.81	37.35	352	8.4	heavy								70-100	10.05	13.9							100	140		270	1140
98	Horqin grassland,Inner Mongolia	CK:Chloris virgate; Leymus secalinus GE:Leymus secalinus; Phragmites communis	Meadow steppes		121.38	43.42	420	6.6			0-10	14.95	13.59		1.53	1.54					1.54	1.52				93.5	270.4		731.53	972.4
98	Horqin grassland,Inner Mongolia	CK:Lespedeza davurica; Cleistogenes squarrosa GE:Stipa grandis	Meadow steppes		120.8	44.68	377	6.5			0-10	18.23	23.8		1.2	1.2					2.32	2.65				95.67	311.11		562.95	898.04
98	Horqin grassland,Inner Mongolia	CK:Chloris virgate; Digitaria cilliaris GE:Cleistogenes squarrosa; Setaria viridis	Meadow steppes		121.55	44.23	377	6.5			0-10	6.47	12.39		1.55	1.29					1.29	1.81				42.89	213.02		620.56	1185.63
98	Horqin grassland,Inner Mongolia	CK:Digitaria cilliaris; Chloris virgate; Setaria viridis GE:Setaria viridis; Artemisia scoparia; Chenopodium acuminatum;	Meadow steppes		120.7	42.92	345	6.9			0-10	6.02	6.17		1.52	1.37					1.25	1.23				57.66	181.61		170.24	683.33
99	Ningxia Hui Autonomous Region, China	Stipa grandis, Artemisia sacrorum, Thymus mongolicus, Potentilla acaulis, Stipa bungeana, and Androsace erecta.	Typical steppes		106.4	36.23	425.4	-14	heavy	34	0-10	2.77	3.52		1.16	1.14										180	233.1		2404.9	266.8
99	Ningxia Hui Autonomous Region, China	Stipa grandis, Artemisia sacrorum, Thymus mongolicus, Potentilla acaulis, Stipa bungeana, and Androsace erecta.	Typical steppes		106.4	36.23	425.4	-14	heavy	34	20-Oct	1.88	2.8		1.21	1.16										180	233.1		2404.9	266.8
99	Ningxia Hui Autonomous Region, China	Stipa grandis, Artemisia sacrorum, Thymus mongolicus, Potentilla acaulis, Stipa bungeana, and Androsace erecta.	Typical steppes		106.4	36.23	425.4	-14	heavy	34	20-30	1.3	2.26		1.26	1.19
99	Ningxia Hui Autonomous Region, China	Stipa grandis, Artemisia sacrorum, Thymus mongolicus, Potentilla acaulis, Stipa bungeana, and Androsace erecta.	Typical steppes		106.4	36.23	425.4	-14	heavy	34	30-40	1.04	2		1.28	1.21
99	Ningxia Hui Autonomous Region, China	Stipa grandis, Artemisia sacrorum, Thymus mongolicus, Potentilla acaulis, Stipa bungeana, and Androsace erecta.	Typical steppes		106.4	36.23	425.4	-14	heavy	34	40-50	0.86	1.65		1.31	1.23
99	Ningxia Hui Autonomous Region, China	Stipa grandis, Artemisia sacrorum, Thymus mongolicus, Potentilla acaulis, Stipa bungeana, and Androsace erecta.	Typical steppes		106.4	36.23	425.4	-14	heavy	34	50-60	0.68	1.5		1.34	1.24
99	Ningxia Hui Autonomous Region, China	Stipa grandis, Artemisia sacrorum, Thymus mongolicus, Potentilla acaulis, Stipa bungeana, and Androsace erecta.	Typical steppes		106.4	36.23	425.4	-14	heavy	34	60-70	0.59	1.22		1.36	1.27
99	Ningxia Hui Autonomous Region, China	Stipa grandis, Artemisia sacrorum, Thymus mongolicus, Potentilla acaulis, Stipa bungeana, and Androsace erecta.	Typical steppes		106.4	36.23	425.4	-14	heavy	34	70-80	0.56	1.1		1.36	1.28
99	Ningxia Hui Autonomous Region, China	Stipa grandis, Artemisia sacrorum, Thymus mongolicus, Potentilla acaulis, Stipa bungeana, and Androsace erecta.	Typical steppes		106.4	36.23	425.4	-14	heavy	34	80-90	0.43	0.87		1.39	1.31
99	Ningxia Hui Autonomous Region, China	Stipa grandis, Artemisia sacrorum, Thymus mongolicus, Potentilla acaulis, Stipa bungeana, and Androsace erecta.	Typical steppes		106.4	36.23	425.4	-14	heavy	34	90-100	0.43	0.82		1.39	1.31
99																	0-30	64.39	90.91
99																	30-100	55.87	103.22
100	Clovis, NM, USA	Bouteloua gracilis?(H. B. K.) Lag. ex Steud.	meadow steppe		-103.2	34.58	466		light	53				0-20	1.07	1.09	0-20	27.17	23.98				0-20	2.82	2.49
100	Clovis, NM, USA	Bouteloua gracilis?(H. B. K.) Lag. ex Steud.	meadow steppe		-103.2	34.58	466		light	53				20-40	1.16	1.19	20-40	17.63	17.83				20-40	1.92	1.97
100	Clovis, NM, USA	Bouteloua gracilis?(H. B. K.) Lag. ex Steud.	meadow steppe		-103.2	34.58	466		light	53				40-60	1.22	1.29	40-60	12.64	14.68				40-60	1.42	1.75
100	Clovis, NM, USA	Bouteloua gracilis?(H. B. K.) Lag. ex Steud.	meadow steppe		-103.2	34.58	466		light	53				60-80	1.2	1.21	60-80	8.13	9.35				60-80	0.9	1.03
101	Qinghai province, Tibetean Plateau	Kobresia pygmaea, Elymus gahuricus, Kobresia humilis, Poa Pratensis	alpine meadow		100.2	34.45	580	-0.6	heavy (5.5 sheep units ha-1)	6	0-10	56.49	75.23		0.79	0.76				0-10	6.13	7.01				114.49	222.17
101	Qinghai province, Tibetean Plateau	Kobresia pygmaea, Elymus gahuricus, Kobresia humilis, Poa Pratensis	alpine meadow		100.2	34.45	580	-0.6	heavy (5.5 sheep units ha-1)	6	20-Oct	44.98	56.31		0.82	0.79				20-Oct	5.57	5.86				114.49	222.17
101	Qinghai province, Tibetean Plateau	Kobresia pygmaea, Elymus gahuricus, Kobresia humilis, Poa Pratensis	alpine meadow		100.2	34.45	580	-0.6	heavy (5.5 sheep units ha-1)	6	20-30	35.41	35.45		0.85	0.85				20-30	4.09	4.44				114.49	222.17
101	Qinghai province, Tibetean Plateau	Kobresia pygmaea, Elymus gahuricus, Kobresia humilis, Poa Pratensis	alpine meadow		100.2	34.45	580	-0.6	moderate (3.1 sheep units ha-1)	6	0-10	58.12	75.23		0.79	0.76				0-10	6.39	7.01				128.61	222.17
101	Qinghai province, Tibetean Plateau	Kobresia pygmaea, Elymus gahuricus, Kobresia humilis, Poa Pratensis	alpine meadow		100.2	34.45	580	-0.6	moderate (3.1 sheep units ha-1)	6	20-Oct	47.58	56.31		0.82	0.79				20-Oct	5.75	5.86				128.61	222.17
101	Qinghai province, Tibetean Plateau	Kobresia pygmaea, Elymus gahuricus, Kobresia humilis, Poa Pratensis	alpine meadow		100.2	34.45	580	-0.6	moderate (3.1 sheep units ha-1)	6	20-30	36.08	35.45		0.85	0.85				20-30	4.36	4.44				128.61	222.17
102	Ningxia Hui Autonomous Region, China	Poa sphondylodes, Carex aridula, Heteropappus altaicus, Thymus mongolicus	typical steppe		106.39	36.23	425	5	moderate (4 sheep ha-1)	8								275	281							79.7	219.33		224.559534	261.6826011
102	Ningxia Hui Autonomous Region, China	Artemisia sacrorum, Thymus mongolicus, Chrysanthemum lavandulifolium, Agropyron cristatum	typical steppe		106.41	36.2	425	5	moderate (4 sheep ha-1)	12								275	289							79.7	478.9845485		224.559534	276.3378612
102	Ningxia Hui Autonomous Region, China	Stipa grandis, Thymus mongolicus, Heteropappus altaicus, Potentilla bifurca	typical steppe		106.4	36.19	425	5	moderate (4 sheep ha-1)	18								275	323							79.7	616.1189902		224.559534	318.4717341
102	Ningxia Hui Autonomous Region, China	Anthoxanthum nitens, Carex aridula, Artemisia sacrorum, Thymus mongolicus	typical steppe		106.41	36.2	425	5	moderate (4 sheep ha-1)	25								275	294							79.7	645.7581762		224.559534	450.5953699
102	Ningxia Hui Autonomous Region, China	Stipa przewalskyi, Stipa grandis, Artemisia sacrorum, Patrinia rupestris	typical steppe		106.38	36.24	425	5	moderate (4 sheep ha-1)	33								275	271							79.7	682.8866313		224.559534	730.2522165
103	Pakistan	Poa alpina L., Primula eliptica Royle.,Carex atrofusca Schkuhr	alpine steppes		73.8	34.69	1300										0-30	37.6	56.4
103	Pakistan	Poa alpina L., Primula eliptica Royle.,Carex atrofusca Schkuhr	alpine steppes		74.53	34.97	1300										0-30	65.6	109
103	Pakistan	Poa alpina L., Primula eliptica Royle.,Carex atrofusca Schkuhr	alpine steppes		74.53	34.97	1300										0-30	38.4	76.5
103	Pakistan	Poa alpina L., Primula eliptica Royle.,Carex atrofusca Schkuhr	alpine steppes		74.05	34.84	1300										0-30	102	139
103	Pakistan	Poa alpina L., Primula eliptica Royle.,Carex atrofusca Schkuhr	alpine steppes		73.83	34.7	1300										0-30	34.6	51.5
103	Pakistan	Poa alpina L., Primula eliptica Royle.,Carex atrofusca Schkuhr	alpine steppes		74.8	34.83	1300										0-30	30.3	134
103	Pakistan	Poa alpina L., Primula eliptica Royle.,Carex atrofusca Schkuhr	alpine steppes		73.81	34.7	1300										0-30	44.8	67.7
104	Ningxia Hui Autonomous Region, China	Stipa bungeana, Stipa grandis, Thymus mongolicus, Artemisis sacrorum, Potentilla acaulis	Typical steppes		106.34	36.23	410	6.78		30	0-10	31.57	39.84	0-10	1.08	0.9	0-10	34.5	31.47	0-10	2.35	4.66	0-10	2.831803671	4.222835196	233.9	659.8		523	637.8
104	Ningxia Hui Autonomous Region, China	Stipa bungeana, Stipa grandis, Thymus mongolicus, Artemisis sacrorum, Potentilla acaulis	Typical steppes		106.34	36.23	410	6.78		30	20-Oct	27.11	44.31	20-Oct	1.1	0.92	20-Oct	30.29	39.88	20-Oct	2.34	3.97	20-Oct	2.864724661	3.752992817	233.9	659.8		523	637.8
104	Ningxia Hui Autonomous Region, China	Stipa bungeana, Stipa grandis, Thymus mongolicus, Artemisis sacrorum, Potentilla acaulis	Typical steppes		106.34	36.23	410	6.78		30	20-30	24.4	42.56	20-30	1.08	0.92	20-30	26.92	38.7	20-30	2.08	3.75	20-30	2.579269753	3.58476656	233.9	659.8		523	637.8
104	Ningxia Hui Autonomous Region, China	Stipa bungeana, Stipa grandis, Thymus mongolicus, Artemisis sacrorum, Potentilla acaulis	Typical steppes		106.34	36.23	410	6.78		30	30-40	24	40.26	30-40	1.14	0.97	30-40	27.76	38.53	30-40	1.89	3.39	30-40	2.528242219	3.450089785	233.9	659.8		523	637.8
104	Ningxia Hui Autonomous Region, China	Stipa bungeana, Stipa grandis, Thymus mongolicus, Artemisis sacrorum, Potentilla acaulis	Typical steppes		106.34	36.23	410	6.78		30	40-60	16.55	34.03	40-60	1.15	0.97	40-60	39.54	64.11	40-60	1.51	2.76	40-60	4.119882283	5.812619713	233.9	659.8		523	637.8
104	Ningxia Hui Autonomous Region, China	Stipa bungeana, Stipa grandis, Thymus mongolicus, Artemisis sacrorum, Potentilla acaulis	Typical steppes		106.34	36.23	410	6.78		30	60-80	11.41	28.48	60-80	1.19	0.98	60-80	28.44	55.36	60-80	1.19	2.06	60-80	3.800877893	4.605347167	233.9	659.8		523	637.8
104	Ningxia Hui Autonomous Region, China	Stipa bungeana, Stipa grandis, Thymus mongolicus, Artemisis sacrorum, Potentilla acaulis	Typical steppes		106.34	36.23	410	6.78		30	80-100	7.21	25.5	80-100	1.2	1.02	80-100	19.86	51.15	80-100	1.07	1.52	80-100	3.565552674	3.833768955	233.9	659.8		523	637.8
104	Ningxia Hui Autonomous Region, China	Stipa bungeana, Stipa grandis, Thymus mongolicus, Artemisis sacrorum, Potentilla acaulis	Typical steppes		106.34	36.23	410	6.78		30	100-120	5.32	25.37	100-120	1.21	1.1	100-120	15.14	55.87	100-120	1.03	1.49	100-120	3.447695531	3.950488827	233.9	659.8		523	637.8
104	Ningxia Hui Autonomous Region, China	Stipa bungeana, Stipa grandis, Thymus mongolicus, Artemisis sacrorum, Potentilla acaulis	Typical steppes		106.34	36.23	410	6.78		30	120-140	2.35	24.57	120-140	1.23	1.12	120-140	8.08	55.53	120-140	0.987	1.54	120-140	3.313018755	4.100698324	233.9	659.8		523	637.8
104	Ningxia Hui Autonomous Region, China	Stipa bungeana, Stipa grandis, Thymus mongolicus, Artemisis sacrorum, Potentilla acaulis	Typical steppes		106.34	36.23	410	6.78		30	140-160	2.62	24.03	140-160	1.23	1.21	140-160	8.75	57.72	140-160	1.02	1.34	140-160	3.429738627	4.049820431	233.9	659.8		523	637.8
104	Ningxia Hui Autonomous Region, China	Stipa bungeana, Stipa grandis, Thymus mongolicus, Artemisis sacrorum, Potentilla acaulis	Typical steppes		106.34	36.23	410	6.78		30	160-180	2.76	20.38	160-180	1.25	1.18	160-180	8.92	48.46	160-180	0.526	1.24	160-180	2.39000399	3.630227454	233.9	659.8		523	637.8
104	Ningxia Hui Autonomous Region, China	Stipa bungeana, Stipa grandis, Thymus mongolicus, Artemisis sacrorum, Potentilla acaulis	Typical steppes		106.34	36.23	410	6.78		30	180-200	4.8	6.29	180-200	1.21	1.22	180-200	13.13	17	180-200	0.289	1.15	180-200	1.836332801	3.596109338	233.9	659.8		523	637.8
104	Ningxia Hui Autonomous Region, China	Stipa bungeana, Stipa grandis, Thymus mongolicus, Artemisis sacrorum, Potentilla acaulis	Typical steppes		106.34	36.23	410	6.78		30	200-220	4.13	7.11	200-220	1.21	1.19	200-220	11.78	17.67	200-220	0.453	1.23	200-220	2.154229848	3.763138468	233.9	659.8		523	637.8
104	Ningxia Hui Autonomous Region, China	Stipa bungeana, Stipa grandis, Thymus mongolicus, Artemisis sacrorum, Potentilla acaulis	Typical steppes		106.34	36.23	410	6.78		30	220-240	4.27	6.3	220-240	1.24	1.2	220-240	12.45	15.99	220-240	0.409	0.974	220-240	2.153601357	3.242956903	233.9	659.8		523	637.8
104	Ningxia Hui Autonomous Region, China	Stipa bungeana, Stipa grandis, Thymus mongolicus, Artemisis sacrorum, Potentilla acaulis	Typical steppes		106.34	36.23	410	6.78		30	240-260	4.81	6.57	240-260	1.25	1.23	240-260	13.63	16.49	240-260	0.424	0.871	240-260	2.153002793	3.091520351	233.9	659.8		523	637.8
104	Ningxia Hui Autonomous Region, China	Stipa bungeana, Stipa grandis, Thymus mongolicus, Artemisis sacrorum, Potentilla acaulis	Typical steppes		106.34	36.23	410	6.78		30	260-280	5.22	5.5	260-280	1.23	1.27	260-280	14.13	15.14	260-280	0.425	0.871	260-280	2.169134078	3.225	233.9	659.8		523	637.8
104	Ningxia Hui Autonomous Region, China	Stipa bungeana, Stipa grandis, Thymus mongolicus, Artemisis sacrorum, Potentilla acaulis	Typical steppes		106.34	36.23	410	6.78		30	280-300	3.74	5.91	280-300	1.26	1.25	280-300	11.61	15.31	280-300	0.425	1.14	280-300	2.168595371	3.743954509	233.9	659.8		523	637.8
104	Ningxia Hui Autonomous Region, China	Stipa bungeana, Stipa grandis, Thymus mongolicus, Artemisis sacrorum, Potentilla acaulis	Typical steppes		106.34	36.23	410	6.78		30	300-320	3.34	5.1	300-320	1.25	1.22	300-320	11.11	13.8	300-320	0.575	1.14	300-320	2.486372706	3.659557063	233.9	659.8		523	637.8
104	Ningxia Hui Autonomous Region, China	Stipa bungeana, Stipa grandis, Thymus mongolicus, Artemisis sacrorum, Potentilla acaulis	Typical steppes		106.34	36.23	410	6.78		30	320-340	3.75	4.97	320-340	1.25	1.24	320-340	12.45	13.46	320-340	0.59	1.32	320-340	2.502563847	4.077922985	233.9	659.8		523	637.8
104	Ningxia Hui Autonomous Region, China	Stipa bungeana, Stipa grandis, Thymus mongolicus, Artemisis sacrorum, Potentilla acaulis	Typical steppes		106.34	36.23	410	6.78		30	340-360	3.75	4.7	340-360	1.28	1.24	340-360	11.95	12.96	340-360	0.352	1.11	340-360	2.032661612	3.624840383	233.9	659.8		523	637.8
104	Ningxia Hui Autonomous Region, China	Stipa bungeana, Stipa grandis, Thymus mongolicus, Artemisis sacrorum, Potentilla acaulis	Typical steppes		106.34	36.23	410	6.78		30	360-380	3.49	4.84	360-380	1.28	1.25	360-380	11.44	13.46	360-380	0.591	1.48	360-380	2.585165603	4.529269753	233.9	659.8		523	637.8
104	Ningxia Hui Autonomous Region, China	Stipa bungeana, Stipa grandis, Thymus mongolicus, Artemisis sacrorum, Potentilla acaulis	Typical steppes		106.34	36.23	410	6.78		30	380-400	4.03	5.25	380-400	1.29	1.26	380-400	12.28	14.47	380-400	0.487	1.34	380-400	2.333170391	4.210235435	233.9	659.8		523	637.8
104	Ningxia Hui Autonomous Region, China	Stipa bungeana, Stipa grandis, Thymus mongolicus, Artemisis sacrorum, Potentilla acaulis	Typical steppes		106.34	36.23	410	6.78		30	400-420	4.31	5.26	400-420	1.27	1.27	400-420	15.14	13.8	400-420	0.815	1.23	400-420	3.036452514	3.974970072	233.9	659.8		523	637.8
104	Ningxia Hui Autonomous Region, China	Stipa bungeana, Stipa grandis, Thymus mongolicus, Artemisis sacrorum, Potentilla acaulis	Typical steppes		106.34	36.23	410	6.78		30	420-440	4.72	5.67	420-440	1.27	1.26	420-440	13.63	14.81	420-440	0.697	1.22	420-440	2.801217079	3.974401437	233.9	659.8		523	637.8
104	Ningxia Hui Autonomous Region, China	Stipa bungeana, Stipa grandis, Thymus mongolicus, Artemisis sacrorum, Potentilla acaulis	Typical steppes		106.34	36.23	410	6.78		30	440-460	5	5.4	440-460	1.3	1.25	440-460	13.8	15.14	440-460	0.697	1.25	440-460	2.867657622	3.973802873	233.9	659.8		523	637.8
104	Ningxia Hui Autonomous Region, China	Stipa bungeana, Stipa grandis, Thymus mongolicus, Artemisis sacrorum, Potentilla acaulis	Typical steppes		106.34	36.23	410	6.78		30	460-480	4.87	4.87	460-480	1.28	1.26	460-480	13.13	11.61	460-480	0.727	1.22	460-480	2.850299282	3.922895052	233.9	659.8		523	637.8
104	Ningxia Hui Autonomous Region, China	Stipa bungeana, Stipa grandis, Thymus mongolicus, Artemisis sacrorum, Potentilla acaulis	Typical steppes		106.34	36.23	410	6.78		30	480-500	4.33	5.01	480-500	1.28	1.27	480-500	13.13	13.13	480-500	0.758	1.1	480-500	2.950199521	3.737968875	233.9	659.8		523	637.8
105	Yanchi county, Ningxia Hui Autonomous Region, China	Salsola ruthenica, Artemisia scoparia	desert steppe		107.4	37.85	285	8.1	moderate	22	0-30	2.49	2.64		1.96	1.65				0-30	0.14658	0.19027				121.52	251.78
105	Yanchi county, Ningxia Hui Autonomous Region, China	Salsola ruthenica, Artemisia scoparia	desert steppe		107.4	37.85	285	8.1	moderate	23	0-30	2.24	2.57		1.91	1.67				0-30	0.12614	0.18638				223.91	291.73
105	Yanchi county, Ningxia Hui Autonomous Region, China	Salsola ruthenica, Artemisia scoparia	desert steppe		107.4	37.85	285	8.1	moderate	24	0-30	2.02	2.51		1.81	1.69				0-30	0.11141	0.18304				141.49	266.48
105	Yanchi county, Ningxia Hui Autonomous Region, China	Artemisia ordosica, Heteropappus altaicus	desert steppe		107.4	37.85	285	8.1	moderate	11	0-30	2.49	3		1.96	1.59				0-30	0.14658	0.226				121.52	274.67
105	Yanchi county, Ningxia Hui Autonomous Region, China	Artemisia ordosica, Heteropappus altaicus	desert steppe		107.4	37.85	285	8.1	moderate	12	0-30	2.24	3.12		1.91	1.62				0-30	0.12614	0.23033				223.91	328.05
105	Yanchi county, Ningxia Hui Autonomous Region, China	Artemisia ordosica, Heteropappus altaicus	desert steppe		107.4	37.85	285	8.1	moderate	13	0-30	2.02	3.18		1.81	1.64				0-30	0.11141	0.23428				141.49	302.61
105	Yanchi county, Ningxia Hui Autonomous Region, China	Artemisia ordosica, Heteropappus altaicus, Salsola ruthenica	desert steppe		107.41	37.84	285	8.1	moderate	11	0-30	2.49	2.8		1.96	1.89				0-30	0.14658	0.20414				121.52	186.87
105	Yanchi county, Ningxia Hui Autonomous Region, China	Artemisia ordosica, Heteropappus altaicus, Salsola ruthenica	desert steppe		107.41	37.84	285	8.1	moderate	12	0-30	2.24	2.87		1.91	1.82				0-30	0.12614	0.2092				223.91	255.53
105	Yanchi county, Ningxia Hui Autonomous Region, China	Artemisia ordosica, Heteropappus altaicus, Salsola ruthenica	desert steppe		107.41	37.84	285	8.1	moderate	13	0-30	2.02	2.91		1.81	1.74				0-30	0.11141	0.21443				141.49	200.95
106	central Tibetan Plateau	Stipa capillacea	alpine steppe		91.07	30.51			heavy		0-10	17.13	20.99		0.94	0.92					1.142636043	1.382220021				45.91836735	90.56122449		341.1014642	501.7770342
106	central Tibetan Plateau	Stipa capillacea	alpine steppe		91.06	30.52			heavy		0-10	28.69	31.26		0.88	0.87					1.423946016	1.766916362				61.2244898	107.1428571		765.8076843	1008.751522
106	central Tibetan Plateau	Kobresia pygmaea	alpine meadow		91.06	30.53					0-10	33.83	39.83		0.86	0.84					1.980870427	2.496502198				90.56122449	147.9591837		3003.831266	3576.739167
106	central Tibetan Plateau	Kobresia pygmaea	alpine meadow		91.05	30.53					0-10	53.53	60.39		0.8	0.79					3.020739182	3.639819229				128.8265306	213.0102041		6025.111127	7215.847779
106	central Tibetan Plateau	Kobresia pygmaea	alpine meadow		91.05	30.53					0-10	101.93	105.35		0.72	0.72					7.129511546	7.265832972				174.744898	280.6122449		8757.33831	10319.24741
106	central Tibetan Plateau	Kobresia pygmaea	alpine meadow		91.05	30.54					0-10	75.8	82.23		0.76	0.75					5.549000186	6.202377267				140.3061224	211.7346939		7245.844512	7818.603914
107	Xinjiang Uygur Autonomous Region of northern China	Seriphidium transiliense Poljak., Kochia prostrata (L.) Schrad, Ceratocarpus arenariud L.,	desert steppe		82.61	43.37	250	7.13	moderate	6	0-5	22.74	12.9				0-5	10.74	7.41	0-5	2.323529412	1.367647059	0-5	1.099	0.791	78.17	85.89		734.04	1353.22
107	Xinjiang Uygur Autonomous Region of northern China	Seriphidium transiliense Poljak., Kochia prostrata (L.) Schrad, Ceratocarpus arenariud L.,	desert steppe		82.61	43.37	250	7.13	moderate	6	10-May	18.09	10.94				10-May	9.56	5.1	10-May	2.102941176	1.25	10-May	1.105	0.59	78.17	85.89		734.04	1353.22
107	Xinjiang Uygur Autonomous Region of northern China	Seriphidium transiliense Poljak., Kochia prostrata (L.) Schrad, Ceratocarpus arenariud L.,	desert steppe		82.61	43.37	250	7.13	moderate	6	20-Oct	14.18	10.51				20-Oct	14.59	9.94	20-Oct	1.566176471	0.992647059	20-Oct	1.612	0.95	78.17	85.89		734.04	1353.22
107	Xinjiang Uygur Autonomous Region of northern China	Seriphidium transiliense Poljak., Kochia prostrata (L.) Schrad, Ceratocarpus arenariud L.,	desert steppe		82.61	43.37	250	7.13	moderate	6	20-30	13.02	9.54				20-30	13.24	9.89	20-30	1.367647059	0.904411765	20-30	1.401	0.952	78.17	85.89		734.04	1353.22
107	Xinjiang Uygur Autonomous Region of northern China	Seriphidium transiliense Poljak., Kochia prostrata (L.) Schrad, Ceratocarpus arenariud L.,	desert steppe		82.61	43.37	250	7.13	moderate	6	30-50	11.49	6.23				30-50	24.51	13.22	30-50	1.264705882	0.632352941	30-50	2.696	1.394	78.17	85.89		734.04	1353.22
107	Xinjiang Uygur Autonomous Region of northern China	Seriphidium transiliense Poljak., Kochia prostrata (L.) Schrad, Ceratocarpus arenariud L.,	desert steppe		82.61	43.37	250	7.13	moderate	6	50-70	8.25	1.77				50-70	17.33	3.97	50-70	0.838235294	0.404411765	50-70	1.789	0.931	78.17	85.89		734.04	1353.22
107	Xinjiang Uygur Autonomous Region of northern China	Seriphidium transiliense Poljak., Kochia prostrata (L.) Schrad, Ceratocarpus arenariud L.,	desert steppe		82.61	43.37	250	7.13	moderate	6	70-100	3.24	2.26				70-100	8.01	5.81	70-100	0.404411765	0.308823529	70-100	1.512	1.221	78.17	85.89		734.04	1353.22
107	Xinjiang Uygur Autonomous Region of northern China	Seriphidium transiliense Poljak., Kochia prostrata (L.) Schrad, Festuca ovina L.	desert steppe		89.42	43.79	160	7.17	moderate	6	0-5	17.77	15.81				0-5	9.96	9.48	0-5	1.948660846	2.083463629	0-5	1.103	1.323	70.14	215.57		298.09	1258.72
107	Xinjiang Uygur Autonomous Region of northern China	Seriphidium transiliense Poljak., Kochia prostrata (L.) Schrad, Festuca ovina L.	desert steppe		89.42	43.79	160	7.17	moderate	6	10-May	14.52	8.52				10-May	9.23	5.41	10-May	1.464913244	1.299452337	10-May	0.933	0.821	70.14	215.57		298.09	1258.72
107	Xinjiang Uygur Autonomous Region of northern China	Seriphidium transiliense Poljak., Kochia prostrata (L.) Schrad, Festuca ovina L.	desert steppe		89.42	43.79	160	7.17	moderate	6	20-Oct	10.23	7.23				20-Oct	12.74	8.94	20-Oct	1.263152779	1.060948606	20-Oct	1.574	1.312	70.14	215.57		298.09	1258.72
107	Xinjiang Uygur Autonomous Region of northern China	Seriphidium transiliense Poljak., Kochia prostrata (L.) Schrad, Festuca ovina L.	desert steppe		89.42	43.79	160	7.17	moderate	6	20-30	7.48	6.62				20-30	9.06	7.78	20-30	1.086070943	1.049306547	20-30	1.332	1.225	70.14	215.57		298.09	1258.72
107	Xinjiang Uygur Autonomous Region of northern China	Seriphidium transiliense Poljak., Kochia prostrata (L.) Schrad, Festuca ovina L.	desert steppe		89.42	43.79	160	7.17	moderate	6	30-50	5.27	5.45				30-50	14.37	13.8	30-50	0.749972532	0.780609528	30-50	2.027	1.955	70.14	215.57		298.09	1258.72
107	Xinjiang Uygur Autonomous Region of northern China	Seriphidium transiliense Poljak., Kochia prostrata (L.) Schrad, Festuca ovina L.	desert steppe		89.42	43.79	160	7.17	moderate	6	50-70	3.68	3.37				50-70	9.74	9.15	50-70	0.500016903	0.610310089	50-70	1.35	1.695	70.14	215.57		298.09	1258.72
107	Xinjiang Uygur Autonomous Region of northern China	Seriphidium transiliense Poljak., Kochia prostrata (L.) Schrad, Festuca ovina L.	desert steppe		89.42	43.79	160	7.17	moderate	6	70-100	4.9	3.06				70-100	12.51	7.43	70-100	0.507665588	0.575066979	70-100	1.989	2.072	70.14	215.57		298.09	1258.72
108	Sichuan Province, China	Elymus nutans Griseb, Kobresia setchwanensis HandMazz	alpine grassland		102.6	32.82	752	1.1	1-3 yaks ha-1	4	0-10	51.22	62.1	0-10	1.23	0.95				0-10	4.839953793	5.651882571				178.3	289.4	0-10	1127.9	1348.3
108	Sichuan Province, China	Elymus nutans Griseb, Kobresia setchwanensis HandMazz	alpine grassland		102.6	32.82	752	1.1	1-3 yaks ha-1	4	20-Oct	39.11	43.22	20-Oct	1.22	1.12				20-Oct	3.639817474	4.144126121				178.3	289.4	20-Oct	114.6	196.6
108	Sichuan Province, China	Elymus nutans Griseb, Kobresia setchwanensis HandMazz	alpine grassland		102.6	32.82	752	1.1	1-3 yaks ha-1	4	20-30	25.28	29.54		0.89	0.87				20-30	2.775379413	2.999969018				178.3	289.4	20-30	71.9	101.9
108	Sichuan Province, China	Elymus nutans Griseb, Kobresia setchwanensis HandMazz	alpine grassland		102.6	32.82	752	1.1	1-3 yaks ha-1	4	30-40	14.44	14.92		0.96	0.96				30-40	1.897061622	1.897769772				178.3	289.4	30-40	52.5	60.9
108	Sichuan Province, China	Elymus nutans Griseb, Kobresia setchwanensis HandMazz	alpine grassland		102.6	32.82	752	1.1	1-3 yaks ha-1	4	40-50	11	11.8		1	0.99				40-50	1.438074542	1.536755171				178.3	289.4	40-50	48.5	58.6
108	Sichuan Province, China	Elymus nutans Griseb, Kobresia setchwanensis HandMazz	alpine grassland		102.6	32.82	752	1.1	1-3 yaks ha-1	8	0-10	51.22	77.86	0-10	1.23	0.51				0-10	4.839953793	6.68776362				178.3	545.1	0-10	1127.9	1515.9
108	Sichuan Province, China	Elymus nutans Griseb, Kobresia setchwanensis HandMazz	alpine grassland		102.6	32.82	752	1.1	1-3 yaks ha-1	8	20-Oct	39.11	49.53	20-Oct	1.22	1.22				20-Oct	3.639817474	4.788329697				178.3	545.1	20-Oct	114.6	334.2
108	Sichuan Province, China	Elymus nutans Griseb, Kobresia setchwanensis HandMazz	alpine grassland		102.6	32.82	752	1.1	1-3 yaks ha-1	8	20-30	25.28	32.23		0.89	0.86				20-30	2.775379413	3.252530528				178.3	545.1	20-30	71.9	178.6
108	Sichuan Province, China	Elymus nutans Griseb, Kobresia setchwanensis HandMazz	alpine grassland		102.6	32.82	752	1.1	1-3 yaks ha-1	8	30-40	14.44	15.72		0.96	0.95				30-40	1.897061622	1.856555472				178.3	545.1	30-40	52.5	85.5
108	Sichuan Province, China	Elymus nutans Griseb, Kobresia setchwanensis HandMazz	alpine grassland		102.6	32.82	752	1.1	1-3 yaks ha-1	8	40-50	11	11.02		1	1				40-50	1.438074542	1.481731957				178.3	545.1	40-50	48.5	62.6
109	Merriwa, NSW.Australia	Austrostipa aristiglumis,Aristida ramose,Danthonia spp, Bothrochloa macra,Dicanthium spp	meadow steppe		150.12	-32.09	602.8	9.1-23.85	low to moderate	12	0-20	3.08	2.63	0-20	0.96	0.92
109	Merriwa, NSW.Australia	Austrostipa aristiglumis,Aristida ramose,Danthonia spp, Bothrochloa macra,Dicanthium spp	meadow steppe		150.12	-32.09	602.8	9.1-23.85	low to moderate	12	0-20	2.63	2.06	0-20	1.14	1.06
109	Merriwa, NSW.Australia	Austrostipa aristiglumis,Aristida ramose,Danthonia spp, Bothrochloa macra,Dicanthium spp	meadow steppe		150.12	-32.09	602.8	9.1-23.85	low to moderate	12	0-20	2.11	2.19	0-20	1.15	1.03
110	Xilin River Basin, Inner Mongolia Autonomous Region of China	Leymus chinensis, Stipa grandis	typical steppe		116.7	43.63	330	2.3	unkown	38	0-10	20.27	25.11		0.92	0.89				0-10	3.84	2.85
110	Xilin River Basin, Inner Mongolia Autonomous Region of China	Leymus chinensis, Stipa grandis	typical steppe		116.7	43.63	330	2.3	unkown	38	20-Oct	13.15	13.35		0.97	0.97				20-Oct	3.14	1.71
110	Xilin River Basin, Inner Mongolia Autonomous Region of China	Leymus chinensis, Stipa grandis	typical steppe		116.7	43.63	330	2.3	unkown	38	20-30	10.97	11.17		1	0.99				20-30	2.49	1.47
110	Xilin River Basin, Inner Mongolia Autonomous Region of China	Leymus chinensis, Stipa grandis	typical steppe		116.7	43.63	330	2.3	unkown	38	30-50	8.8	9.49		1.02	1.01				30-50	2.34	1.21
110	Xilin River Basin, Inner Mongolia Autonomous Region of China	Leymus chinensis, Stipa grandis	typical steppe		116.7	43.63	330	2.3	unkown	38	50-70	8.11	8.4		1.03	1.03				50-70	2.2	1.19
110	Xilin River Basin, Inner Mongolia Autonomous Region of China	Leymus chinensis, Stipa grandis	typical steppe		116.7	43.63	330	2.3	unkown	38	70-100	7.12	6.43		1.05	1.06				70-100	2.15	1.02
111	Qinghai-Tibetan Plateau	Kobresia myosuroides (Villars) Foiri	alpine meadow		101.3	37.68	520	0.8	unkown	9-Aug	0-10	84.8	29.84	0-10	0.68	1.28										183	237	0-50	975	746
111	Qinghai-Tibetan Plateau	Kobresia myosuroides (Villars) Foiri	alpine meadow		101.3	37.68	520	0.8	unkown	9-Aug	20-Oct	58.89	26.8	20-Oct	0.82	1.26										183	237	0-50	975	746
111	Qinghai-Tibetan Plateau	Kobresia myosuroides (Villars) Foiri	alpine meadow		101.3	37.68	520	0.8	unkown	9-Aug	20-30	50.22	24.96	20-30	0.86	1.21										183	237	0-50	975	746
111	Qinghai-Tibetan Plateau	Kobresia myosuroides (Villars) Foiri	alpine meadow		101.3	37.68	520	0.8	unkown	9-Aug	30-50	30.05	23.55	30-50	1	1.2										183	237	0-50	975	746
111	Qinghai-Tibetan Plateau	Stipa purpurea	alpine meadow steppe		102.38	35.05	420	1	unkown	9-Aug	0-10	30.16	80.14	0-10	1.1	0.6										126	323	0-50	147	195
111	Qinghai-Tibetan Plateau	Stipa purpurea	alpine meadow steppe		102.38	35.05	420	1	unkown	9-Aug	20-Oct	23.22	61.38	20-Oct	1.07	0.81										126	323	0-50	147	195
111	Qinghai-Tibetan Plateau	Stipa purpurea	alpine meadow steppe		102.38	35.05	420	1	unkown	9-Aug	20-30	19	39.05	20-30	1.19	0.88										126	323	0-50	147	195
111	Qinghai-Tibetan Plateau	Stipa purpurea	alpine meadow steppe		102.38	35.05	420	1	unkown	9-Aug	30-50	15.2	20.62	30-50	1.03	1.03										126	323	0-50	147	195
111	Qinghai-Tibetan Plateau	Elymus nutans Griseb	alpine steppes		100.15	38.2	516	2.6	unkown	9-Aug	0-10	38.4	34.61	0-10	1.06	0.95										176	317	0-50	439	864
111	Qinghai-Tibetan Plateau	Elymus nutans Griseb	alpine steppes		100.15	38.2	516	2.6	unkown	9-Aug	20-Oct	35.26	24.2	20-Oct	1	0.76										176	317	0-50	439	864
111	Qinghai-Tibetan Plateau	Elymus nutans Griseb	alpine steppes		100.15	38.2	516	2.6	unkown	9-Aug	20-30	32.44	20.19	20-30	1.11	0.74										176	317	0-50	439	864
111	Qinghai-Tibetan Plateau	Elymus nutans Griseb	alpine steppes		100.15	38.2	516	2.6	unkown	9-Aug	30-50	29.19	15.09	30-50	1.09	1.17										176	317	0-50	439	864
112	Sichuan Province, China	Kobresia pygmaea, Poa annua, Bos grunniens	alpine steppe		102.62	32.58	650-730	0.6-1.1	light (2.40 yak units ha-1 day-1)	>10	0-10	36.02	100.36		0.85	0.72	0-10	44.07	29.16	0-10	3.414225941	3.690376569				835.67	936.33
112	Sichuan Province, China	Kobresia pygmaea, Poa annua, Bos grunniens	alpine steppe		102.62	32.58	650-730	0.6-1.1	light (2.40 yak units ha-1 day-1)	>10	20-Oct	34.03	100.36		0.86	0.72	20-Oct	23.56	29.16	20-Oct	3.188284519	3.690376569				835.67	936.33
112	Sichuan Province, China	Kobresia pygmaea, Poa annua, Bos grunniens	alpine steppe		102.62	32.58	650-730	0.6-1.1	light (2.40 yak units ha-1 day-1)	>10	20-30	17.89	100.36		0.94	0.72	20-30	37.67	29.16	20-30	10.31799163	3.690376569				835.67	936.33
112	Sichuan Province, China	Kobresia pygmaea, Poa annua, Bos grunniens	alpine steppe		102.62	32.58	650-730	0.6-1.1	moderate(4.0 yak units ha-1 day-1)	>10	0-10	19.87	33.54		0.92	0.86	0-10	62.59	35.26	0-10	2.209205021	2.485355649				601.33	936.33
112	Sichuan Province, China	Kobresia pygmaea, Poa annua, Bos grunniens	alpine steppe		102.62	32.58	650-730	0.6-1.1	moderate(4.0 yak units ha-1 day-1)	>10	20-Oct	18.63	33.54		0.93	0.86	20-Oct	33.89	35.26	20-Oct	2.083682008	2.485355649				601.33	936.33
112	Sichuan Province, China	Kobresia pygmaea, Poa annua, Bos grunniens	alpine steppe		102.62	32.58	650-730	0.6-1.1	moderate(4.0 yak units ha-1 day-1)	>10	20-30	16.89	33.54		0.94	0.86	20-30	48.79	35.26	20-30	4.945606695	2.485355649				601.33	936.33
112	Sichuan Province, China	Kobresia pygmaea, Poa annua, Bos grunniens	alpine steppe		102.62	32.58	650-730	0.6-1.1	heavy(8.33 yak units ha-1 day-1)	>10	0-10	16.89	24.1		0.94	0.9	0-10	42.53	28.94	0-10	1.907949791	2.033472803				264.67	936.33
112	Sichuan Province, China	Kobresia pygmaea, Poa annua, Bos grunniens	alpine steppe		102.62	32.58	650-730	0.6-1.1	heavy(8.33 yak units ha-1 day-1)	>10	20-Oct	9.69	24.1		1.01	0.9	20-Oct	23.34	28.94	20-Oct	1.531380753	2.033472803				264.67	936.33
112	Sichuan Province, China	Kobresia pygmaea, Poa annua, Bos grunniens	alpine steppe		102.62	32.58	650-730	0.6-1.1	heavy(8.33 yak units ha-1 day-1)	>10	20-30	6.71	24.1		1.06	0.9	20-30	43	28.94	20-30	3.740585774	2.033472803				264.67	936.33
113	Gansu Province, PR China	Stipa capillat L., Leymus secalinus, Pedicularis kansuensis, Agropyron cristatum, Elymus nutans Griseb	subalpine meadow		101.57	38.03	244	6		3	0-10	51.37	64.72	0-10	0.89	0.86	0-10	52.17	67.84	0-10	4.62	5.32	0-10	4.76	5.52
113	Gansu Province, PR China	Stipa capillat L., Leymus secalinus, Pedicularis kansuensis, Agropyron cristatum, Elymus nutans Griseb	subalpine meadow		101.57	38.03	244	6		3	20-Oct	50.64	63.11	20-Oct	0.94	0.91	20-Oct	46.46	54.04	20-Oct	4.2567	5.39	20-Oct	3.96	4.62
113	Gansu Province, PR China	Stipa capillat L., Leymus secalinus, Pedicularis kansuensis, Agropyron cristatum, Elymus nutans Griseb	subalpine meadow		101.57	38.03	244	6		3	20-30	51.41	63.33	20-30	1.01	0.98	20-30	45.65	56.42	20-30	4.29	5.4267	20-30	3.59	4.45
114	Zoige region	Kobresia tibetica, Stipa capillata, and Carex lasiocarpa	alpine meadow		102.61	33.23	700	1		1	0-30	12.03	12.5	0-30	1.27	1.28				0-30	0.59	0.97				106.33	271.75	0-30	35.31	263.05
114	Zoige region	Kobresia tibetica, Stipa capillata, and Carex lasiocarpa	alpine meadow		102.61	33.23	700	1		1	0-30	9.2	11.13	0-30	1.35	1.21				0-30	0.52	1.11				92.09	317.63	0-30	20.19	469.76
114	Zoige region	Kobresia tibetica, Stipa capillata, and Carex lasiocarpa	alpine meadow		102.61	33.23	700	1		1	0-30	6.46	9	0-30	1.39	1.3				0-30	0.57	1.12				90.36	231.93	0-30	17.58	264.09
114	Zoige region	Kobresia tibetica, Stipa capillata, and Carex lasiocarpa	alpine meadow		102.61	33.23	700	1		1	0-30	5.64	3.95	0-30	1.45	1.4				0-30	0.38	0.76				93.64	184.8	0-30	4.36	226.47
114	Zoige region	Kobresia tibetica, Stipa capillata, and Carex lasiocarpa	alpine meadow		102.61	33.23	700	1		1	0-30	7.29	6.07	0-30	1.5	1.37				0-30	0.45	0.75				58.35	239.12	0-30	2.17	117.91
114	Zoige region	Kobresia tibetica, Stipa capillata, and Carex lasiocarpa	alpine meadow		102.61	33.23	700	1		1	0-30	5.17	6.69	0-30	1.5	1.38				0-30	0.38	0.78				32.77	170.16	0-30	0.59	78.22
114	Zoige region	Kobresia tibetica, Stipa capillata, and Carex lasiocarpa	alpine meadow		102.61	33.23	700	1		1	0-30	2.88	2.62	0-30	1.45	1.38				0-30	0.22	0.46				20.28	158.75	0-30	1.01	85.14
115	Mongolia		typical steppe		106.11	48.81	287	-1.13		>10	0-20	29.18	28.57	0-20	1.3	1.25				0-20	31.22	26.61523192				92.31	113.51	0-40	118.48	133.1521739
115	Mongolia		typical steppe		106.22	48.36	261	-1.13		>10	0-20	20.2	54.29	0-20	1.47	1.1				0-20	21.04005543	53.03271474				56.13	46.15	0-40	125	159.7826087
115	Mongolia		typical steppe		106.5	48.86	268	-0.65		>10	0-20	17.28	16.18	0-20	1.53	1.14				0-20	1.51	1.838235294				92.31	142.2	0-40	114.13	148.9130435
115	Mongolia		typical steppe		106.72	48.21	245	-0.63		>10	0-20	34.93	36.4	0-20	1.23	1.09				0-20	3.382352941	3.455882353				119.75	160.91	0-40	147.28	154.8913043
115	Mongolia		typical steppe		112.37	42.2	216	3.82		>10	0-20	58.46	58.46	0-20	1.56	1.58				0-20	7.5	6.838235294				37.42	79.83	0-40	91.85	125.5434783
115	Inner Mongolia		typical steppe		116.56	43.54	331	1.58		>10	0-20	12.87	16.91	0-20	1.06	1.05				0-20	1.764705882	1.985294118				81.08	134.72	0-40	122.83	135.326087
115	Inner Mongolia		typical steppe		116.67	43.55	342	1.19		>10	0-20	19.49	19.49	0-20	1.06	0.99				0-20	2.279411765	2.279411765				78.59	135.97	0-40	148.37	146.1956522
115	Inner Mongolia		typical steppe		119.67	48.49	373	-1.74		>10	0-20	29.78	29.04	0-20	1.25	1.26				0-20	2.573529412	2.647058824				104.78	147.82	0-40	154.35	189.1304348
115	Inner Mongolia		typical steppe		120	49.93	412	-2.82		>10	0-20	48.16	59.19	0-20	1.03	0.95				0-20	4.779411765	5.661764706				74.22	124.12	0-40	218.48	222.826087
115	Inner Mongolia		typical steppe		120.03	49.38	374	-1.13		>10	0-20	35.66	35.66	0-20	1.19	1.14				0-20	3.382352941	3.419117647				42.41	260.71	0-40	127.17	242.9347826
116	Gansu Province	Kobresia of Cyperaceae	alpine steppe		102.29	34.24	782	1.2	light	20	0-20	62.36	60.15	0-20	0.51	0.38
116	Gansu Province	Kobresia of Cyperaceae	alpine steppe		102.29	34.24	782	1.2	moderate	20	0-20	37.16	60.15	0-20	0.92	0.38
116	Gansu Province	Kobresia of Cyperaceae	alpine steppe		102.29	34.24	782	1.2	heavy	20	0-20	26.53	60.15	0-20	0.63	0.38
117		L. chinensis, S.grandis, A. cristatum, Kochia prostrata, Potentilla tanacetifolia, Carex korshinskyi, Artemisia sieversiana	typical steppe		116.67	43.55	345	1.1		26	0-10	11.44	21.17		0.99	0.91							0-20	1.73	3.4
117		L. chinensis, S.grandis, A. cristatum, Kochia prostrata, Potentilla tanacetifolia, Carex korshinskyi, Artemisia sieversiana	typical steppe		116.67	43.55	345	1.1		26	20-Oct	7.5	13.89		1.04	0.97							20-40	0.94	1.31
117		L. chinensis, S.grandis, A. cristatum, Kochia prostrata, Potentilla tanacetifolia, Carex korshinskyi, Artemisia sieversiana	typical steppe		116.67	43.55	345	1.1		26	20-30	4.79	9.17		1.1	1.02
117		L. chinensis, S.grandis, A. cristatum, Kochia prostrata, Potentilla tanacetifolia, Carex korshinskyi, Artemisia sieversiana	typical steppe		116.67	43.55	345	1.1		26	30-40	3.05	8.58		1.15	1.03
117																	0-20	28.33	46.48
117																	20-40	11.94	25.74
118	Qinghai province, Tibetean Plateau		alpine meadow		92.35	33.96	350	-3to0		9	0-20	17.34	18.96		0.94	0.93				0-20	1.14	1.209876543				42.36	48.48247541
118	Qinghai province, Tibetean Plateau		alpine meadow		92.35	33.96	350	-3to0		9	0-20	20.81	19.88		0.92	0.92				0-20	2.098765432	1.111111111				52.82399007	58.94565944
118	Qinghai province, Tibetean Plateau		alpine meadow		92.35	33.96	350	-3to0		9	0-20	31.45	26.59		0.87	0.89				0-20	2.962962963	1.827160494				95.88768981	125.5238277
118	Qinghai province, Tibetean Plateau		alpine meadow		92.92	34.68	420	-3to0		11	0-20	14.57	15.26		0.96	0.96				0-20	1.481481481	0.938271605				109.384013	129.1643587
118	Qinghai province, Tibetean Plateau		alpine meadow		94.13	35.72	370	-3to0		13	0-20	12.02	15.49		0.98	0.95				0-20	1.432098765	1.012345679				100.1317926	110.0544361
118	Qinghai province, Tibetean Plateau		alpine meadow		92.35	33.96	350	-3to0		9	20-40	15.26	15.49		0.96	0.95				20-40	1.382716049	1.012345679
118	Qinghai province, Tibetean Plateau		alpine meadow		92.35	33.96	350	-3to0		9	20-40	16.42	16.18		0.95	0.95				20-40	1.777777778	0.962962963
118	Qinghai province, Tibetean Plateau		alpine meadow		92.35	33.96	350	-3to0		9	20-40	24.28	21.5		0.9	0.91				20-40	2.37037037	1.50617284
118	Qinghai province, Tibetean Plateau		alpine meadow		92.92	34.68	420	-3to0		11	20-40	12.49	13.18		0.98	0.97				20-40	1.481481481	1.037037037
118	Qinghai province, Tibetean Plateau		alpine meadow		94.13	35.72	370	-3to0		13	20-40	13.18	10.64		0.97	1				20-40	1.407407407	1.135802469
119	Ningxia Hui Autonomous Region, China	Stipa bungeana, Stipa grandis, Thymus mongolicus, Artemisias acrorum, Potentilla acaulis	typical steppe		106.37	36.22				15	0-40	14.3	17.7	0-40	1.09	0.91	0-40	62.5	62.5
119	Ningxia Hui Autonomous Region, China	Stipa bungeana, Stipa grandis, Thymus mongolicus, Artemisias acrorum, Potentilla acaulis	typical steppe		106.37	36.22				15	40-100	7.2	12.4	40-100	1.12	1.07	40-100	49	79.5
119	Ningxia Hui Autonomous Region, China	Stipa bungeana, Stipa grandis, Thymus mongolicus, Artemisias acrorum, Potentilla acaulis	typical steppe		106.37	36.22				15	100-200	2.6	4.6	100-200	1.21	1.23	100-200	31	56
119	Ningxia Hui Autonomous Region, China	Stipa bungeana, Stipa grandis, Thymus mongolicus, Artemisias acrorum, Potentilla acaulis	typical steppe		106.37	36.22				15	200-300	3	2.7	200-300	1.23	1.22	200-300	41.5	33.5
119	Ningxia Hui Autonomous Region, China	Stipa bungeana, Stipa grandis, Thymus mongolicus, Artemisias acrorum, Potentilla acaulis	typical steppe		106.37	36.22				15	300-400	2.7	2.6	300-400	1.26	1.23	300-400	39	33.5
119	Ningxia Hui Autonomous Region, China	Stipa bungeana, Stipa grandis, Thymus mongolicus, Artemisias acrorum, Potentilla acaulis	typical steppe		106.37	36.22				15	400-500	3.1	2.9	400-500	1.28	1.28	400-500	47.5	38
119	Ningxia Hui Autonomous Region, China	Stipa bungeana, Stipa grandis, Thymus mongolicus, Artemisias acrorum, Potentilla acaulis	typical steppe		106.38	36.25				30	0-40	14.3	22.9	0-40	0.95	0.95	0-40	62.5	87
119	Ningxia Hui Autonomous Region, China	Stipa bungeana, Stipa grandis, Thymus mongolicus, Artemisias acrorum, Potentilla acaulis	typical steppe		106.38	36.25				30	40-100	7.2	16.2	40-100	0.99	0.99	40-100	49	96
119	Ningxia Hui Autonomous Region, China	Stipa bungeana, Stipa grandis, Thymus mongolicus, Artemisias acrorum, Potentilla acaulis	typical steppe		106.38	36.25				30	100-200	2.6	11.7	100-200	1.67	1.67	100-200	31	154.5
119	Ningxia Hui Autonomous Region, China	Stipa bungeana, Stipa grandis, Thymus mongolicus, Artemisias acrorum, Potentilla acaulis	typical steppe		106.38	36.25				30	200-300	3	3.7	200-300	1.23	1.23	200-300	41.5	45
119	Ningxia Hui Autonomous Region, China	Stipa bungeana, Stipa grandis, Thymus mongolicus, Artemisias acrorum, Potentilla acaulis	typical steppe		106.38	36.25				30	300-400	2.7	3.2	300-400	1.24	1.24	300-400	39	38
119	Ningxia Hui Autonomous Region, China	Stipa bungeana, Stipa grandis, Thymus mongolicus, Artemisias acrorum, Potentilla acaulis	typical steppe		106.38	36.25				30	400-500	3.1	3.1	400-500	1.26	1.26	400-500	47.5	37.5
120	Inner Mongolia Autonomous Region		temperate grassland		116.53	44.25	280.5	0.5-1	light(3 sheep ha-1)	2	0-10	10.6	12.8		1	0.98										37.83333333	67
120	Inner Mongolia Autonomous Region		temperate grassland		116.53	44.25	280.5	0.5-1	moderate(6 sheep ha-1)	2	0-10	10.6	11.7		1	0.99										27	67
120	Inner Mongolia Autonomous Region		temperate grassland		116.53	44.25	280.5	0.5-1	heavy(9 sheep ha-1)	2	0-10	10.6	10.3		1	1										20.66666667	67
120	Inner Mongolia Autonomous Region		temperate grassland		116.53	44.25	280.5	0.5-1	overgrazing(12 sheep ha-1)	2	0-10	10.6	11.8		1	0.99										62.16666667	67
121	Xinjiang, China	Seriphidium transiliense	desert grassland		82.6	43.37	204	7.13		7	0-5	30.89	15.91		0.87	0.95	0-10	31.58	16.69
121	Xinjiang, China	Seriphidium transiliense	desert grassland		82.6	43.37	204	7.13		7	10-May	26.03	16.78		0.89	0.94
121	Xinjiang, China	Seriphidium transiliense	desert grassland		82.6	43.37	204	7.13		7	0-10	28.22	14.43		0.88	0.96
121	Xinjiang, China	Seriphidium transiliense, Kochia prostrate	desert grassland		81.65	44.83	200	6.1		5	0-5	14.08	17.97		0.97	0.94	0-10	11.8	10.32
121	Xinjiang, China	Seriphidium transiliense, Kochia prostrate	desert grassland		81.65	44.83	200	6.1		5	10-May	15.86	14.62		0.95	0.96
121	Xinjiang, China	Seriphidium transiliense, Kochia prostrate	desert grassland		81.65	44.83	200	6.1		5	0-10	14.85	17.25		0.96	0.94
121	Xinjiang, China	Seriphidium transiliense, Kochia prostrate	desert grassland		86.15	44.02	172	8.18		4	0-5	19.92	18.1		0.92	0.93	0-10	21.41	18.1
121	Xinjiang, China	Seriphidium transiliense, Kochia prostrate	desert grassland		86.15	44.02	172	8.18		4	10-May	17.13	14.74		0.94	0.96
121	Xinjiang, China	Seriphidium transiliense, Kochia prostrate	desert grassland		86.15	44.02	172	8.18		4	0-10	18.27	16.1		0.93	0.95
121	Xinjiang, China	Seriphidium transiliense, Kochia prostrate	desert grassland		86.53	43.97	225	6.79		4	0-5	16.73	19.02		0.94	0.93	0-10	15.9	19.42
121	Xinjiang, China	Seriphidium transiliense, Kochia prostrate	desert grassland		86.53	43.97	225	6.79		4	10-May	11.99	8.58		0.98	1.03
121	Xinjiang, China	Seriphidium transiliense, Kochia prostrate	desert grassland		86.53	43.97	225	6.79		4	0-10	14.14	16.84		0.96	0.94
121	Xinjiang, China	Seriphidium transiliense, Kochia prostrate, Carex turkestanica	desert grassland		89.42	43.78	160	7.17		7	0-5	16.17	13.45		0.95	0.97	0-10	17.94	13.54
121	Xinjiang, China	Seriphidium transiliense, Kochia prostrate, Carex turkestanica	desert grassland		89.42	43.78	160	7.17		7	10-May	11.2	19.02		0.99	0.93
121	Xinjiang, China	Seriphidium transiliense, Kochia prostrate, Carex turkestanica	desert grassland		89.42	43.78	160	7.17		7	0-10	13.28	10.62		0.97	1
122	Qinghai, China	Kobresia humilis, Stipa aliena, Elymus nutans	alpine steppe		101.32	37.62	580	-1.7		8	0-10	73.89	76.94		0.76	0.76		84.38	87.29	0-10	6.209302326	6.860465116
122	Qinghai, China	Kobresia humilis, Stipa aliena, Elymus nutans	alpine steppe		101.32	37.62	580	-1.7		8	20-Oct	39.49	43.82		0.84	0.83		49.66	54.26	20-Oct	3.604651163	4.23255814
122	Qinghai, China	Kobresia humilis, Stipa aliena, Elymus nutans	alpine steppe		101.32	37.62	580	-1.7		8	20-30	31.34	32.87		0.87	0.86		40.74	42.44	20-30	2.813953488	3.186046512
122	Qinghai, China	Kobresia humilis, Stipa aliena, Elymus nutans	alpine steppe		101.32	37.62	580	-1.7		8	30-40	22.93	25.48		0.91	0.89		31.13	34.1	30-40	2.093023256	2.348837209
123	North Khorasan province	Poaceae	desert steppe		56.79	37.88	262	16	Moderate (6.2 sheep/ha)		0-15	0.9	0.81	0-15	0.11	0.09		0.15	0.11
123	North Khorasan province	Poaceae	desert steppe		56.79	37.88	262	16	Moderate (6.2 sheep/ha)		15-30	0.65	0.48	15-30	0.07	0.07		0.07	0.05
123	North Khorasan province	Poaceae	desert steppe		56.79	37.88	262	16	Heavy (8.9 sheep/ha)		0-15	0.96	0.81	0-15	0.13	0.09		0.19	0.11
123	North Khorasan province	Poaceae	desert steppe		56.79	37.88	262	16	Heavy (8.9 sheep/ha)		15-30	0.72	0.48	15-30	0.07	0.07		0.08	0.05
124	Xinjiang Uygur Autonomous Region		Temperate typical steppe		89.75	47.97	226.85	4.87	1.09 sheep unit/ha	6							0-10	13.09	14.12				0-10	1.184840426	1.340425532	37.93	93.63		212	423.67
124	Xinjiang Uygur Autonomous Region		Temperate typical steppe		89.75	47.97	226.85	4.87	1.09 sheep unit/ha	6							20-Oct	10.61	13.17				20-Oct	1.10106383	1.17287234
124	Xinjiang Uygur Autonomous Region		Temperate typical steppe		89.75	47.97	226.85	4.87	1.09 sheep unit/ha	6							20-30	8.29	8.66				20-30	0.921542553	0.933510638
124	Xinjiang Uygur Autonomous Region		Temperate typical steppe		89.75	47.97	226.85	4.87	1.09 sheep unit/ha	6							30-40	5.73	5.98				30-40	0.765957447	0.742021277
124	Xinjiang Uygur Autonomous Region		Temperate desert		88.16	46.98	143.43	5.53	0.89 sheep unit/ha	6							0-10	2.94	2.98				0-10	0.226193348	0.240033459	131.1	278.19		257.33	313.4
124	Xinjiang Uygur Autonomous Region		Temperate desert		88.16	46.98	143.43	5.53	0.89 sheep unit/ha	6							20-Oct	2.73	2.8				20-Oct	0.209429193	0.201933603
124	Xinjiang Uygur Autonomous Region		Temperate desert		88.16	46.98	143.43	5.53	0.89 sheep unit/ha	6							20-30	2.73	2.7				20-30	0.199435073	0.206925208
124	Xinjiang Uygur Autonomous Region		Temperate desert		88.16	46.98	143.43	5.53	0.89 sheep unit/ha	6							30-40	2.5	2.54				30-40	0.18947914	0.186980609
125	Qinghai province, Tibetean Plateau	Kobresia pygmaea, Poa crymophila, Festuca ovina, Polygonum L., Astragalus polycladus	alpine meadows		92.35	33.96	350	-3.8	moderate	10	0-20	20.55	20.06		0.92	0.92				0-20	2.064516129	1.824884793				83	73
125	Qinghai province, Tibetean Plateau	Kobresia pygmaea, Poa crymophila, Festuca ovina, Polygonum L., Astragalus polycladus	alpine meadows		92.35	33.96	350	-3.8	moderate	10	20-40	16.79	15.82		0.94	0.95				20-40	1.105990783	0.976958525
125	Qinghai province, Tibetean Plateau	Kobresia pygmaea, Poa crymophila, Festuca ovina, Polygonum L., Astragalus polycladus	alpine meadows		92.35	33.96	350	-3.8	moderate	10	0-20	30.2	27.15		0.87	0.88				0-20	2.801843318	2.617511521				96	125
125	Qinghai province, Tibetean Plateau	Kobresia pygmaea, Poa crymophila, Festuca ovina, Polygonum L., Astragalus polycladus	alpine meadows		92.35	33.96	350	-3.8	moderate	10	20-40	23.39	21.78		0.9	0.91				20-40	1.751152074	1.603686636
125	Qinghai province, Tibetean Plateau	Kobresia pygmaea, Poa crymophila, Festuca ovina, Polygonum L., Astragalus polycladus	alpine meadows		92.35	33.96	350	-3.8	moderate	10	0-20	17.07	18.83		0.94	0.93				0-20	1.400921659	1.640552995				42	58
125	Qinghai province, Tibetean Plateau	Kobresia pygmaea, Poa crymophila, Festuca ovina, Polygonum L., Astragalus polycladus	alpine meadows		92.35	33.96	350	-3.8	moderate	10	20-40	15.39	15.38		0.95	0.95				20-40	0.958525346	1.013824885
126	Xilinhot, Inner Mongolia, China	Leymus chinensis, Stipa krylovii Roshev, Cleistogenes squarrosa (Trin.) Keng.	typical steppe		116.39	44.16	280-350	-0.65	low	3							0-10	13.89	13.59				0-10	1.730994152	1.520467836	159.9264706	157.7205882	0-10	734.2657343	1080.41958
126	Xilinhot, Inner Mongolia, China	Leymus chinensis, Stipa krylovii Roshev, Cleistogenes squarrosa (Trin.) Keng.	typical steppe		116.39	44.16	280-350	-0.65	low	3							20-Oct	13.62	12.89				20-Oct	1.801169591	1.707602339	159.9264706	157.7205882	20-Oct	304.1958042	419.5804196
126	Xilinhot, Inner Mongolia, China	Leymus chinensis, Stipa krylovii Roshev, Cleistogenes squarrosa (Trin.) Keng.	typical steppe		116.39	44.16	280-350	-0.65	low	3							20-30	10.32	12.63				20-30	1.707602339	1.614035088	159.9264706	157.7205882	20-30	215.034965	319.9300699
126	Xilinhot, Inner Mongolia, China	Leymus chinensis, Stipa krylovii Roshev, Cleistogenes squarrosa (Trin.) Keng.	typical steppe		116.39	44.16	280-350	-0.65	low	3							30-50	11.93	14.39				30-50	2.315789474	2.245614035	159.9264706	157.7205882	30-50	167.8321678	314.6853147
126	Xilinhot, Inner Mongolia, China	Leymus chinensis, Stipa krylovii Roshev, Cleistogenes squarrosa (Trin.) Keng.	typical steppe		116.39	44.16	280-350	-0.65	low	3							50-70	7.19	10.65				50-70	1.520467836	1.239766082	159.9264706	157.7205882	50-70	146.8531469	167.8321678
126	Xilinhot, Inner Mongolia, China	Leymus chinensis, Stipa krylovii Roshev, Cleistogenes squarrosa (Trin.) Keng.	typical steppe		116.39	44.16	280-350	-0.65	low	6							70-100	4.47	6.05				70-100	1.801169591	1.380116959	159.9264706	157.7205882	70-100	73.42657343	73.42657343
126	Xilinhot, Inner Mongolia, China	Leymus chinensis, Stipa krylovii Roshev, Cleistogenes squarrosa (Trin.) Keng.	typical steppe		116.39	44.16	280-350	-0.65	low	6							0-10	14.74	13.51				0-10	2.099125364	1.912536443	100	80.55555556	0-10	299.2957746	323.943662
126	Xilinhot, Inner Mongolia, China	Leymus chinensis, Stipa krylovii Roshev, Cleistogenes squarrosa (Trin.) Keng.	typical steppe		116.39	44.16	280-350	-0.65	low	6							20-Oct	14.91	13.33				20-Oct	2.21574344	2.005830904	100	80.55555556	20-Oct	151.4084507	176.056338
126	Xilinhot, Inner Mongolia, China	Leymus chinensis, Stipa krylovii Roshev, Cleistogenes squarrosa (Trin.) Keng.	typical steppe		116.39	44.16	280-350	-0.65	low	6							20-30	13.86	12.98				20-30	2.075801749	1.959183673	100	80.55555556	20-30	102.1126761	119.7183099
126	Xilinhot, Inner Mongolia, China	Leymus chinensis, Stipa krylovii Roshev, Cleistogenes squarrosa (Trin.) Keng.	typical steppe		116.39	44.16	280-350	-0.65	low	6							30-50	16.67	17.19				30-50	2.798833819	2.89212828	100	80.55555556	30-50	91.54929577	123.2394366
126	Xilinhot, Inner Mongolia, China	Leymus chinensis, Stipa krylovii Roshev, Cleistogenes squarrosa (Trin.) Keng.	typical steppe		116.39	44.16	280-350	-0.65	low	6							50-70	8.77	14.39				50-70	1.772594752	1.865889213	100	80.55555556	50-70	61.61971831	96.83098592
126	Xilinhot, Inner Mongolia, China	Leymus chinensis, Stipa krylovii Roshev, Cleistogenes squarrosa (Trin.) Keng.	typical steppe		116.39	44.16	280-350	-0.65	low	6							70-100	9.47	9.65				70-100	2.099125364	2.192419825	100	80.55555556	70-100	116.1971831	66.90140845
127	Inner Mongolia	Stipa breviflora Griseb., Cleistogenes songorica (Roshev.) Ohwi, Kochia prostrata (L.) Schrad.	desert steppe		111.9	41.79	311.4	5	light	14	0-10	22.37	18.78		0.91	0.93				0-10	1.757042489	1.521278019				69.32	97.62
127	Inner Mongolia	Stipa breviflora Griseb., Cleistogenes songorica (Roshev.) Ohwi, Kochia prostrata (L.) Schrad.	desert steppe		111.9	41.79	311.4	5	light	14	20-Oct	18.48	15.39		0.93	0.95				20-Oct	1.405118769	1.128404149
127	Inner Mongolia	Stipa breviflora Griseb., Cleistogenes songorica (Roshev.) Ohwi, Kochia prostrata (L.) Schrad.	desert steppe		111.9	41.79	311.4	5	light	14	20-30	15.74	14.6		0.95	0.96				20-30	0.930812981	0.694914687
127	Inner Mongolia	Stipa breviflora Griseb., Cleistogenes songorica (Roshev.) Ohwi, Kochia prostrata (L.) Schrad.	desert steppe		111.9	41.79	311.4	5	light	14	30-40	13.97	13.32		0.97	0.97				30-40	0.813583138	0.567413851
127	Inner Mongolia	Stipa breviflora Griseb., Cleistogenes songorica (Roshev.) Ohwi, Kochia prostrata (L.) Schrad.	desert steppe		111.9	41.79	311.4	5	moderate	14	0-10	22.78	18.78		0.91	0.93				0-10	1.747975912	1.521278019				45.39	97.62
127	Inner Mongolia	Stipa breviflora Griseb., Cleistogenes songorica (Roshev.) Ohwi, Kochia prostrata (L.) Schrad.	desert steppe		111.9	41.79	311.4	5	moderate	14	20-Oct	16.05	15.39		0.95	0.95				20-Oct	1.212378722	1.128404149
127	Inner Mongolia	Stipa breviflora Griseb., Cleistogenes songorica (Roshev.) Ohwi, Kochia prostrata (L.) Schrad.	desert steppe		111.9	41.79	311.4	5	moderate	14	20-30	14.77	14.6		0.96	0.96				20-30	0.656373369	0.694914687
127	Inner Mongolia	Stipa breviflora Griseb., Cleistogenes songorica (Roshev.) Ohwi, Kochia prostrata (L.) Schrad.	desert steppe		111.9	41.79	311.4	5	moderate	14	30-40	12.76	13.32		0.98	0.97				30-40	0.671863499	0.567413851
127	Inner Mongolia	Stipa breviflora Griseb., Cleistogenes songorica (Roshev.) Ohwi, Kochia prostrata (L.) Schrad.	desert steppe		111.9	41.79	311.4	5	heavy	14	0-10	16.28	18.78		0.95	0.93				0-10	1.391970559	1.521278019				27.25	97.62
127	Inner Mongolia	Stipa breviflora Griseb., Cleistogenes songorica (Roshev.) Ohwi, Kochia prostrata (L.) Schrad.	desert steppe		111.9	41.79	311.4	5	heavy	14	20-Oct	13.53	15.39		0.97	0.95				20-Oct	0.948143192	1.128404149
127	Inner Mongolia	Stipa breviflora Griseb., Cleistogenes songorica (Roshev.) Ohwi, Kochia prostrata (L.) Schrad.	desert steppe		111.9	41.79	311.4	5	heavy	14	20-30	13.07	14.6		0.97	0.96				20-30	0.504382737	0.694914687
127	Inner Mongolia	Stipa breviflora Griseb., Cleistogenes songorica (Roshev.) Ohwi, Kochia prostrata (L.) Schrad.	desert steppe		111.9	41.79	311.4	5	heavy	14	30-40	11.95	13.32		0.99	0.97				30-40	0.377082636	0.567413851
128	Ningxia Hui Autonomous Region, China	Stipa grandis, Potentilla acaulis, Artemisia capillaris, Thymus mongolicus	typical temperare grassland		109.33	36.23	425	7		8							0-20	25.06	44.93				0-20	7.16	6.84	193.66	120.35
128	Ningxia Hui Autonomous Region, China	Stipa grandis, Potentilla acaulis, Artemisia capillaris, Thymus mongolicus	typical temperare grassland		109.33	36.23	425	7		8							20-40	19.74	34.78				20-40	5.53	6.08
128	Ningxia Hui Autonomous Region, China	Stipa grandis, Potentilla acaulis, Artemisia capillaris, Thymus mongolicus	typical temperare grassland		109.33	36.23	425	7		8							40-60	18.84	33.31				40-60	4.94	4.96
128	Ningxia Hui Autonomous Region, China	Stipa grandis, Potentilla acaulis, Artemisia capillaris, Thymus mongolicus	typical temperare grassland		109.33	36.23	425	7		18							0-20	25.06	61.12				0-20	7.16	7.51	193.66	269.55
128	Ningxia Hui Autonomous Region, China	Stipa grandis, Potentilla acaulis, Artemisia capillaris, Thymus mongolicus	typical temperare grassland		109.33	36.23	425	7		18							20-40	19.74	54.06				20-40	5.53	6.8
128	Ningxia Hui Autonomous Region, China	Stipa grandis, Potentilla acaulis, Artemisia capillaris, Thymus mongolicus	typical temperare grassland		109.33	36.23	425	7		18							40-60	18.84	47.19				40-60	4.94	4.89
128	Ningxia Hui Autonomous Region, China	Stipa grandis, Potentilla acaulis, Artemisia capillaris, Thymus mongolicus	typical temperare grassland		109.33	36.23	425	7		26							0-20	25.06	79.44				0-20	7.16	7.56	193.66	571.86
128	Ningxia Hui Autonomous Region, China	Stipa grandis, Potentilla acaulis, Artemisia capillaris, Thymus mongolicus	typical temperare grassland		109.33	36.23	425	7		26							20-40	19.74	67.37				20-40	5.53	6.39
128	Ningxia Hui Autonomous Region, China	Stipa grandis, Potentilla acaulis, Artemisia capillaris, Thymus mongolicus	typical temperare grassland		109.33	36.23	425	7		26							40-60	18.84	51.63				40-60	4.94	5.2
128	Ningxia Hui Autonomous Region, China	Stipa grandis, Potentilla acaulis, Artemisia capillaris, Thymus mongolicus	typical temperare grassland		109.33	36.23	425	7		33							0-20	25.06	76.95				0-20	7.16	9.29	193.66	541.72
128	Ningxia Hui Autonomous Region, China	Stipa grandis, Potentilla acaulis, Artemisia capillaris, Thymus mongolicus	typical temperare grassland		109.33	36.23	425	7		33							20-40	19.74	55.24				20-40	5.53	4.83
128	Ningxia Hui Autonomous Region, China	Stipa grandis, Potentilla acaulis, Artemisia capillaris, Thymus mongolicus	typical temperare grassland		109.33	36.23	425	7		33							40-60	18.84	51.45				40-60	4.94	4.82
129	Hebei Province,China	Leymus chinensis, Stipa grandis, Phragmites communis, Cleistogenes chinensis	typical steppe		115.68	41.77	300-400	1	light	5	0-10	21.2	15.1		0.91	0.96				0-10	2.9	2.9						0-10	223	169
129	Hebei Province,China	Leymus chinensis, Stipa grandis, Phragmites communis, Cleistogenes chinensis	typical steppe		115.68	41.77	300-400	1	moderate	5	0-10	19.8	15.1		0.92	0.96				0-10	2.6	2.9						0-10	182	169
129	Hebei Province,China	Leymus chinensis, Stipa grandis, Phragmites communis, Cleistogenes chinensis	typical steppe		115.68	41.77	300-400	1	heavy	5	0-10	19.2	15.1		0.93	0.96				0-10	2.5	2.9						0-10	133	169
129	Hebei Province,China	Leymus chinensis, Stipa grandis, Phragmites communis, Cleistogenes chinensis	typical steppe		115.68	41.77	300-400	1
130	Bolivia, Paraguay and Argentina	Chloris gayana cv Finecut pasture	meadow steppe		-65.23	-27.18	500-700	-2.2	4 heifers ha-1		0-20	5.74	4.84		1.08	1.1				0-20	0.19	4.84
131	Inner Mongolia, China	Stipa grandis, Leymus chinensis, Cleistogenes squarrosa	typical steppe		116.7	44.25	286	0.4	light (0.75 sheep ha-1)	5	0-20	17.25	19.86		0.94	0.92				0-20	1.68	1.65				133.96	126.23
131	Inner Mongolia, China	Stipa grandis, Leymus chinensis, Cleistogenes squarrosa	typical steppe		116.7	44.25	286	0.4	moderate(1.5 sheep ha-1)	5	0-20	15.56	19.86		0.95	0.92				0-20	1.68	1.65				107.21	126.23
131	Inner Mongolia, China	Stipa grandis, Leymus chinensis, Cleistogenes squarrosa	typical steppe		116.7	44.25	286	0.4	heavy (3 sheep ha-1)	5	0-20	11.68	19.86		0.99	0.92				0-20	1.3	1.65				56.01	126.23
131	Inner Mongolia, China	Stipa grandis, Leymus chinensis, Cleistogenes squarrosa	typical steppe		116.7	44.25	286	0.4	overgrazing(3 sheep ha-1)	5	0-20	11.78	19.86		0.99	0.92				0-20	1.12	1.65				54.97	126.23
132	Inner Mongolia, China	Stipa klemenzii, Cleistogenes songorica	desert steppe		112.67	42.78	180.3	4.9	low(0.375 sheep ha-1)		0-15	11.61	9.58		0.99	1.01				0-15	0.89	0.76
132	Inner Mongolia, China	Stipa klemenzii, Cleistogenes songorica	desert steppe		112.67	42.78	180.3	4.9	moderate(0.5 sheep ha-1)		0-15	9.89	9.58		1.01	1.01				0-15	0.82	0.76
132	Inner Mongolia, China	Stipa klemenzii, Cleistogenes songorica	desert steppe		112.67	42.78	180.3	4.9	high(0.625 sheep ha-1)		0-15	6.82	9.58		1.05	1.01				0-15	0.64	0.76
132	Inner Mongolia, China	Stipa klemenzii, Cleistogenes songorica	desert steppe		112.67	42.78	180.3	4.9	overgrazing(0.750 sheep ha-1)		0-15	7.67	9.58		1.04	1.01				0-15	0.69	0.76
133	central Tibetan Plateau	Kobresia humilis	alpine meadow		91.05	30.47	479	1.7			0-30	240.6	206.02		0.62	0.64										257.53	145.21	0-30	4939.47	3089.21
133	central Tibetan Plateau	Kobresia humilis	alpine meadow		91.05	30.47	479	1.7			0-30	236.09	321.8		0.62	0.58										306.85	616.44	0-30	4943.68071	7759.793052
133	central Tibetan Plateau	Kobresia humilis	alpine meadow		91.05	30.47	479	1.7			0-30	230.08	196.99		0.62	0.64										271.2328767	101.369863	0-30	5374.205469	2390.317812
133	central Tibetan Plateau	Kobresia humilis	alpine meadow		91.05	30.47	479	1.7			0-30	243.61	299.25		0.61	0.59										334.2465753	520.5479452	0-30	5811.529933	7594.456763
134	Ningxia Hui Autonomous Region, China	Stipa bungeana, Artemisia scoparia, Lespedeza potaninii, Cleistogenes squarrosa	desert steppe		107.58	37.99	290	8.1	2.38 sheep ha-1	4	0-10	4.51	3.51				0-10	6.01	5.2	0-10	0.16	0.119377163	0-10	0.242068966	0.16137931	37.38	64.69
134	Ningxia Hui Autonomous Region, China	Stipa bungeana, Artemisia scoparia, Lespedeza potaninii, Cleistogenes squarrosa	desert steppe		107.58	37.99	290	8.1	2.38 sheep ha-1	4	20-Oct	3.76	6.89				20-Oct	6.2	9.97	20-Oct	0.178200692	0.283737024	20-Oct	0.279310345	0.397241379
134	Ningxia Hui Autonomous Region, China	Stipa bungeana, Artemisia scoparia, Lespedeza potaninii, Cleistogenes squarrosa	desert steppe		107.58	37.99	290	8.1	2.38 sheep ha-1	4	20-30	5.55	6.3				20-30	8.75	9.97	20-30	0.198961938	0.344290657	20-30	0.260689655	0.465517241
134	Ningxia Hui Autonomous Region, China	Stipa bungeana, Artemisia scoparia, Lespedeza potaninii, Cleistogenes squarrosa	desert steppe		107.58	37.99	290	8.1	2.38 sheep ha-1	4	30-40	4.36	6.16				30-40	5.71	8.38	30-40	0.14532872	0.347750865	30-40	0.242068966	0.471724138
134	Ningxia Hui Autonomous Region, China	Stipa bungeana, Artemisia scoparia, Lespedeza potaninii, Cleistogenes squarrosa	desert steppe		107.58	37.99	290	8.1	2.38 sheep ha-1	4	0-40	4.27	5.65		1.11	1.08		7.12	9.13	0-40	0.171280277	0.242214533
134	Ningxia Hui Autonomous Region, China	Stipa bungeana, Artemisia scoparia, Lespedeza potaninii, Cleistogenes squarrosa	desert steppe		107.58	37.99	290	8.1	0.75 sheep ha-1	4	0-10	4.78	3.51				0-10	6.7	5.2	0-10	0.261245675	0.119377163	0-10	0.372413793	0.16137931	58.22	64.69
134	Ningxia Hui Autonomous Region, China	Stipa bungeana, Artemisia scoparia, Lespedeza potaninii, Cleistogenes squarrosa	desert steppe		107.58	37.99	290	8.1	0.75 sheep ha-1	4	20-Oct	5.22	6.89				20-Oct	8.02	9.97	20-Oct	0.297577855	0.283737024	20-Oct	0.415862069	0.397241379
134	Ningxia Hui Autonomous Region, China	Stipa bungeana, Artemisia scoparia, Lespedeza potaninii, Cleistogenes squarrosa	desert steppe		107.58	37.99	290	8.1	0.75 sheep ha-1	4	20-30	6.16	6.3				20-30	8.39	9.97	20-30	0.416955017	0.344290657	20-30	0.577241379	0.465517241
134	Ningxia Hui Autonomous Region, China	Stipa bungeana, Artemisia scoparia, Lespedeza potaninii, Cleistogenes squarrosa	desert steppe		107.58	37.99	290	8.1	0.75 sheep ha-1	4	30-40	6.65	6.16				30-40	9.36	8.38	30-40	0.389273356	0.347750865	30-40	0.397241379	0.471724138
134	Ningxia Hui Autonomous Region, China	Stipa bungeana, Artemisia scoparia, Lespedeza potaninii, Cleistogenes squarrosa	desert steppe		107.58	37.99	290	8.1	0.75 sheep ha-1	4	0-40	5.71	5.65		1.08	1.08	0-40	9.21	9.13	0-40	0.320069204	0.242214533
135	Inner Mongolia, China	Stipa grandis, Leymus chinensis, Anemarrhena asphodeloides	typical steppe		116.27	44.81	281.39	2.25	heavy	6	0-20	16.5	15.15		0.95	0.96										230.74	216.78	0-20	1778.78	2115.71
136	Inner Mongolia, China	Leymus chinensis	temperate meadow steppe		120.03	49.38	345	-1.1	0.43 cattle unit ha-1	3	0-10	41.04	40.41		0.83	0.84				0-10	3.83	3.86
137	Inner Mongolia, China	Stipa baicalensis, Leymus chinensis	meadow steppe		119.63	48.52	328.7	-0.1	6 sheep unit ha-1	9	0-10	17.7	18.47		0.94	0.93				0-10	3.42	3.39				56.51	160.27
137	Inner Mongolia, China	Stipa baicalensis, Leymus chinensis	meadow steppe		119.63	48.52	328.7	-0.1	6 sheep unit ha-1	9	20-Oct	11.73	12.73		0.99	0.98				20-Oct	2.2	2.53
137	Inner Mongolia, China	Stipa baicalensis, Leymus chinensis	meadow steppe		119.63	48.52	328.7	-0.1	6 sheep unit ha-1	9	20-30	9.61	9.44		1.01	1.01				20-30	1.73	1.64
138	Ningxia Hui Autonomous Region, China	Agropyron mongolicum, Pennisetum centrasiaticum, Lespedeza potaninii	desert steppe		107.06	37.13	280	8		4	0-10	3.22	3.27		1.13	1.47				0-10	0.09	0.11				55.5	87.2
138	Ningxia Hui Autonomous Region, China	Agropyron mongolicum, Pennisetum centrasiaticum, Lespedeza potaninii	desert steppe		107.06	37.13	280	8		4	20-Oct	3.65	3.62		1.13	1.13				20-Oct	0.1	0.1
138	Ningxia Hui Autonomous Region, China	Agropyron mongolicum, Pennisetum centrasiaticum, Lespedeza potaninii	desert steppe		107.06	37.13	280	8		4	20-30	8.45	3.75		1.03	1.13				20-30	0.21	0.11
138	Ningxia Hui Autonomous Region, China	Agropyron mongolicum, Pennisetum centrasiaticum, Lespedeza potaninii	desert steppe		107.06	37.13	280	8		4	30-40	11.72	7.4		0.99	1.04				30-40	0.16	0.17
139	Inner Mongolia, China	Stipa baicalensis, Leymus chinensis	meadow steppe		119.63	48.52	328.7	-1.6	overgrazing(6 sheep ha-1)	9	0-30	13.01	13.54		0.97	0.97					2.46	2.46
140	Inner Mongolia, China	Leymus chinensis	Temperate typical steppe		116.37	43.96	350	0.2	moderate (2 sheep ha-1)	10	0-15	11.8	12.11		0.99	0.98					1.25	1.2
140	Inner Mongolia, China	Leymus chinensis	Temperate typical steppe		116.37	43.96	350	0.2	heavy (4 sheep ha-1)	10	0-15	9.26	9.25		1.02	1.02					0.85	0.86
141	Junggar Basin	Seriphidium transiliense	desert steppe		88.15	46.97	114.54	6.49		3	0-20	18.34	16.65		0.93	0.94
141	Junggar Basin	Haloxylon persicum	desert steppe		88.13	44.38	65.94	8.2		7	0-20	3.26	3.66		1.14	1.13
141	Junggar Basin	Anabasis salsa	desert steppe		86.15	44.02	166.88	4.94		6	0-20	13.37	13.44		0.97	0.97
142	Qinghai, China	Kobresia humilis	alpine steppes		101.32	37.62	580	-1.7	moderate (3.75 sheep unit ha-1)	7	0-10	75.5	66.5		0.76	0.77				0-10	6.03	6.21
142	Qinghai, China	Kobresia humilis	alpine steppes		101.32	37.62	580	-1.7	moderate (3.75 sheep unit ha-1)	7	20-Oct	49.5	51		0.81	0.81				20-Oct	3.88	4.61
142	Qinghai, China	Kobresia humilis	alpine steppes		101.32	37.62	580	-1.7	moderate (3.75 sheep unit ha-1)	7	20-40	31.5	43.5		0.87	0.83				20-40	2.44	3.89
142	Qinghai, China	Kobresia humilis	alpine steppes		101.32	37.62	580	-1.7	moderate (3.75 sheep unit ha-1)	10	0-10	75.5	70		0.76	0.77				0-10	6.03	5.61
142	Qinghai, China	Kobresia humilis	alpine steppes		101.32	37.62	580	-1.7	moderate (3.75 sheep unit ha-1)	10	20-Oct	49.5	56.5		0.81	0.79				20-Oct	3.88	4.17
142	Qinghai, China	Kobresia humilis	alpine steppes		101.32	37.62	580	-1.7	moderate (3.75 sheep unit ha-1)	10	20-40	31.5	28.5		0.87	0.88				20-40	2.44	1.52
142	Qinghai, China	Kobresia humilis	alpine steppes		101.32	37.62	580	-1.7	moderate (3.75 sheep unit ha-1)	11	0-10	75.5	92		0.76	0.73				0-10	6.03	7.6
142	Qinghai, China	Kobresia humilis	alpine steppes		101.32	37.62	580	-1.7	moderate (3.75 sheep unit ha-1)	11	20-Oct	49.5	43		0.81	0.83				20-Oct	3.88	3.29
142	Qinghai, China	Kobresia humilis	alpine steppes		101.32	37.62	580	-1.7	moderate (3.75 sheep unit ha-1)	11	20-40	31.5	30.5		0.87	0.87				20-40	2.44	2.52
142	Qinghai, China	Kobresia humilis	alpine steppes		101.32	37.62	580	-1.7	moderate (3.75 sheep unit ha-1)	13	0-10	75.5	62.5		0.76	0.78				0-10	6.03	6.89
142	Qinghai, China	Kobresia humilis	alpine steppes		101.32	37.62	580	-1.7	moderate (3.75 sheep unit ha-1)	13	20-Oct	49.5	32.5		0.81	0.86				20-Oct	3.88	4.34
142	Qinghai, China	Kobresia humilis	alpine steppes		101.32	37.62	580	-1.7	moderate (3.75 sheep unit ha-1)	13	20-40	31.5	58.5		0.87	0.79				20-40	2.44	4.18
142	Qinghai, China	Kobresia humilis	alpine steppes		101.32	37.62	580	-1.7	moderate (3.75 sheep unit ha-1)	16	0-10	75.5	58.5		0.76	0.79				0-10	6.03	4.63
142	Qinghai, China	Kobresia humilis	alpine steppes		101.32	37.62	580	-1.7	moderate (3.75 sheep unit ha-1)	16	20-Oct	49.5	39		0.81	0.84				20-Oct	3.88	3.41
142	Qinghai, China	Kobresia humilis	alpine steppes		101.32	37.62	580	-1.7	moderate (3.75 sheep unit ha-1)	16	20-40	31.5	29.5		0.87	0.87				20-40	2.44	2.19
142	Qinghai, China	Kobresia humilis	alpine steppes		101.32	37.62	580	-1.7	moderate (3.75 sheep unit ha-1)	18	0-10	75.5	78		0.76	0.75				0-10	6.03	5.79
142	Qinghai, China	Kobresia humilis	alpine steppes		101.32	37.62	580	-1.7	moderate (3.75 sheep unit ha-1)	18	20-Oct	49.5	39		0.81	0.84				20-Oct	3.88	3.58
142	Qinghai, China	Kobresia humilis	alpine steppes		101.32	37.62	580	-1.7	moderate (3.75 sheep unit ha-1)	18	20-40	31.5	29.5		0.87	0.87				20-40	2.44	2.03
142	Qinghai, China	Kobresia humilis	alpine steppes		101.32	37.62	580	-1.7	moderate (3.75 sheep unit ha-1)	21	0-10	75.5	75		0.76	0.76				0-10	6.03	5.8
142	Qinghai, China	Kobresia humilis	alpine steppes		101.32	37.62	580	-1.7	moderate (3.75 sheep unit ha-1)	21	20-Oct	49.5	45.5		0.81	0.82				20-Oct	3.88	3.97
142	Qinghai, China	Kobresia humilis	alpine steppes		101.32	37.62	580	-1.7	moderate (3.75 sheep unit ha-1)	21	20-40	31.5	31		0.87	0.87				20-40	2.44	2.04
142	Qinghai, China	Kobresia humilis	alpine steppes		101.32	37.62	580	-1.7	moderate (3.75 sheep unit ha-1)	23	0-10	75.5	85		0.76	0.74				0-10	6.03	8.46
142	Qinghai, China	Kobresia humilis	alpine steppes		101.32	37.62	580	-1.7	moderate (3.75 sheep unit ha-1)	23	20-Oct	49.5	44		0.81	0.83				20-Oct	3.88	5.31
142	Qinghai, China	Kobresia humilis	alpine steppes		101.32	37.62	580	-1.7	moderate (3.75 sheep unit ha-1)	23	20-40	31.5	33		0.87	0.86				20-40	2.44	3.43
143	?Tibetan?Autonomous?Region	Kobresia pygmaea, Poa cymophila	typical alpine steppes		91.67	32.35	409	-3	4 yak ha-1 yr-1	9	0-15	4.04	5.58		1.12	1.08					0.48	0.82				4.33	16.31		24.5	129.18
144	Inner Mongolia	Stipa grandis, Artemisia sacrorum, Thymus mongolicus, Potentilla acaulis, Stipa bungeana, Androsace erecta	desert steppe		107.5	38.19	291.4	8.45			0-10	3.57	5.93		1.13	1.07				0-10	0.387	0.551
144			desert steppe		107.5	38.19					20-30	4.1	6.69		1.12	1.06				20-30	0.391	0.758
144	Inner Mongolia	Caragana tibetica, Artemisia frigida, Stipa breviflora	desert steppe		107.5	38.19	291.4	8.45			0-10	1.03	1.41		1.29	1.25				0-10	0.089	0.087
144			desert steppe		107.5	38.19					20-30	1.2	2.35		1.27	1.19				20-30	0.084	0.15
144	Inner Mongolia	Glycyrrhiza uralensis, Pennisetum flaccidum, Agropyron mongolicum, Artemisia ordosica, Pennisetum flaccidum	desert steppe		107.5	38.19	291.4	8.45			0-10	1.1	0.96		1.28	1.3				0-10	0.283	0.258
144			desert steppe		107.5	38.19					20-30	0.97	0.77		1.29	1.32				20-30	0.342	0.306
144	Inner Mongolia	Artemisia ordosica	desert steppe		107.5	38.19	291.4	8.45			0-10	0.51	1.93		1.37	1.21				0-10	0.042	0.14
144			desert steppe		107.5	38.19					20-30	0.75	0.81		1.33	1.32				20-30	0.043	0.101
144	Inner Mongolia	Caragana liouana, Artemisia ordosica	desert steppe		107.5	38.19	291.4	8.45			0-10	1.44	1.9		1.25	1.21				0-10	0.156	0.263
144			desert steppe		107.5	38.19					20-30	1.62	1.51		1.23	1.24				20-30	0.193	0.21
145	Inner Mongolia	Leymus chinensis, Cleistogenes squarrosa, Stipa krylovii	typical steppe		116.27	44.81	297.1	2.6		6	0-30	12.25	11.33		0.98	0.99				0-30	1.73	1.576763485
145	Inner Mongolia	Leymus chinensis, Cleistogenes squarrosa, Stipa krylovii	typical steppe		116.27	44.81	297.1	2.6		7	0-30	13	12.75		0.97	0.98				0-30	1.711618257	1.753112033
145	Inner Mongolia	Leymus chinensis, Cleistogenes squarrosa, Stipa krylovii	typical steppe		116.27	44.81	297.1	2.6		8	0-30	13.17	12.83		0.97	0.98				0-30	1.721991701	1.618257261
146	Inner Mongolia	Stipa krylovii, Cleistogenes squarrosa	typical steppe		116.48	44.17	270.78	3.5		3	0-10	10.91	11.5		1	0.99				0-10	1.43	1.274828741				69.74	250.78
146	Inner Mongolia	Stipa krylovii, Cleistogenes squarrosa	typical steppe		116.48	44.17	270.78	3.5		3	20-Oct	12.95	12.36		0.98	0.98				20-Oct	1.553097746	1.346802668
146	Inner Mongolia	Stipa krylovii, Cleistogenes squarrosa	typical steppe		116.48	44.17	270.78	3.5		3	20-30	5.68	6.63		1.08	1.06				20-30	1.306485198	1.182786613
146	Inner Mongolia	Stipa krylovii, Cleistogenes squarrosa	typical steppe		116.48	44.17	270.78	3.5		3	30-40	5.59	7.2		1.08	1.05				30-40	0.823852491	0.770981079
146	Inner Mongolia	Stipa krylovii, Cleistogenes squarrosa	typical steppe		116.48	44.17	270.78	3.5		3	40-60	3.24	3.96		1.15	1.12				40-60	0.571355283	0.471270785
146	Inner Mongolia	Stipa krylovii, Cleistogenes squarrosa	typical steppe		116.48	44.17	270.78	3.5		8	0-10	18.46	13.99		0.93	0.97				0-10	1.12	1.31824147				163.18	176.68
146	Inner Mongolia	Stipa krylovii, Cleistogenes squarrosa	typical steppe		116.48	44.17	270.78	3.5		8	20-Oct	18.68	14.58		0.93	0.96				20-Oct	1.155959198	1.26112503
146	Inner Mongolia	Stipa krylovii, Cleistogenes squarrosa	typical steppe		116.48	44.17	270.78	3.5		8	20-30	17.44	13.7		0.94	0.97				20-30	1.063827249	1.16899308
146	Inner Mongolia	Stipa krylovii, Cleistogenes squarrosa	typical steppe		116.48	44.17	270.78	3.5		8	30-40	15.9	9.3		0.95	1.02				30-40	0.890062038	0.820299451
146	Inner Mongolia	Stipa krylovii, Cleistogenes squarrosa	typical steppe		116.48	44.17	270.78	3.5		8	40-60	11.94	7.55		0.99	1.04				40-60	0.49472083	0.494944524
147	Inner Mongolia	Stipa grandis, Agropyron cristatum	typical steppe		116.7	43.63	337	0.4			0-10	14.84	21.36	0-10	1.56	1.22				0-10	1.57	2.072371295						0-10	482.55	713.92
147	Inner Mongolia	Stipa grandis, Agropyron cristatum	typical steppe		116.7	43.63	337	0.4			20-Oct	11.34	12.99	20-Oct	1.53	1.3				20-Oct	1.25200507	1.311420943						20-Oct	256.48	280.94
147	Inner Mongolia	Stipa grandis, Agropyron cristatum	typical steppe		116.7	43.63	337	0.4			20-30	9.82	10.75	20-30	1.54	1.37				20-30	1.062608883	1.095714787						20-30	207.56	210.21
147	Inner Mongolia	Stipa grandis, Agropyron cristatum	typical steppe		116.7	43.63	337	0.4			30-40	8.64	9.89	30-40	1.54	1.43				30-40	0.912612928	1.004859632						30-40	140.14	200.95
147	Inner Mongolia	Stipa grandis, Agropyron cristatum	typical steppe		116.7	43.63	337	0.4			40-50	7.32	8.51	40-50	1.56	1.46				40-50	0.808618969	0.887726868						40-50	94.52	143.44
147	Inner Mongolia	Stipa grandis, Agropyron cristatum	typical steppe		116.7	43.63	337	0.4			50-60	6.66	7.12	50-60	1.58	1.45				50-60	0.724317036	0.744300316						50-60	67.42	107.74
148	Ningxia Hui Autonomous Region, China	Stipa bungeana, Stipa grandis, Stipa prezewalskyi	typical steppe		106.4	36.23	425	7	4 sheep ha-1	10	0-20	20.85	28.54		0.92	0.88				0-20	2.73	3.67
148	Ningxia Hui Autonomous Region, China	Stipa bungeana, Stipa grandis, Stipa prezewalskyi	typical steppe		106.4	36.23	425	7	4 sheep ha-1	25	0-20	20.85	38.11		0.92	0.84				0-20	2.73	4.16
148	Ningxia Hui Autonomous Region, China	Stipa bungeana, Stipa grandis, Stipa prezewalskyi	typical steppe		106.4	36.23	425	7	4 sheep ha-1	35	0-20	20.85	28.67		0.92	0.88				0-20	2.73	3.38
149	Xinjiang	Anabasis?salsa	desert steppe		88.16	46.98	115	5.9	moderate	7	0-5	5.36	4.62		1.08	1.1				0-5	0.247619048	0.287445887
149	Xinjiang	Anabasis?salsa	desert steppe		88.16	46.98	115	5.9	moderate	7	10-May	3.87	3.16		1.12	1.15				10-May	0.251082251	0.216450216
149	Xinjiang	Anabasis?salsa	desert steppe		88.16	46.98	115	5.9	moderate	7	20-Oct	3.87	2.8		1.12	1.16				20-Oct	0.195670996	0.183549784
149	Xinjiang	Anabasis?salsa	desert steppe		88.16	46.98	115	5.9	moderate	7	20-30	3.15	5.55		1.15	1.08				20-30	0.135064935	0.251082251
149	Xinjiang	Anabasis?salsa	desert steppe		88.16	46.98	115	5.9	moderate	7	30-50	4.28	5.15		1.11	1.09				30-50	0.150649351	0.335930736
149	Xinjiang	Anabasis?salsa	desert steppe		88.16	46.98	115	5.9	moderate	7	50-70	9.1	7.41		1.02	1.04				50-70	0.282251082	0.370562771
149	Xinjiang	Anabasis?salsa	desert steppe		88.16	46.98	115	5.9	moderate	7	70-100	8.86	10		1.02	1.01				70-100	0.266666667	0.363636364
149	Xinjiang	Haloxylon?persicum	desert steppe		88.15	44.39	131	4.7	moderate	6	0-5	5.04	4.75		1.09	1.1				0-5	0.238961039	0.159307359
149	Xinjiang	Haloxylon?persicum	desert steppe		88.15	44.39	131	4.7	moderate	6	10-May	2.97	4.81		1.16	1.1				10-May	0.207792208	0.167965368
149	Xinjiang	Haloxylon?persicum	desert steppe		88.15	44.39	131	4.7	moderate	6	20-Oct	4.9	3.54		1.09	1.13				20-Oct	0.197402597	0.131601732
149	Xinjiang	Haloxylon?persicum	desert steppe		88.15	44.39	131	4.7	moderate	6	20-30	1.6	2.73		1.23	1.17				20-30	0.188744589	0.126406926
149	Xinjiang	Haloxylon?persicum	desert steppe		88.15	44.39	131	4.7	moderate	6	30-50	2.08	3.5		1.2	1.14				30-50	0.206060606	0.105627706
149	Xinjiang	Haloxylon?persicum	desert steppe		88.15	44.39	131	4.7	moderate	6	50-70	1.91	3.43		1.21	1.14				50-70	0.166233766	0.166233766
149	Xinjiang	Haloxylon?persicum	desert steppe		88.15	44.39	131	4.7	moderate	6	70-100	1.91	3.59		1.21	1.13				70-100	0.109090909	0.12987013
150	Ningxia Hui Autonomous Region, China	Artemisia scoparia, Lespedeza potaninii, Cynanchum komarovii	desert steppe		107.58	38.18	280	8.1	moderate	6	0-5	5.01	6.25		1.09	1.06				0-5	0.599831514	0.632336525
150	Ningxia Hui Autonomous Region, China	Artemisia scoparia, Lespedeza potaninii, Cynanchum komarovii	desert steppe		107.58	38.18	280	8.1	moderate	6	10-May	3.41	4.89		1.14	1.09				10-May	0.486055323	0.534773025
150	Ningxia Hui Autonomous Region, China	Artemisia scoparia, Lespedeza potaninii, Cynanchum komarovii	desert steppe		107.58	38.18	280	8.1	moderate	6	20-Oct	3.17	4.59		1.15	1.1				20-Oct	0.449278167	0.587198563
150	Ningxia Hui Autonomous Region, China	Artemisia scoparia, Lespedeza potaninii, Cynanchum komarovii	desert steppe		107.58	38.18	280	8.1	moderate	10	0-5	5.95	7.37		1.07	1.04				0-5	0.619284667	0.672063332
150	Ningxia Hui Autonomous Region, China	Artemisia scoparia, Lespedeza potaninii, Cynanchum komarovii	desert steppe		107.58	38.18	280	8.1	moderate	10	10-May	4.72	5.21		1.1	1.09				10-May	0.582524821	0.590712524
150	Ningxia Hui Autonomous Region, China	Artemisia scoparia, Lespedeza potaninii, Cynanchum komarovii	desert steppe		107.58	38.18	280	8.1	moderate	10	20-Oct	5.47	5.34		1.08	1.08				20-Oct	0.582258244	0.578280371
150	Ningxia Hui Autonomous Region, China	Artemisia scoparia, Lespedeza potaninii, Cynanchum komarovii	desert steppe		107.58	38.18	280	8.1	moderate	15	0-5	5.84	5.22		1.07	1.09				0-5	0.614427438	0.66314514
150	Ningxia Hui Autonomous Region, China	Artemisia scoparia, Lespedeza potaninii, Cynanchum komarovii	desert steppe		107.58	38.18	280	8.1	moderate	15	10-May	6.16	4.73		1.07	1.1				10-May	0.565498552	0.581787408
150	Ningxia Hui Autonomous Region, China	Artemisia scoparia, Lespedeza potaninii, Cynanchum komarovii	desert steppe		107.58	38.18	280	8.1	moderate	15	20-Oct	5.36	5.42		1.08	1.08				20-Oct	0.524691591	0.549088524
150	Ningxia Hui Autonomous Region, China	Artemisia scoparia, Lespedeza potaninii, Cynanchum komarovii	desert steppe		107.58	38.18	280	8.1	moderate	6	0-5	2.27	3.07		1.19	1.15				0-5	0.483874244	0.496112524
150	Ningxia Hui Autonomous Region, China	Artemisia scoparia, Lespedeza potaninii, Cynanchum komarovii	desert steppe		107.58	38.18	280	8.1	moderate	6	10-May	4.19	3.45		1.11	1.14				10-May	0.321449591	0.402603063
150	Ningxia Hui Autonomous Region, China	Artemisia scoparia, Lespedeza potaninii, Cynanchum komarovii	desert steppe		107.58	38.18	280	8.1	moderate	6	20-Oct	2.58	3.2		1.17	1.15				20-Oct	0.296855322	0.507738024
150	Ningxia Hui Autonomous Region, China	Artemisia scoparia, Lespedeza potaninii, Cynanchum komarovii	desert steppe		107.58	38.18	280	8.1	moderate	15	0-5	4.51	6.61		1.11	1.06				0-5	0.458739898	0.645308755
150	Ningxia Hui Autonomous Region, China	Artemisia scoparia, Lespedeza potaninii, Cynanchum komarovii	desert steppe		107.58	38.18	280	8.1	moderate	15	10-May	3.21	3.83		1.15	1.13				10-May	0.39765582	0.426113716
150	Ningxia Hui Autonomous Region, China	Artemisia scoparia, Lespedeza potaninii, Cynanchum komarovii	desert steppe		107.58	38.18	280	8.1	moderate	15	20-Oct	4.33	3.28		1.11	1.14				20-Oct	0.336575205	0.377195216
151	Inner Mongolia	Stipa krylovii, Artemisia frigida, Leymus chinense	desert steppe		111.23	41.25	280		heavy (2.9 sheep ha-1 0.5 yr-1)	3	0-5	12.58	13.8		1.37	1.3				0-5	15.59	16.33
151	Inner Mongolia	Stipa krylovii, Artemisia frigida, Leymus chinense	desert steppe		111.23	41.25	280		heavy (2.9 sheep ha-1 0.5 yr-1)	5	0-5	12.58	14.51		1.37	1.22				0-5	15.59	17.57
152	Xinjiang	Stipa purpurea, Festuca ovina, Kobresia capillifolia, Carex stenocarpa	alpine steppe		83.71	42.89	265.7	-4.8	light(2 sheep ha-1)	33	0-5	49.74	51.1		0.81	0.81
152	Xinjiang	Stipa purpurea, Festuca ovina, Kobresia capillifolia, Carex stenocarpa	alpine steppe		83.71	42.89	265.7	-4.8	light(2 sheep ha-1)	33	10-May	45.71	43.15		0.82	0.83
152	Xinjiang	Stipa purpurea, Festuca ovina, Kobresia capillifolia, Carex stenocarpa	alpine steppe		83.71	42.89	265.7	-4.8	light(2 sheep ha-1)	33	20-Oct	37.08	34.92		0.85	0.85
152	Xinjiang	Stipa purpurea, Festuca ovina, Kobresia capillifolia, Carex stenocarpa	alpine steppe		83.71	42.89	265.7	-4.8	light(2 sheep ha-1)	33	20-30	21.42	21.16		0.91	0.92
152	Xinjiang	Stipa purpurea, Festuca ovina, Kobresia capillifolia, Carex stenocarpa	alpine steppe		83.71	42.89	265.7	-4.8	light(2 sheep ha-1)	33	30-50	7.79	5.36		1.04	1.08
152	Xinjiang	Stipa purpurea, Festuca ovina, Kobresia capillifolia, Carex stenocarpa	alpine steppe		83.71	42.89	265.7	-4.8	light(2 sheep ha-1)	33	50-70	9.03	3.22		1.02	1.15
152	Xinjiang	Stipa purpurea, Festuca ovina, Kobresia capillifolia, Carex stenocarpa	alpine steppe		83.71	42.89	265.7	-4.8	light(2 sheep ha-1)	33	70-100	8.64	3.65		1.03	1.13
153	Inner Mongolia	Stipa krylovii, Leymus chinensis, Artemisia frigida	desert steppe		111.89	41.79	318.8	5.24	heavy	4	0-10	14.51	12.58	0-10	1.22	1.37				0-10	1.76	1.85
154	Fuhai	Anabasis?salsa	desert steppe		88.16	46.98	131	4.7	heavy	6	0-5	1.68	1.59	0-5	1.66	1.53	0-5	4.01	4	0-5	0.245736123	0.285167395	0-5	0.18	0.23	56.87	94.9	0-5	1.33	0.97
154	Fuhai	Anabasis?salsa	desert steppe		88.16	46.98	131	4.7	heavy	6	10-May	1.87	1.77	10-May	1.62	1.54	10-May	3.3	2.54	10-May	0.249329607	0.217561577	10-May	0.17	0.18			10-May	0.58	0.72
154	Fuhai	Anabasis?salsa	desert steppe		88.16	46.98	131	4.7	heavy	6	20-Oct	1.91	1.77	20-Oct	1.7	1.63	20-Oct	6.56	5.06	20-Oct	0.194377731	0.184748456	20-Oct	0.29	0.29			20-Oct	0.56	0.68
154	Fuhai	Anabasis?salsa	desert steppe		88.16	46.98	131	4.7	heavy	6	20-30	1.57	1.86	20-30	1.49	1.57	20-30	5.1	8.32	20-30	0.139412312	0.250051916	20-30	0.21	0.36			20-30	0.6	0.66
154	Fuhai	Anabasis?salsa	desert steppe		88.16	46.98	131	4.7	heavy	6	30-50	1.61	1.72	30-50	1.66	1.63	30-50	14.07	17.04	30-50	0.152495124	0.339080953	30-50	0.47	1.09			30-50	0.47	0.6
154	Fuhai	Anabasis?salsa	desert steppe		88.16	46.98	131	4.7	heavy	6	50-70	1.33	1.12	50-70	1.75	1.71	50-70	31.97	26.01	50-70	0.282664145	0.37431155	50-70	0.92	1.28			50-70	0.5	0.81
154	Fuhai	Anabasis?salsa	desert steppe		88.16	46.98	131	4.7	heavy	6	70-100	1	1.15	70-100	1.86	1.71	70-100	45.91	54.34	70-100	0.270434559	0.368411192	70-100	1.35	2.03			70-100	0.44	0.52
155	Inner Mongolia	Leymus chinensis, Stipa grandis, Agropyron cristatum	typical steppe		116.7	43.47	350	0.6		13	0-5	20.88	32.34		0.92	0.86				0-5	2.39	3.24
155	Inner Mongolia	Leymus chinensis, Stipa grandis, Agropyron cristatum	typical steppe		116.7	43.47	350	0.6		13	10-May	15.28	23.94		0.96	0.9				10-May	1.68	2.35
155	Inner Mongolia	Leymus chinensis, Stipa grandis, Agropyron cristatum	typical steppe		116.7	43.47	350	0.6		13	20-Oct	10.44	18.59		1	0.93				20-Oct	1.34	1.7
155	Inner Mongolia	Leymus chinensis, Stipa grandis, Agropyron cristatum	typical steppe		116.7	43.47	350	0.6		13	20-40	8.15	14.51		1.03	0.96				20-40	1.01	1.21
155	Inner Mongolia	Leymus chinensis, Stipa grandis, Agropyron cristatum	typical steppe		116.7	43.47	350	0.6		13	0-40	13.69	22.34		0.97	0.91				0-40	1.6	2.13
155	Inner Mongolia	Leymus chinensis, Stipa grandis, Agropyron cristatum	typical steppe		116.7	43.47	350	0.6		33	0-5	20.88	39.47		0.92	0.84				0-5	2.39	2.84
155	Inner Mongolia	Leymus chinensis, Stipa grandis, Agropyron cristatum	typical steppe		116.7	43.47	350	0.6		33	10-May	15.28	28.77		0.96	0.88				10-May	1.68	2.03
155	Inner Mongolia	Leymus chinensis, Stipa grandis, Agropyron cristatum	typical steppe		116.7	43.47	350	0.6		33	20-Oct	10.44	19.86		1	0.92				20-Oct	1.34	1.59
155	Inner Mongolia	Leymus chinensis, Stipa grandis, Agropyron cristatum	typical steppe		116.7	43.47	350	0.6		33	20-40	8.15	9.68		1.03	1.01				20-40	1.01	0.88
155	Inner Mongolia	Leymus chinensis, Stipa grandis, Agropyron cristatum	typical steppe		116.7	43.47	350	0.6		33	0-40	13.69	24.44		0.97	0.9				0-40	1.6	1.84
156	Ningxia Automonous Region	Stipa grandis	desert steppe		107.5	37.88	250to350	7.7		6	0-5	7.76	7.24	0-5	1.48	1.45										54.36777136	67.60542333	0-10	468.9655172	555.1724138
156	Ningxia Automonous Region	Stipa grandis	desert steppe		107.5	37.88	250to350	7.7		6	10-May	7.89	6.97	10-May	1.5	1.53												20-Oct	303.4482759	351.7241379
156	Ningxia Automonous Region	Stipa grandis	desert steppe		107.5	37.88	250to350	7.7		6	20-Oct	16.84	14.61	20-Oct	1.41	1.45												20-30	175.862069	186.2068966
156	Ningxia Automonous Region	Stipa grandis	desert steppe		107.5	37.88	250to350	7.7		6	20-40	18.03	24.08	20-40	1.43	1.41												30-40	113.7931034	82.75862069
156	Ningxia Automonous Region	Stipa grandis	desert steppe		107.5	37.88	250to350	7.7		6	0-40	18.82	21.97	0-40	1.45	1.46
156	Ningxia Automonous Region	Stipa grandis	desert steppe		107.5	37.88	250to350	7.7		9	0-5	7.76	7.24	0-5	1.48	1.46										54.36777136	130	0-10	468.9655172	648.2758621
156	Ningxia Automonous Region	Stipa grandis	desert steppe		107.5	37.88	250to350	7.7		9	10-May	7.89	6.97	10-May	1.5	1.52												20-Oct	303.4482759	279.3103448
156	Ningxia Automonous Region	Stipa grandis	desert steppe		107.5	37.88	250to350	7.7		9	20-Oct	16.84	7.63	20-Oct	1.41	1.48												20-30	175.862069	148.2758621
156	Ningxia Automonous Region	Stipa grandis	desert steppe		107.5	37.88	250to350	7.7		9	20-40	18.03	14.61	20-40	1.43	1.44												30-40	113.7931034	68.96551724
156	Ningxia Automonous Region	Stipa grandis	desert steppe		107.5	37.88	250to350	7.7		9	0-40	18.82	13.42	0-40	1.45	1.48
156	Ningxia Automonous Region	Stipa grandis	desert steppe		107.5	37.88	250to350	7.7		13	0-5	7.76	7.24	0-5	1.48	1.43										54.36777136	67.6	0-10	468.9655172	482.7586207
156	Ningxia Automonous Region	Stipa grandis	desert steppe		107.5	37.88	250to350	7.7		13	10-May	7.89	6.45	10-May	1.5	1.5												20-Oct	303.4482759	355.1724138
156	Ningxia Automonous Region	Stipa grandis	desert steppe		107.5	37.88	250to350	7.7		13	20-Oct	16.84	10.26	20-Oct	1.41	1.42												20-30	175.862069	255.1724138
156	Ningxia Automonous Region	Stipa grandis	desert steppe		107.5	37.88	250to350	7.7		13	20-40	18.03	23.55	20-40	1.43	1.35												30-40	113.7931034	148.2758621
156	Ningxia Automonous Region	Stipa grandis	desert steppe		107.5	37.88	250to350	7.7		13	0-40	18.82	21.05	0-40	1.45	1.42
157	Southern Ethiopia	Cenchrus ciliaris, Chrysopogon aucheri, Cynodon dactylon	tropical savannah		38.33	4.79	238-896	24		<20	0-5	13	14	0-5	1.1	0.9	0-5	5.1	5.1	0-5	2	2	0-5	0.6	0.8	28.6	105.2
157	Southern Ethiopia	Cenchrus ciliaris, Chrysopogon aucheri, Cynodon dactylon	tropical savannah		38.33	4.79	238-896	24		<20	15-May	12	13	15-May	1.1	1	15-May	13.3	12.8	15-May	1	1	15-May	1.5	1.4
157	Southern Ethiopia	Cenchrus ciliaris, Chrysopogon aucheri, Cynodon dactylon	tropical savannah		38.33	4.79	238-896	24		<20	15-30	10	11	15-30	1.2	1.1	15-30	16.4	19.2	15-30	1	1	15-30	2.1	2.2
157	Southern Ethiopia	Cenchrus ciliaris, Chrysopogon aucheri, Cynodon dactylon	tropical savannah		38.33	4.79	238-896	24		20-30	0-5	13	15	0-5	1	1.1	0-5	6.3	7.5	0-5	1	1	0-5	0.6	0.8	56.1	105.4
157	Southern Ethiopia	Cenchrus ciliaris, Chrysopogon aucheri, Cynodon dactylon	tropical savannah		38.33	4.79	238-896	24		20-30	15-May	10	13	15-May	1.2	1.2	15-May	11.2	14.1	15-May	1	1	15-May	1.5	1.6
157	Southern Ethiopia	Cenchrus ciliaris, Chrysopogon aucheri, Cynodon dactylon	tropical savannah		38.33	4.79	238-896	24		20-30	15-30	9	10	15-30	1.5	1.4	15-30	17.4	19.2	15-30	1	1	15-30	2.2	2.3
157	Southern Ethiopia	Cenchrus ciliaris, Chrysopogon aucheri, Cynodon dactylon	tropical savannah		38.33	4.79	238-896	24		>30	0-5	15	17	0-5	1.3	1.2	0-5	9.4	9.7	0-5	2	2	0-5	0.9	1.1	43.6	135.5
157	Southern Ethiopia	Cenchrus ciliaris, Chrysopogon aucheri, Cynodon dactylon	tropical savannah		38.33	4.79	238-896	24		>30	15-May	14	16	15-May	1.1	1.1	15-May	15.7	16.9	15-May	2	2	15-May	1.6	2
157	Southern Ethiopia	Cenchrus ciliaris, Chrysopogon aucheri, Cynodon dactylon	tropical savannah		38.33	4.79	238-896	24		>30	15-30	12	14	15-30	1.3	1.3	15-30	22.9	24.3	15-30	1	2	15-30	2.5	2.8
158		Calamagrostis longearistata, Scirpus rigidus	alpine steppe		-71.97	-13.3	1560	11.8									0-5	41.4	40.7
158		Calamagrostis longearistata, Scirpus rigidus	alpine steppe		-71.97	-13.3	1560	11.8									10-May	34.7	44.4
158		Calamagrostis longearistata, Scirpus rigidus	alpine steppe		-71.97	-13.3	1560	11.8									20-Oct	53.7	81.4
158		Calamagrostis longearistata, Scirpus rigidus	alpine steppe		-71.97	-13.3	1560	11.8									20-30	44.2	71.6
158		Calamagrostis longearistata, Scirpus rigidus	alpine steppe		-72.05	-13.28	760	6.8									0-5	41.3	38.7
158		Calamagrostis longearistata, Scirpus rigidus	alpine steppe		-72.05	-13.28	760	6.8									10-May	41.3	31
158		Calamagrostis longearistata, Scirpus rigidus	alpine steppe		-72.05	-13.28	760	6.8									20-Oct	42	55.4
158		Calamagrostis longearistata, Scirpus rigidus	alpine steppe		-72.05	-13.28	760	6.8									20-30	3	14.8
159	Southern Ethiopia		desert steppe		38.4	4.83	436	22.5	heavy	14							0-20	17.74	14.74	0-20	1.2	0.9
159	Southern Ethiopia		desert steppe		38.27	4.86	436	22.5	heavy	15							0-20	17.27	13.31	0-20	0.8	0.7
159	Southern Ethiopia		desert steppe		38.46	4.83	436	22.5	heavy	17							0-20	18.03	15.85	0-20	1.1	1.1
159	Southern Ethiopia		desert steppe		38.26	4.79	436	22.5	heavy	18							0-20	20.77	20.68	0-20	1.2	1.2
159	Southern Ethiopia		desert steppe		38.26	4.82	436	22.5	heavy	20							0-20	18.25	19.73	0-20	1.1	0.9
159	Southern Ethiopia		desert steppe		38.42	4.79	436	22.5	heavy	32							0-20	27.79	21.14	0-20	1.2	1.2
159	Southern Ethiopia		desert steppe		38.3	4.81	436	22.5	heavy	33							0-20	18.63	18.99	0-20	0.9	1
159	Southern Ethiopia		desert steppe		38.31	4.81	436	22.5	heavy	34							0-20	21.24	39.73	0-20	1	1.5
159	Southern Ethiopia		desert steppe		38.37	4.79	436	22.5	heavy	36							0-20	21.14	14.64	0-20	1	0.9
159	Southern Ethiopia		desert steppe		38.4	4.83	436	22.5	heavy	14							20-50	27.5	21.32	20-50	1.1	0.9
159	Southern Ethiopia		desert steppe		38.27	4.86	436	22.5	heavy	15							20-50	25.56	23.75	20-50	0.8	0.7
159	Southern Ethiopia		desert steppe		38.46	4.83	436	22.5	heavy	17							20-50	26.59	22.52	20-50	1	0.9
159	Southern Ethiopia		desert steppe		38.26	4.79	436	22.5	heavy	18							20-50	16.25	14.78	20-50	1.1	1
159	Southern Ethiopia		desert steppe		38.26	4.82	436	22.5	heavy	20							20-50	18.22	20.8	20-50	0.9	0.9
159	Southern Ethiopia		desert steppe		38.42	4.79	436	22.5	heavy	32							20-50	29	24.75	20-50	1.1	1
159	Southern Ethiopia		desert steppe		38.3	4.81	436	22.5	heavy	33							20-50	25.93	26.2	20-50	0.9	0.9
159	Southern Ethiopia		desert steppe		38.31	4.81	436	22.5	heavy	34							20-50	28.08	41.27	20-50	0.9	1.2
159	Southern Ethiopia		desert steppe		38.37	4.79	436	22.5	heavy	36							20-50	17.6	18.92	20-50	0.9	0.8
160	South Africa	Aristida congesta, Aristida diffusa and Eragrostis lehmanniana	typical steppe		31.37	24.75	373		heavy(1.18 sheep ha-1)	76				0-10	1.43	1.59	0-10	9.43	7.81				0-10	92.64	82.07
160	South Africa	Aristida congesta, Aristida diffusa and Eragrostis lehmanniana	typical steppe		31.37	24.75	373		heavy(1.18 sheep ha-1)	76				20-Oct	1.59	1.39	20-Oct	10.46	7				20-Oct	104.37	73.79
160	South Africa	Aristida congesta, Aristida diffusa and Eragrostis lehmanniana	typical steppe		31.37	24.75	373		heavy(1.18 sheep ha-1)	76				20-30	1.56	1.59	20-30	9.35	7.16				20-30	111.49	81.84
160	South Africa	Aristida congesta, Aristida diffusa and Eragrostis lehmanniana	typical steppe		31.37	24.75	373		heavy(1.18 sheep ha-1)	76				30-60	1.61	1.62	30-60	9.23	6.09				30-60	74.25	74.48
160	South Africa	Aristida congesta, Aristida diffusa and Eragrostis lehmanniana	typical steppe		31.37	24.75	356.6		light(0.78 sheep ha-1)	76				0-10	1.43	1.62	0-10	9.43	8.5				0-10	92.64	84.14
160	South Africa	Aristida congesta, Aristida diffusa and Eragrostis lehmanniana	typical steppe		31.37	24.75	356.6		light(0.78 sheep ha-1)	76				20-Oct	1.59	1.41	20-Oct	10.46	7.32				20-Oct	104.37	75.86
160	South Africa	Aristida congesta, Aristida diffusa and Eragrostis lehmanniana	typical steppe		31.37	24.75	356.6		light(0.78 sheep ha-1)	76				20-30	1.56	1.61	20-30	9.35	7.49				20-30	111.49	86.21
160	South Africa	Aristida congesta, Aristida diffusa and Eragrostis lehmanniana	typical steppe		31.37	24.75	356.6		light(0.78 sheep ha-1)	76				30-60	1.61	1.63	30-60	9.23	6.6				30-60	74.25	79.31
161	Switzerland	NA	alpine pasture	1550-1650	7.27	46.62	1250	11.4-0.6	heavy	NA				0-5	0.88	0.71	0-5	1.1	1.6	0-5	3.86	4.58
161	Switzerland	NA	alpine pasture	1550-1650	7.27	46.62	1250	11.4-0.6	heavy	NA				15-May	1.12	0.91	15-May	2.2	3.2	15-May	3.16	3.88
161	Switzerland	NA	alpine pasture	1550-1650	7.27	46.62	1250	11.4-0.6	heavy	NA				15-25	1.12	1.06	15-25	1.7	2.8	15-25	2.35	3.34
162	Spain			860	-3.65	40.7	540	13	very low	NA	0-5	28.55	26.12	0-5	1.38	1.28	0-5	13.97	11.48	0-5	2.91	2.6
162	Spain			860	-3.65	40.7	540	13	low	NA	0-5	30.7	26.12	0-5	1.22	1.28	0-5	13.94	11.48	0-5	3.69	2.6
162	Spain			860	-3.65	40.7	540	13	moderate	NA	0-5	78.35	26.12	0-5	1.19	1.28	0-5	35.5	11.48	0-5	6.2	2.6
162	Spain			860	-3.65	40.7	540	13	very low	NA	0-5	17.18	9.87	0-5	1.93	1.84	0-5	12.19	6.54	0-5	1.79	0.92
162	Spain			860	-3.65	40.7	540	13	low	NA	0-5	15.84	9.87	0-5	1.8	1.84	0-5	10.14	6.54	0-5	1.97	0.92
162	Spain			860	-3.65	40.7	540	13	moderate	NA	0-5	20.89	9.87	0-5	1.8	1.84	0-5	13.77	6.54	0-5	2.42	0.92
163	South Africa		savannah grassland	1080-1455	29.35	-28.8	684	13		1	0-5	10.8	10.1	0-5	1.35	1.42										98.11	48.41
164	Boroujen	Stipa barbata		2200	51.23	31.83	255	10.7	heavy	23	0-15	4.7	5	0-15	1.71	1.4							0-15	113	119
165	Kenya	Themeda triandra, Panicum maximum		1200-1300	34.37	-0.57	1346	22.5		2	0-10	42.78	45.99	0-10	0.83	0.82				0-10	2.82	2.98				896.72	1532.75
165	Kenya	Themeda triandra, Panicum maximum		1200-1300	34.37	-0.57	1346	22.5		2	20-Oct	32.36	35.11	20-Oct	0.86	0.85				20-Oct	2.13	2.29				896.72	1532.75
165	Kenya	Themeda triandra, Panicum maximum		1200-1300	34.37	-0.57	1346	22.5		2	20-30	24.92	28.13	20-30	0.89	0.88				20-30	1.8	1.94				896.72	1532.75
166	Canada	Pseudoroegneria spicata		600-850	-120.42	50.75	270	8.9		20	0-7.5			0-7.5	1.08	1.03	0-7.5	22.1	20.9				0-7.5	190	180
166	Canada	Pseudoroegneria spicata		600-850	-120.42	50.75	270	8.9		20	7.5-15			7.5-15	1.06	1.03	7.5-15	16.7	15.6				7.5-15	150	140
166	Canada	Pseudoroegneria spicata		600-850	-120.42	50.75	270	8.9		20	15-30			15-30	1.05	1.02	15-30	25.4	24.2				15-30	220	220
166	Canada	Pseudoroegneria spicata		600-850	-120.42	50.75	270	8.9		30	0-7.5			0-7.5	0.98	0.87	0-7.5	19.2	20.7				0-7.5	170	190
166	Canada	Pseudoroegneria spicata		600-850	-120.42	50.75	270	8.9		30	7.5-15			7.5-15	0.92	0.89	7.5-15	14.4	15.9				7.5-15	140	150
166	Canada	Pseudoroegneria spicata		600-850	-120.42	50.75	270	8.9		30	15-30			15-30	0.9	0.89	15-30	23.9	27.1				15-30	230	250
167	Southern Norway			1050-1320	7.96	60.71	1000	-1.5	high	7	0-5	220	256	0-5	0.35	0.28
167	Southern Norway			1050-1320	7.96	60.71	1000	-1.5	low	7	0-5	258	256	0-5	0.26	0.28
168	Northern England	Nardus stricta			2.36	54.18	1840			7	0-10	58.89	62.38	0-10	0.18	0.14				0-10	2.49	2.69				847	1134	0-10	2814	2805
169	USA	Festuca idahoensis	alpine grassland	3230	-106.28	41.33	1200	8.3	intense	45	0-7.5	110	66	0-5	0.58	0.59				0-7.5	9	6
169	USA	Festuca idahoensis	alpine grassland	3230	-106.28	41.33	1200	8.3	intense	45	7.5-30	37	36	0-5	0.58	0.59				7.5-30	3	3
169	USA	Festuca idahoensis	alpine grassland	3230	-106.28	41.33	1200	8.3	intense	45	30-60	17	10	0-5	0.58	0.59				30-60	1	1
170	FremontCounty,Wyoming,USA			2166.5	-104.82	41.15	213			40	0-15	19.4	22.7		0.93	0.91	0-15	10.1	9.2
170	FremontCounty,Wyoming,USA			1853.2	-104.82	41.15	200			40	0-15	12.47	11.4		0.98	0.99	0-15	6.3	6.8
170	FremontCounty,Wyoming,USA			1597.1	-104.82	41.15	203			40	0-15	7.2	8.3		1.05	1.03	0-15	5.9	5.8
170	FremontCounty,Wyoming,USA			1591.1	-104.82	41.15	203			40	0-15	7.2	6.8		1.05	1.05	0-15	15.2	15.7
171	Oklahoma				-97.15	34.12	842	17	low	10	0-2.5	21.1	27.1	0-2.5	1.44	1.23				0-2.5	2	2.7
171	Oklahoma				-97.15	34.12				10	2.5-7.5	13.8	18.3	2.5-7.5	1.54	1.42				2.5-7.5	1.2	1.8
171	Oklahoma				-97.15	34.12				10	7.5-12.5	13.1	15.9	7.5-12.5	1.53	1.48				7.5-12.5	1.1	1.5
171	Oklahoma				-97.15	34.12				10	12.5-17.5	11.6	14.6	12.5-17.5	1.52	1.51				12.5-17.5	1	1.4
171	Oklahoma				-97.15	34.12				10	17.5-25	10.3	11.9	17.5-25	1.56	1.54				17.5-25	0.9	1.2
171	Oklahoma				-97.15	34.12				10	25-35	9.1	9.9	25-35	1.6	1.6				25-35	0.8	0.9
171	Oklahoma				-97.15	34.12				10	35-45	7.6	8.4	35-45	1.61	1.6				35-45	0.7	0.8
171	Oklahoma				-97.15	34.12				10	45-55	7.6	6.9	45-55	1.68	1.65				45-55	0.1	0.8
171	Oklahoma				-97.15	34.12	842	17	moderate	10	0-2.5	24.4	27.1	0-2.5	1.34	1.23				0-2.5	2.1	2.7
171	Oklahoma				-97.15	34.12				10	2.5-7.5	14.4	18.3	2.5-7.5	1.49	1.42				2.5-7.5	1.3	1.8
171	Oklahoma				-97.15	34.12				10	7.5-12.5	11.5	15.9	7.5-12.5	1.51	1.48				7.5-12.5	1.1	1.5
171	Oklahoma				-97.15	34.12				10	12.5-17.5	10	14.6	12.5-17.5	1.54	1.51				12.5-17.5	1	1.4
171	Oklahoma				-97.15	34.12				10	17.5-25	8.5	11.9	17.5-25	1.61	1.54				17.5-25	0.7	1.2
171	Oklahoma				-97.15	34.12				10	25-35	7.2	9.9	25-35	1.66	1.6				25-35	0.6	0.9
171	Oklahoma				-97.15	34.12				10	35-45	6.7	8.4	35-45	1.64	1.6				35-45	0.6	0.8
171	Oklahoma				-97.15	34.12				10	45-55	6.6	6.9	45-55	1.59	1.65				45-55	0.3	0.8
171	Oklahoma				-97.15	34.12	842	17	high	10	0-2.5	18.7	27.1	0-2.5	1.42	1.23				0-2.5	1.7	2.7
171	Oklahoma				-97.15	34.12				10	2.5-7.5	11.3	18.3	2.5-7.5	1.55	1.42				2.5-7.5	1.1	1.8
171	Oklahoma				-97.15	34.12				10	7.5-12.5	10.8	15.9	7.5-12.5	1.54	1.48				7.5-12.5	0.9	1.5
171	Oklahoma				-97.15	34.12				10	12.5-17.5	9.6	14.6	12.5-17.5	1.51	1.51				12.5-17.5	0.9	1.4
171	Oklahoma				-97.15	34.12				10	17.5-25	8.2	11.9	17.5-25	1.55	1.54				17.5-25	0.8	1.2
171	Oklahoma				-97.15	34.12				10	25-35	7	9.9	25-35	1.58	1.6				25-35	0.6	0.9
171	Oklahoma				-97.15	34.12				10	35-45	5.8	8.4	35-45	1.59	1.6				35-45	0.5	0.8
171	Oklahoma				-97.15	34.12				10	45-55	5.2	6.9	45-55	1.53	1.65				45-55	0.5	0.8
171	Oklahoma				-97.15	34.12	842	17	low	10	0-2.5	14.3	11	0-2.5	1.32	1.23				0-2.5	1.5	1.3
171	Oklahoma				-97.15	34.12				10	2.5-7.5	7.2	5.3	2.5-7.5	1.52	1.49				2.5-7.5	0.7	0.6
171	Oklahoma				-97.15	34.12				10	7.5-12.5	6.5	4.7	7.5-12.5	1.49	1.58				7.5-12.5	0.7	0.6
171	Oklahoma				-97.15	34.12				10	12.5-17.5	7.4	4.9	12.5-17.5	1.47	1.57				12.5-17.5	0.7	0.6
171	Oklahoma				-97.15	34.12				10	17.5-25	7	5.1	17.5-25	1.5	1.57				17.5-25	0.7	0.6
171	Oklahoma				-97.15	34.12				10	25-35	6.2	4.4	25-35	1.52	1.56				25-35	0.7	0.6
171	Oklahoma				-97.15	34.12				10	35-45	5.4	4.5	35-45	1.56	1.59				35-45	0.6	0.6
171	Oklahoma				-97.15	34.12				10	45-55	4.9	3.9	45-55	1.6	1.63				45-55	0.3	0.6
171	Oklahoma				-97.15	34.12	842	17	moderate	10	0-2.5	16	11	0-2.5	1.44	1.23				0-2.5	1.6	1.3
171	Oklahoma				-97.15	34.12				10	2.5-7.5	8.2	5.3	2.5-7.5	1.54	1.49				2.5-7.5	0.9	0.6
171	Oklahoma				-97.15	34.12				10	7.5-12.5	7.1	4.7	7.5-12.5	1.52	1.58				7.5-12.5	0.7	0.6
171	Oklahoma				-97.15	34.12				10	12.5-17.5	6.8	4.9	12.5-17.5	1.52	1.57				12.5-17.5	0.7	0.6
171	Oklahoma				-97.15	34.12				10	17.5-25	6.1	5.1	17.5-25	1.53	1.57				17.5-25	0.6	0.6
171	Oklahoma				-97.15	34.12				10	25-35	5.7	4.4	25-35	1.57	1.56				25-35	0.6	0.6
171	Oklahoma				-97.15	34.12				10	35-45	5.4	4.5	35-45	1.59	1.59				35-45	0.6	0.6
171	Oklahoma				-97.15	34.12				10	45-55	4.4	3.9	45-55	1.59	1.63				45-55	0.7	0.6
171	Oklahoma				-97.15	34.12	842	17	high	10	0-2.5	17.7	11	0-2.5	1.25	1.23				0-2.5	1.8	1.3
171	Oklahoma				-97.15	34.12				10	2.5-7.5	8.7	5.3	2.5-7.5	1.54	1.49				2.5-7.5	0.9	0.6
171	Oklahoma				-97.15	34.12				10	7.5-12.5	6.7	4.7	7.5-12.5	1.53	1.58				7.5-12.5	0.7	0.6
171	Oklahoma				-97.15	34.12				10	12.5-17.5	6.7	4.9	12.5-17.5	1.49	1.57				12.5-17.5	0.7	0.6
171	Oklahoma				-97.15	34.12				10	17.5-25	5.2	5.1	17.5-25	1.52	1.57				17.5-25	0.6	0.6
171	Oklahoma				-97.15	34.12				10	25-35	4.9	4.4	25-35	1.53	1.56				25-35	0.6	0.6
171	Oklahoma				-97.15	34.12				10	35-45	4.4	4.5	35-45	1.57	1.59				35-45	0.5	0.6
171	Oklahoma				-97.15	34.12				10	45-55	4	3.9	45-55	1.56	1.63				45-55	0.2	0.6
172	Argentina and Uruguay				-57.29	-33.5	1165.4	16.96		18							0-30	94	102				0-30	8.1	9
172	Argentina and Uruguay				-57.05	-32.66	1252.5	17.35		12							0-30	118	109				0-30	10	9.6
172	Argentina and Uruguay				-57.73	-34.91	980	16.15		18							0-30	69	60				0-30	7.3	6.4
173	Colorado	Bouteloua gracilis			-107.77	40.82	321	8.6		25	0-5			0-5	1.2	1.23	0-5	8.08	5.69							90.1	118.4	0-5	1543.91	1480.22
173	Colorado	Bouteloua gracilis			-107.77	40.82	321	8.6		25	15-May			15-May	1.2	1.23	15-May	11.93	7.57									15-May	467.54	407.57
173	Colorado	Bouteloua gracilis			-107.77	40.82	321	8.6		25	15-30			15-30	1.27	1.27	15-30	13.38	11.78									15-30	278.19	331.08
173	Kansas	Schizachyrium scoparium, Andropogon gerardii, Bouteloua curtipendula			-99.38	38.87	588	11.9		86	0-5			0-5	0.88	0.85	0-5	19.18	25.17							120.8	207.8	0-5	768.56	969.82
173	Kansas	Schizachyrium scoparium, Andropogon gerardii, Bouteloua curtipendula			-99.38	38.87	588	11.9		86	15-May			15-May	1.01	1	15-May	26.97	27.98									15-May	283.96	580.57
173	Kansas	Schizachyrium scoparium, Andropogon gerardii, Bouteloua curtipendula			-99.38	38.87	588	11.9		86	15-30			15-30	0.99	0.96	15-30	28.27	24.3									15-30	201.39	423.85
173	Konza	Andropogon gerardii, Sorghastrum nutans			-96.58	39.08	835	12.8		55	0-5			0-5	0.9	0.88	0-5	18.35	21.39							263.8	441.3	0-5	1031.45	817.27
173	Konza	Andropogon gerardii, Sorghastrum nutans			-96.58	39.08	835	12.8		55	15-May			15-May	1.12	1.1	15-May	27.9	29.2									15-May	165.38	358.43
173	Konza	Andropogon gerardii, Sorghastrum nutans			-96.58	39.08	835	12.8		55	15-30			15-30	1.23	1.23	15-30	30.07	32.24									15-30	108.48	238.33
174	Central Plains Experimental Range, a USDA-ARS research station, Fort Collins, Colorado	Bouteloua gracilis		1600-1690	-104.77	40.82	325	NA	light	56	0-15	19.59	18.04	0-15	0.92	0.93										227.9	228.8	0-15	659.8	745.4
174	Central Plains Experimental Range, a USDA-ARS research station, Fort Collins, Colorado	Bouteloua gracilis		1600-1690	-104.77	40.82	325	NA	light	56	15-30	14.31	14.61	15-30	0.96	0.96												15-30	78.5	115.2
174	Central Plains Experimental Range, a USDA-ARS research station, Fort Collins, Colorado	Bouteloua gracilis		1600-1690	-104.77	40.82	325	NA	light	56	30-90	30.13	29.56	30-90	0.87	0.87
174	Central Plains Experimental Range, a USDA-ARS research station, Fort Collins, Colorado	Bouteloua gracilis		1600-1690	-104.77	40.82	325	NA	heavy	56	0-15	19.72	18.54	0-15	0.92	0.93										111.4	238.7	0-15	1099.1	1039.3
174	Central Plains Experimental Range, a USDA-ARS research station, Fort Collins, Colorado	Bouteloua gracilis		1600-1690	-104.77	40.82	325	NA	heavy	56	15-30	16.85	12.99	15-30	0.94	0.97												15-30	142.3	201.9
174	Central Plains Experimental Range, a USDA-ARS research station, Fort Collins, Colorado	Bouteloua gracilis		1600-1690	-104.77	40.82	325	NA	heavy	56	30-90	35.54	33.11	30-90	0.85	0.86
175	Spunthern Alberta, Canada			93-1370	-112	50	330-480	17.89		42							0-10	35.89	36.93
176	Marvin Klemme Range Research Station, Oklahoma				-99.08	35.42	766	18.65	heavy		0-10	17.06	21.88	0-10	0.94	0.91				0-10	1.5	2.2
176	Marvin Klemme Range Research Station, Oklahoma				-99.08	35.42	766	18.65	moderate		0-10	17.3	21.88	0-10	0.94	0.91				0-10	1.7	2.2
177	Cheyenne Wyoming, high plains grasslands research station	Pascopyyrum smithii, Bouteloua gracilis		1910-1950	-104.82	41.15	384		light	11	0-15	35.141	28.163	0-15	0.85	0.88							0-15	3.073	2.343	336.3	467.4	0-15	2169.5	3147.4
177	Cheyenne Wyoming, high plains grasslands research station	Pascopyyrum smithii, Bouteloua gracilis		1910-1950	-104.82	41.15	384		light	11	0-30	57.988	47.924	0-30	0.79	0.81							0-30	5.515	4.279	336.3	467.4	0-30	697.1	551.6
177	Cheyenne Wyoming, high plains grasslands research station	Pascopyyrum smithii, Bouteloua gracilis		1910-1950	-104.82	41.15	384		light	11	0-60	91.936	88.147	0-60	0.73	0.74							0-60	8.342	7.654	336.3	467.4	0-60	177.9	161.8
177	Cheyenne Wyoming, high plains grasslands research station	Pascopyyrum smithii, Bouteloua gracilis		1910-1950	-104.82	41.15	384		heavy	11	0-15	35.95	28.163	0-15	0.85	0.88							0-15	2.802	2.343	208.7	467.4	0-15	2731.9	3147.4
177	Cheyenne Wyoming, high plains grasslands research station	Pascopyyrum smithii, Bouteloua gracilis		1910-1950	-104.82	41.15	384		heavy	11	0-30	58.298	47.924	0-30	0.79	0.81							0-30	4.807	4.279	208.7	467.4	0-30	528.9	551.6
177	Cheyenne Wyoming, high plains grasslands research station	Pascopyyrum smithii, Bouteloua gracilis		1910-1950	-104.82	41.15	384		heavy	11	0-60	101.268	88.147	0-60	0.72	0.74							0-60	7.76	7.654	208.7	467.4	0-60	116.2	161.8
178	Agriculture Research Substation, Manyberries, Alberta		mixed prairie		110.45	49.08	310		light	19	0-15	11.5	11	0-15	1.25	1.27				0-15	1.2	1.2						0-15	16.163	14.955
178	Agriculture Research Substation, Manyberries, Alberta		mixed prairie		110.45	49.08	310		light	19	0-15	11.5	11	0-15	1.25	1.27				0-15	1.2	1.2						15-30	2.663	2.681
178	Agriculture Research Substation, Manyberries, Alberta		mixed prairie		110.45	49.08	310		light	19	0-15	11.5	11	0-15	1.25	1.27				0-15	1.2	1.2						30-45	2.495	2.12
178	Agriculture Research Substation, Manyberries, Alberta		mixed prairie		110.45	49.08	310		light	19	0-15	11.5	11	0-15	1.25	1.27				0-15	1.2	1.2						45-60	0.861	1.33
178	Agriculture Research Substation, Manyberries, Alberta		mixed prairie		110.45	49.08	310		moderate	19	0-15	11.6	11	0-15	1.28	1.27				0-15	1.1	1.2						0-15	18.946	14.955
178	Agriculture Research Substation, Manyberries, Alberta		mixed prairie		110.45	49.08	310		moderate	19	0-15	11.6	11	0-15	1.28	1.27				0-15	1.1	1.2						15-30	2.413	2.681
178	Agriculture Research Substation, Manyberries, Alberta		mixed prairie		110.45	49.08	310		moderate	19	0-15	11.6	11	0-15	1.28	1.27				0-15	1.1	1.2						30-45	1.877	2.12
178	Agriculture Research Substation, Manyberries, Alberta		mixed prairie		110.45	49.08	310		moderate	19	0-15	11.6	11	0-15	1.28	1.27				0-15	1.1	1.2						45-60	0.457	1.33
178	Agriculture Research Substation, Manyberries, Alberta		mixed prairie		110.45	49.08	310		heavy	19	0-15	13.8	11	0-15	1.28	1.27				0-15	1.2	1.2						0-15	24.038	14.955
178	Agriculture Research Substation, Manyberries, Alberta		mixed prairie		110.45	49.08	310		heavy	19	0-15	13.8	11	0-15	1.28	1.27				0-15	1.2	1.2						15-30	2.529	2.681
178	Agriculture Research Substation, Manyberries, Alberta		mixed prairie		110.45	49.08	310		heavy	19	0-15	13.8	11	0-15	1.28	1.27				0-15	1.2	1.2						30-45	2.299	2.12
178	Agriculture Research Substation, Manyberries, Alberta		mixed prairie		110.45	49.08	310		heavy	19	0-15	13.8	11	0-15	1.28	1.27				0-15	1.2	1.2						45-60	0.599	1.33
179	Argentina				-58.5	-36.5	1007	15		14	0-10	47.7	37.2	0-10	0.82	0.85				0-10	4.2	3.5
179	Argentina				-58.5	-36.5	1007	15		14	0-10	30.6	30.9	0-10	0.87	0.87				0-10	2.8	3
180	Argentina	Piptochaetium montevidense, Eclipta bellidioides			-58.5	-36.5	850-1050	15		13	0-15	30.9	30.5	0-15	0.87	0.87				0-15	28.5	27.5
181	Cheyenne Wyoming, high plains grasslands research station	Pascopyyrum smithii, Bouteloua gracilis		1910-1950	-104.82	41.15	338	NA	light	40				0-15	1.25	1.185	0-15	35.45	28.5				0-15	309.94	235.42
181	Cheyenne Wyoming, high plains grasslands research station	Pascopyyrum smithii, Bouteloua gracilis		1910-1950	-104.82	41.15	338	NA	light	40				15-30	1.26	1.39	15-30	22.87	19.79				15-30	244.21	193.42
181	Cheyenne Wyoming, high plains grasslands research station	Pascopyyrum smithii, Bouteloua gracilis		1910-1950	-104.82	41.15	338	NA	heavy	40				0-15	1.29	1.185	0-15	36.23	28.5				0-15	283.21	235.42
181	Cheyenne Wyoming, high plains grasslands research station	Pascopyyrum smithii, Bouteloua gracilis		1910-1950	-104.82	41.15	338	NA	heavy	40				15-30	1.47	1.39	15-30	22.41	19.79				15-30	201.43	193.42
181	Cheyenne Wyoming, high plains grasslands research station	Pascopyyrum smithii, Bouteloua gracilis		1910-1950	-104.82	41.15	338	NA	rotationally heavy	40				0-15	1.25	1.185	0-15	34.47	28.5				0-15	284.63	235.42
181	Cheyenne Wyoming, high plains grasslands research station	Pascopyyrum smithii, Bouteloua gracilis		1910-1950	-104.82	41.15	338	NA	rotationally heavy	40				15-30	1.38	1.39	15-30	18.03	19.79				15-30	183.14	193.42
181	Cheyenne Wyoming, high plains grasslands research station	Pascopyyrum smithii, Bouteloua gracilis		1910-1950	-104.82	41.15	338	NA	short- duration heavy	40				0-15	1.22	1.185	0-15	37.91	28.5				0-15	286.4	235.42
181	Cheyenne Wyoming, high plains grasslands research station	Pascopyyrum smithii, Bouteloua gracilis		1910-1950	-104.82	41.15	338	NA	short- duration heavy	40				15-30	1.42	1.39	15-30	22.12	19.79				15-30	214.92	193.42
182	southern Brazil	Andropogon lateralis Nees		922	-50.32	-27.8	150	18			0-10	45.07	37.55	0-10	1.17	1.18				0-10	3	2.52
182	southern Brazil	Andropogon lateralis Nees		922	-50.32	-27.8	150	18			0-10	41	37.55	0-10	1.21	1.18				0-10	2.81	2.52
182	southern Brazil	Andropogon lateralis Nees		922	-50.32	-27.8	150	18			0-10	46.02	37.55	0-10	1.15	1.18				0-10	2.98	2.52
182	southern Brazil	Andropogon lateralis Nees		922	-50.32	-27.8	150	18			0-10	41.28	37.55	0-10	1.18	1.18				0-10	2.69	2.52
182	southern Brazil	Andropogon lateralis Nees		922	-50.32	-27.8	150	18			20-Oct	30.76	26.6	20-Oct	1.27	1.31				20-Oct	2.04	2.09
182	southern Brazil	Andropogon lateralis Nees		922	-50.32	-27.8	150	18			20-Oct	27.37	26.6	20-Oct	1.33	1.31				20-Oct	1.85	2.09
182	southern Brazil	Andropogon lateralis Nees		922	-50.32	-27.8	150	18			20-Oct	31.04	26.6	20-Oct	1.25	1.31				20-Oct	2.02	2.09
182	southern Brazil	Andropogon lateralis Nees		922	-50.32	-27.8	150	18			20-Oct	25.96	26.6	20-Oct	1.3	1.31				20-Oct	1.78	2.09
183	Brazil	Aristida adscencionis(CK); Mimosa tenuiflora			-39.83	-3.77	320.2	27	heavy		0-10	8.5	17.8	0-10	1.7	1.56				0-10	1.1	2
183	Brazil	Aristida adscencionis(CK); Mimosa tenuiflora			-39.83	-3.77	320.2	27	heavy		20-Oct	4.8	4.7	20-Oct	1.73	1.59				20-Oct	0.7	0.6
183	Brazil	Aristida adscencionis(CK); Mimosa tenuiflora			-39.83	-3.77	320.2	27	heavy		20-40	4.6	4.4	20-40	1.75	1.63				20-40	0.6	0.8
183	Brazil	Aristida adscencionis(CK); Mimosa tenuiflora			-39.83	-3.78	320.2	27	heavy		0-10	7.9	18.3	0-10	1.75	1.51				0-10	1.5	2.4
183	Brazil	Aristida adscencionis(CK); Mimosa tenuiflora			-39.83	-3.78	320.2	27	heavy		20-Oct	5.8	8.3	20-Oct	1.76	1.6				20-Oct	0.6	0.7
183	Brazil	Aristida adscencionis(CK); Mimosa tenuiflora			-39.83	-3.78	320.2	27	heavy		20-40	4.1	5.7	20-40	1.77	1.56				20-40	0.5	0.7
183	Brazil	Aristida adscencionis(CK); Mimosa tenuiflora			-39.82	-3.78	320.2	27	heavy		0-10	9.8	21.3	0-10	1.76	1.55				0-10	1.1	2.4
183	Brazil	Aristida adscencionis(CK); Mimosa tenuiflora			-39.82	-3.78	320.2	27	heavy		20-Oct	4.8	8.5	20-Oct	1.76	1.55				20-Oct	0.9	1
183	Brazil	Aristida adscencionis(CK); Mimosa tenuiflora			-39.82	-3.78	320.2	27	heavy		20-40	5.2	5.6	20-40	1.81	1.56				20-40	0.8	0.9
184	Agrgentina	Distichlis spp.			-57.63	-35.23	980	NA		8	0-10	18.64	30.57	0-15	1.24	1.14
184	Agrgentina	Distichlis spp.			-57.63	-35.23	980	NA		8	15-Oct	0.79	1.15	0-15	1.24	1.14
184	Agrgentina	Distichlis spp.			-57.63	-35.23	980	NA		8	15-20	0.56	1.21	0-15	1.24	1.14
184	Agrgentina	Distichlis spp.			-57.63	-35.23	980	NA		8	0-10	9.62	30.57	0-15	1.17	1.14
184	Agrgentina	Distichlis spp.			-57.63	-35.23	980	NA		8	15-Oct	0.54	1.15	0-15	1.17	1.14
184	Agrgentina	Distichlis spp.			-57.63	-35.23	980	NA		8	15-20	0.33	1.21	0-15	1.17	1.14
184	Agrgentina	Distichlis spp.			-57.63	-35.23	980	NA		3	0-10	16.17	23.05	0-15	1.32	1.14
184	Agrgentina	Distichlis spp.			-57.63	-35.23	980	NA		3	15-Oct	0.69	0.76	0-15	1.32	1.14
184	Agrgentina	Distichlis spp.			-57.63	-35.23	980	NA		3	15-20	0.67	0.45	0-15	1.32	1.14
184	Agrgentina	Distichlis spp.			-57.63	-35.23	980	NA		3	0-10	8.71	23.05	0-15	1.29	1.14
184	Agrgentina	Distichlis spp.			-57.63	-35.23	980	NA		3	15-Oct	0.48	0.76	0-15	1.29	1.14
184	Agrgentina	Distichlis spp.			-57.63	-35.23	980	NA		3	15-20	0.53	0.45	0-15	1.29	1.14
185	Mexico			2500-3430	-106.51	35.92	605	4.7		3	0-15	40.09	64.14	0-15	1.03	0.8				0-15	3.97	6.41				273	400
185	Mexico			2500-3430	-106.51	35.92	605	4.7		3	0-15	32.92	45.39	0-15	1.04	0.88				0-15	3.07	4.29
185	Mexico			2500-3430	-106.51	35.92	605	4.7		3	0-15	27.21	29.24	0-15	1	1.05				0-15	2.43	2.58
185	Mexico			2500-3430	-106.51	35.92	605	4.7		3	0-15	27.59	38.89	0-15	1.04	0.99				0-15	2.26	3.19
185	Mexico			2500-3430	-106.51	35.92	605	4.7		3	0-15	26.8	37.53	0-15	1.03	0.96				0-15	2.32	2.84
185	Mexico			2500-3430	-106.51	35.92	605	4.7		3	0-15	35.29	47.18	0-15	1.02	0.9				0-15	3.48	4
186	USA	Stipa comata, Stipa hymenoides		1500	-109.8	38.17	207	3.3		30							0-10	2.964	5.018				0-10	0.282	0.472
186	USA	Stipa comata, Stipa hymenoides		1500	-109.8	38.17	207	3.3		30							0-10	1.532	5.018				0-10	0.072	0.472
187	Argentina	Schinopsis quebracho-colorado, Aspidosperma quebracho-blanco			-63.28	-24.72	550	22.7		20	0-20	8.42	27.16	0-20	1.22	0.91				0-20	1.4	2.8
187	Argentina	Schinopsis quebracho-colorado, Aspidosperma quebracho-blanco			-63.28	-24.72	550	22.7		8	0-20	8.42	17.7	0-20	1.22	1.09				0-20	1.4	1.8
188	Alberta, Canada	Bouteloua gracilis, Stipa comata	mixed prairie	745	-112	51	355	4		55	0-10	34.82	26.7	0-10	0.85	0.89										977.86	714.54	0-10	2755.93	2998.32
188	Alberta, Canada	Bouteloua gracilis, Stipa comata	mixed prairie	745	-112	51	355	4		55	0-10	34.82	26.7	0-10	0.85	0.89										1016.94	714.54	0-10	3551.8	2998.32
188	Alberta, Canada	Festuca campestris	Parkland Fescue	1350	-114	50	550	5		43	15-Oct	50.49	33.08	15-Oct	0.81	0.86										1393.75	1824.16	15-Oct	4777.02	3856.93
188	Alberta, Canada	Festuca campestris	Parkland Fescue	1350	-114	50	550	5		43	15-Oct	47.01	33.08	15-Oct	0.82	0.86										1415.37	1824.16	15-Oct	4970	3856.93
188	Alberta, Canada	Festuca campestris	Parkland Fescue	1350	-114	50	550	5		43	15-Oct	53.98	33.08	15-Oct	0.8	0.86										1354.91	1824.16	15-Oct	4484.74	3856.93
188	Alberta, Canada	Festuca campestris	Parkland Fescue	1350	-114	50	550	5		43	15-Oct	55.14	33.08	15-Oct	0.8	0.86										1631.18	1824.16	15-Oct	6113.91	3856.93
188	Alberta, Canada		Foothills Fescue	685	-111	53	422	2		36	15-Oct	94.6	74.29	15-Oct	0.73	0.76										1726.87	2663.49	15-Oct	6636.12	7822.67
188	Alberta, Canada		Foothills Fescue	685	-111	53	422	2		36	15-Oct	76.03	74.29	15-Oct	0.76	0.76										2087.47	2663.49	15-Oct	7165.72	7822.67
188	Alberta, Canada		Foothills Fescue	685	-111	53	422	2		36	15-Oct	77.19	74.29	15-Oct	0.76	0.76										2112.47	2663.49	15-Oct	6512.35	7822.67
188	Alberta, Canada		Foothills Fescue	685	-111	53	422	2		36	15-Oct	62.1	74.29	15-Oct	0.78	0.76										2305.27	2663.49	15-Oct	6363.58	7822.67
189	Cheyenne Wyoming, high plains grasslands research station,USA	Pascopyyrum smithii, Bouteloua gracilis		1910-1950	-104.82	41.15				21	0-5	26	20.9				0-5	13.8	10.8	0-5	2.3	1.8	0-5	1.23	0.94
189	Cheyenne Wyoming, high plains grasslands research station,USA	Pascopyyrum smithii, Bouteloua gracilis		1910-1950	-104.82	41.15				21	0-5	19.8	20.9				0-5	10.9	10.8	0-5	1.7	1.8	0-5	0.94	0.94
190	Australia				147	-37		6		10	0-10	51.42193848	66.39582124	0-10	0.81	0.77
191	Argentina		plateau grassland	2100	-64.8	-31.62	900	8.3		21	0-5						0-5	15.1	12.1
191	Argentina		plateau grassland	2100	-64.8	-31.62	900	8.3		21	15-May						15-May	50.1	46.8
191	Argentina		plateau grassland	2100	-64.8	-31.62	900	8.3		21	15-30						15-30	57.6	62.8
191	Argentina		plateau grassland	2100	-64.8	-31.62	900	8.3		21	0-5						0-5	11.2	12.1
191	Argentina		plateau grassland	2100	-64.8	-31.62	900	8.3		21	15-May						15-May	47.7	46.8
191	Argentina		plateau grassland	2100	-64.8	-31.62	900	8.3		21	15-30						15-30	63.6	62.8
192	Tunisia, Africa	Stipa. tenacissima	desert grassland		10.51	34.7	196	18.6	heavy	12	0-20	3.482298317	7.777132908	0-20	1.14	1.04
192	Tunisia, Africa	Stipa. tenacissima	desert grassland		10.51	34.7	196	18.6	heavy	6	0-20	3.482298317	5.919907139	0-20	1.14	1.07
193	Africa		savanna	475-550	26.7	-32.8	586	18		2	0-20	16.2	17.8	0-20	0.95	0.94				0-20	1	1.3				67.97	133.59
193	Africa		savanna	475-550	26.98	-32.83	586	18		2	0-20	12.5	14.1	0-20	0.98	0.96				0-20	0.9	1.1				80.73	191.41
193	Africa		savanna	475-550	27.12	-32.83	586	18		2	0-20	15	14.8	0-20	0.96	0.96				0-20	1.2	1.2				78.91	198.44
194	Kenya		semiarid rangeland	900	36.13	1	300-700	25		10	0-20	3.91	5.6	0-20	1.57	1.31	0-20	9.25	10.95	0-20	0.41	0.61	0-20	0.96	1.19	48.9	160.2
194	Kenya		semiarid rangeland	900	36.13	1	300-700	25		18	0-20	3.69	9.2	0-20	1.48	1.19	0-20	8.12	16.33	0-20	0.4	0.75	0-20	0.89	1.34	48.9	440.4
195	South Africa	Stipa grostis	desert grassland		22.75	-32.25	212			3	0-5	2.6	3.1	0-5	1.17	1.15
195	South Africa	Stipa grostis	desert grassland		22.75	-32.25	212			3	0-5	4.2	4.3	0-5	1.11	1.11
195	South Africa	Stipa grostis	desert grassland		22.75	-32.25	212			3	0-5	5.8	6.3	0-5	1.07	1.06
196	Kenya	Chloris roxburghiana	savanna	800-1000	38.13	-3.47	500	23			0-20	1.2	4.9	0-20	1.22	0.94				0-20	0.1	0.3				384.81	759.49
196	Kenya	Chloris roxburghiana	savanna	800-1000	38.13	-3.47	500	23			0-20	2.7	4.9	0-20	1.01	0.94				0-20	0.2	0.3				232.91	759.49
196	Kenya	Chloris roxburghiana	savanna	800-1000	38.13	-3.47	500	23			0-20	1.9	4.9	0-20	0.99	0.94				0-20	0.2	0.3				1048.1	759.49
196	Kenya	Chloris roxburghiana	savanna	800-1000	38.13	-3.47	500	23			0-20	2.8	4.9	0-20	0.97	0.94				0-20	0.2	0.3				749.37	759.49
196	Kenya	Chloris roxburghiana	savanna	800-1000	38.13	-3.47	500	23			0-20	2.3	4.9	0-20	0.96	0.94				0-20	0.2	0.3				678.48	759.49
197	Northerm Scandinavia	Deschampsia flexuosa		483	20.83	69.05	489	-1.9		10	0-10	67.08	53.38	0-10	0.77	0.8									0-20	23.13	109.37	0-20	19.15	113.72
197	Northerm Scandinavia	Deschampsia flexuosa		483	20.78	69.08	489	-1.9		10	0-10	76.69	72.01	0-10	0.76	0.76									0-20	12.41	112.55	0-20	14.01	172.48
198	Norway	Poa arctica			11.93	78.92	370	-6.3		4	0-20	159.61	119.7	0-20	0.67	0.7
198	Norway	Poa arctica			11.93	78.92	370	-6.3		9	0-20	302.96	252.71	0-20	0.59	0.61
199	New Zealand			770	170	-44	500-600			16	0-7.5	28	32	0-7.5	0.88	0.86				0-7.5	2.1	2.1				185.7	324.4	0-25	390	630
199	New Zealand			770	170	-44	500-600			16	7.5-25	18.1	18.9	7.5-25	0.93	0.93				7.5-25	1.5	1.5
