# Supplementary material for: US grass-fed beef is as carbon intensive as industrial beef and ≈10-fold more intensive than common protein-dense alternatives
Source: Proc Natl Acad Sci U S A. 2025 Mar 17;122(12):e2404329122. doi: 10.1073/pnas.2404329122 (PMC11962457; doi:10.1073/pnas.2404329122)
Supplement: Supplementary file 4 — Code S02 (M) [file pnas.2404329122.sd03.m]

% from Ren et al 2024: Historical impacts of grazing on carbon stocks
% and climate mitigation opportunities, Nature Climate Change 14,
% 380–386, doi: 10.1038/s41558-024-01957-9
fn     = 'SOCmetaAnalyses/RenEtAl2024.xlsx';
MAP    = readmatrix(fn,'Sheet','LightOnly','Range','L2:L348'  );
SOCg   = readmatrix(fn,'Sheet','LightOnly','Range','CS2:CS348'); % MgC/ha, grazing
SOCe   = readmatrix(fn,'Sheet','LightOnly','Range','CR2:CR348'); % MgC/ha, exclosure
i      = find(MAP<850);
dSr    = SOCg(i)-SOCe(i); clear SOC* MAP i fn % d(Cstocks), MgC/ha

% from Q Qu et al. 2024: Belowground C sequestrations response to
% grazing exclusion in global grasslands: Dynamics and mechanisms,
% Agriculture, Ecosystems & Environment Volume 360, number 108771,
% https://doi.org/10.1016/j.agee.2023.108771, gotten from
% https://doi.org/10.6084/m9.figshare.22348495.
fn     = 'SOCmetaAnalyses/SOCdat.csv';
MAP    = readmatrix(fn,'Range','H3:H1312');
durE   = readmatrix(fn,'Range','K3:K1312');
gCpKgG = readmatrix(fn,'Range','M3:M1312'); % G = grazing
gCpKgE = readmatrix(fn,'Range','N3:N1312'); % E = exclusure
BDg    = readmatrix(fn,'Range','P3:P1312'); % grazing   bulk denisty, g/cm3
BDe    = readmatrix(fn,'Range','Q3:Q1312'); % exclosure bulk denisty, g/cm3
SOCg   = readmatrix(fn,'Range','S3:S1312');
SOCe   = readmatrix(fn,'Range','T3:T1312');
intens = table2cell(readtable(fn,'Range','J3:J1312','VariableNamingRule','preserve'));
layer  = table2cell(readtable(fn,'Range','L3:L1312','VariableNamingRule','preserve'));

for i = 1:length(intens)
  if length(intens{i})>5; intens{i} = intens{i}(1:6);  end
end

i = find( matches(intens,'light') | matches(intens,'modera') );

MAP    =     MAP(i);
durE   =    durE(i);
gCpKgG =  gCpKgG(i);
gCpKgE =  gCpKgE(i);
BDg    =     BDg(i);
BDe    =     BDe(i);
SOCg   =    SOCg(i);
SOCe   =    SOCe(i);
intens =  intens(i);
layer  =   layer(i);

% decipher layer depths by getting top and bottom layer depths
layerT = zeros(length(layer),1)-99;
layerB = zeros(length(layer),1)-99;
for i = 1:length(layer)
  if ~isempty(layer{i})
    j = find(layer{i}=='-');
    layerT(i) = str2num(layer{i}(1:j-1));
    b         = str2num(layer{i}(j+1:end));
    if ~isempty(b) layerB(i) = b; end
  end
end

% fill SOC in Mg/ha where it's absent but the ingredients for it are present
i = find( layerT>-9 & layerB>-9 & isnan(SOCg+SOCe) & ~isnan(gCpKgG+gCpKgG+BDg+BDe) );
%             depth, cm          x  gC/(kg soil)  x  g soil/cm3
SOCg(i) = (layerB(i)-layerT(i)) .*    gCpKgG(i)  .*    BDg(i);     % 1e-2 kgC/m2
SOCe(i) = (layerB(i)-layerT(i)) .*    gCpKgE(i)  .*    BDe(i);     % 1e-2 kgC/m2 
SOCg(i) = SOCg(i)*1e-1; % to Mg/ha
SOCe(i) = SOCe(i)*1e-1; % to Mg/ha 

% calc Qu et al 2024 stock diffs, MgC/ha
i      = find( ~isnan(SOCg+SOCe+durE) & MAP<850 );
dSq    = SOCg(i) - SOCe(i); durE = durE(i);  clear fn SOC* MAP BD* i j layer* inten* b gCp*

% add SOC_{light grazing} - SOC_{no grazing} data from
% X Hao et al. 2024: The influence of grazing intensity
% on soil organic carbon storage in grassland of China: A
% meta-analysis, Science of The Total Environment volume 924, 171439
% see HaoEtAl2024SOC.xlsx
dSh = [6.863 -3.108 -0.047 -0.525 1.785 7.44 39 -9.97 -1.36 -0.32 18.77 5.099 -0.417 6.474 2.595 -0.32 -0.3 2.5 -0.9 5.68 -0.48 -1.47 0.87 -0.21 -1.25 -2.39 0.117 -0.22 -3.904 -2.955 0.174 -1.03 -0.415 0.166 0.825 -0.535 -1.94 0.36 6.86 -6.41 1.99 3.025 -1.3 1.425 -0.17 -10 -1.03 -2.384 -2.494 -10 7.41 -3.207 0.145 -0.4 -0.522 -1 -0.47 -4.06 0.005 15.37 -1.711 -1.18 -3.98 -0.71 1.39 4.29 -0.44 0.36];
MAP = [ 350 506 362 350 300 416 679 603 280 280 746 690 280 335 315 350 350 281 280 280 181 280 280 299 280 280 280 280 342 587 375 375 375 375 350 363 560 560 560 560 690 643 620 328 311 569 382 248 170 560 560 346 177.2 280 435 240 280 620 753 513 513 280 480 400 753 747 375 280];
i = find(MAP<850);
dSh = dSh(i)';  clear MAP i % dSh is also in MgC/ha

 dSr    = sort(dSr);  dSrs = dSr(round(length(dSr)*[.05 .1 .5 .9 .95]));
[dSq,i] = sort(dSq);  dSqs = dSq(round(length(dSq)*[.05 .1 .5 .9 .95])); durE = durE(i);
 dSh    = sort(dSh);  dShs = dSh(round(length(dSh)*[.05 .1 .5 .9 .95]));
            
clf

axes('Position',[.1 .32 .27 .35])
hold on
plot([1 1],dShs([1 5]),'-','Color',[.8 0 0]) % red  , Qu
plot([2 2],dSqs([1 5]),'-','Color',[0 0 .9]) % blue , Hao
plot([3 3],dSrs([1 5]),'-','Color',[0 .6 0]) % green, Ren
plot(1+.06*[-1 1],dShs(1)*[1 1],'-','Color',[.8 0 0])
plot(1+.06*[-1 1],dShs(5)*[1 1],'-','Color',[.8 0 0])
plot(2+.06*[-1 1],dSqs(1)*[1 1],'-','Color',[0 0 .9])
plot(2+.06*[-1 1],dSqs(5)*[1 1],'-','Color',[0 0 .9])
plot(3+.06*[-1 1],dSrs(1)*[1 1],'-','Color',[0 .6 0])
plot(3+.06*[-1 1],dSrs(5)*[1 1],'-','Color',[0 .6 0])
fill(1+.38*[-1 -1 1 1],dShs([2 4 4 2]),[.8 0 0],'EdgeColor',[.8 0 0])
fill(2+.38*[-1 -1 1 1],dSqs([2 4 4 2]),[0 0 .9],'EdgeColor',[0 0 .9])
fill(3+.38*[-1 -1 1 1],dSrs([2 4 4 2]),[0 .6 0],'EdgeColor',[0 .6 0])
scatter(1,dShs(3),22,'w','s','filled')
scatter(2,dSqs(3),22,'w','s','filled')
scatter(3,dSrs(3),22,'w','s','filled')
scatter(1,mean(dSh),12,.7*[1 1 1],'o','filled')
scatter(2,mean(dSq),12,.7*[1 1 1],'o','filled')
scatter(3,mean(dSr),12,.7*[1 1 1],'o','filled')
plot([0 5],[0 0],'k-')
ax = [ .5 3.4 min([dSqs;dShs;dSrs])-.6 max([dSqs;dShs;dSrs])+.3 ];
axis(ax)
set(gca,'XTick',1:3,'Xticklabel',[],'YTick',-15:5:15)
text(1,ax(3)-2,{'Hao et al.','2024'},'HorizontalAlignment','c')
text(2,ax(3)-2,{'Qu  et al.','2024'},'HorizontalAlignment','c')
text(3,ax(3)-2,{'Ren et al.','2024'},'HorizontalAlignment','c')
text(1,ax(4)+1,['{\itN} = ' int2str(length(dSh))],'HorizontalAlignment','c')
text(2,ax(4)+1,['{\itN} = ' int2str(length(dSq))],'HorizontalAlignment','c')
text(3,ax(4)+1,['{\itN} = ' int2str(length(dSr))],'HorizontalAlignment','c')
i = [ sprintf('%4.1f',median(dSh)) ', ' sprintf('%4.1f',mean(dSh)) ];
text(1,dShs(2)+1,i,'HorizontalAlignment','c','FontSize',8,'Color','w')
i = [ sprintf('%4.1f',median(dSq)) ', ' sprintf('%4.1f',mean(dSq)) ];
text(2,dSqs(2)+1,i,'HorizontalAlignment','c','FontSize',8,'Color','w')
i = [ sprintf('%4.1f',median(dSr)) ', ' sprintf('%4.1f',mean(dSr)) ];
text(3,dSrs(2)+1,i,'HorizontalAlignment','c','FontSize',8,'Color','w')

ylabel('\DeltaSOC, Mg ha^{-1}')

print -dpdf -painters -r350 dS.pdf

% %%%%%%%

dSq = sort(1e3*dSq./durE);  dSqs = dSq(round(length(dSq)*[.05 .1 .5 .9 .95]));
dSr = sort(1e3*dSr / 10 );  dSrs = dSr(round(length(dSr)*[.05 .1 .5 .9 .95]));
dSh = sort(1e3*dSh / 10 );  dShs = dSh(round(length(dSh)*[.05 .1 .5 .9 .95]));

dSc  = sort([ dSq ; dSr ; dSh ]);
dScs = dSc(round(length(dSc)*[.05 .1 .5 .9 .95]));

pnas14 = [ 215 14.8/(.56*.75*.2) ]; % kgCO2eq/kgBeefProtein, ours and pelletier's esstimates

load emissionComparison.mat CO2eqTotBeef
Eb = mean(CO2eqTotBeef,2); % beef's total emissions, kgCO2eq/kgProt

Nmc = length(Eb);  

% use PN18 to get both the alternatives' analog to Eb above
% (kgCO2eq/kgProt) and beef's land uses

% columns are:
%    1          2        3     4      5         6
% 5th pctl, 10th pctl, Mean, Median, 90th pctl, 95th pctl
load PooreNemececk Land Emissions
Land      =   10*Land;     %    m2-y/100gProt ->    m2-y/kgProt
Land      = 1e-4*Land;     %    m2-y/  kgProt ->    ha-y/kgProt
Emissions = 10*Emissions;  % kgCO2eq/100gProt -> kgCO2eq/kgProt
beefRland = .9*Land(1,4);  % ha-y/kgProt, only beef, exclude mean
Emissions = Emissions(:,[1:2 4:6]);  % exclude mean
Emissions = Emissions([4:5 7:20],:); % exclude beef/dairy beef,shrimps, fish

% get alternatives' emissions per kg protein
nf = 5;  clear Land          % non-beef food items in each MC realization
Nf = length(Emissions(:,1)); % total food items #

% we want Nmc random realization. To fairly combine alts' percentiles,
% we note that:
% p_{10,90} = 2p_{5,95}
% p_{50} = 10p_{5,95}
% so n_t = Nmc = n_5 + n_{10} + n_{50} + n_{90} + n_{95}
%          Nmc = n_5 +  2n_5  + 10 n_5 +  2n_5  +  n_5 = 10 n_5
% so n_5    = n_{95} \approx  62
% so n_{10} = n_{90}    =    125 and
%    n_{50}             =    625

Ea = zeros(Nmc,1);
for i = 1:62
  j = randperm(Nf,nf);  Ea(i) = mean(Emissions(j,1));
end
for i = 62+[1:125]
  j = randperm(Nf,nf);  Ea(i) = mean(Emissions(j,2));
end
for i = 62+125+[1:625]
  j = randperm(Nf,nf);  Ea(i) = mean(Emissions(j,3));
end
for i = 62+125+625+[1:125]
  j = randperm(Nf,nf);  Ea(i) = mean(Emissions(j,4));
end
for i = 62+125+625+125+1:Nmc
  j = randperm(Nf,nf);  Ea(i) = mean(Emissions(j,5));
end
Ea = Ea(randperm(Nmc,Nmc));  clear i j Emissions Nf nf Nmc

% find percent of pairs in each dataset whose corrected
% emission are below those of industiral beef
pq = zeros(1e4,1);
pr = zeros(1e4,1);
ph = zeros(1e4,1);
for i = 1:20:1e4
  pq(i+[0:19]) = Eb(randperm(length(Eb),20)) - beefRland.*dSq(randperm(length(dSq),20))*44/12;
  pr(i+[0:19]) = Eb(randperm(length(Eb),20)) - beefRland.*dSr(randperm(length(dSr),20))*44/12;
  ph(i+[0:19]) = Eb(randperm(length(Eb),20)) - beefRland.*dSh(randperm(length(dSh),20))*44/12;
end
i = find(pq<mean(pnas14));  pq = 100*length(i)/length(pq);
i = find(pr<mean(pnas14));  pr = 100*length(i)/length(pr);
i = find(ph<mean(pnas14));  ph = 100*length(i)/length(ph);
disp(['% net emissions smaller than US indisutrial beef, Qu : ' int2str(round(pq))])
disp(['% net emissions smaller than US indisutrial beef, Ren: ' int2str(round(pr))])
disp(['% net emissions smaller than US indisutrial beef, Hao: ' int2str(round(ph))])

Eb = sort(Eb);   Eb = Eb(round(length(Eb)*[.05 .1 .5 .9 .95]));
Ea = sort(Ea);   Ea = Ea(round(length(Ea)*[.05 .1 .5 .9 .95]));

s  = [ dShs*0 dShs dSqs dSrs dScs ]; % kgC/(ha y)
sm = [ 0 mean(dSh) mean(dSq) mean(dSr) mean(dSc) ];
s  = s*44/12;                   % kgC/ha-y -> kgCO2eq/ha-y
sd = beefRland.*s;              % ha-y/kgProg * kgCO2eq/ha-y -> kgCO2eq/kgProt
Ls = length(s(1,:));

ha = 'HorizontalAlignment';
fs = 'FontSize';
xv = [-1 -1 1 1];

au = {'Hao','Qu','Ren'};

clf

axes('Position',[.1 .32 .21 .5])

hold on

% industrial beef, Eshel et al PNAS 2014
pr = [.75 .08 .08];
h = fill(2+.46*xv,pnas14([1 2 2 1]),pr);
set(h,'EdgeColor',pr)
text(2,pnas14(2)+21,'U.S. beef',ha,'c',fs,9,'Color','w')

% alternatives' operational emissions
i = 2;
c = [.08 .5 .08];
h = fill(i+.46*xv,Ea([2 4 4 2]),c);
set(h,'EdgeColor',c)
plot([i i],Ea([1 2]),'-','Color',c)
plot([i i],Ea([4 5]),'-','Color',c)
plot(i+.1*[-1 1],Ea(5)*[1 1],'-','Color',c)
plot(i+.1*[-1 1],Ea(1)*[1 1],'-','Color',c)
text(i,Ea(3)+12,'alternatives',ha,'c',fs,8,'Color','w')

% all sequestration corrected combined results
c = [.53 .12 .47];
e = sort(Eb - sd(:,end));
h = fill(1+.46*xv,e([2 4 4 2]),c);
set(h,'EdgeColor',c)
plot([1 1],e(4:5),'-','Color',c)
plot([1 1],e(1:2),'-','Color',c)
plot(1+.1*[-1 1],e(5)*[1 1],'-','Color',c)
plot(1+.1*[-1 1],e(1)*[1 1],'-','Color',c)
text(1,395,'best','Color','w',ha,'c',fs,9)
text(1,365,'estimate','Color','w',ha,'c',fs,9)
text(1,335,'of modeled','Color','w',ha,'c',fs,9)
text(1,305,'grass fed','Color','w',ha,'c',fs,9)
text(1,275,'beef net','Color','w',ha,'c',fs,9)
text(1,245,'emissions','Color','w',ha,'c',fs,9)

ylabel('kg CO_{2eq} per kg protein')

i = Eb-sd+1;
axis([.45 2.46 0 max(i(:))])

text(.2,660,'{\bfa}',fs,12)
set(gca,'XTick',[])

axes('Position',[.37 .32 .35 .5])

hold on

% beef operational emissions minus assumed offsets
for i = 1:Ls-1
  % using beef's median rangeland use, left thin bars
  e = Eb - sd(:,i);
    c = [.45 .01 .71];
  if i==1;   x = i;  al = 1; else;    x = i+.2;  al = .75; end
  h = fill(x+.46*xv,e([2 4 4 2]),c);
  set(h,'EdgeColor',get(h,'FaceColor'),'EdgeAlpha',al,'FaceAlpha',al)
  plot([x x],e(4:5),'-','Color',c)
  plot([x x],e(1:2),'-','Color',c)
  plot(x+.1*[-1 1],e(5)*[1 1],'-','Color',c)
  plot(x+.1*[-1 1],e(1)*[1 1],'-','Color',c)
  scatter(x,e(3),12,'w','s','filled')
  text(x,360,int2str(i),'Color','w',ha,'c')
  if i>1
    text(x,e(4)+57,[au{i-1} ' et'],ha,'c','Color','w',fs,9)
    text(x,e(4)+25,'al. 2024',ha,'c','Color','w',fs,9)
  end
end

i = min(Eb-sd(:,1));
text(1,i- 20,'raw grass',ha,'c')
text(1,i- 50,'fed beef',ha,'c')
text(1,i- 80,'operational',ha,'c')
text(1,i-110,'emissions',ha,'c')

i = min(Eb-sd(:,3));
text(3.2,i- 30,'grass fed beef net (sequestration',ha,'c')
text(3.2,i- 60,'corrected) emissions using named',ha,'c')
text(3.2,i- 90,'sequestration dataset',ha,'c')

set(gca,'XTick',[1 2.2:4.2],'XTicklabel',[])

i = Eb-sd+1;
axis([.44 Ls-1+.7 0 max(i(:))])

disp(['Hao et al. seq. mean = ' int2str(round(mean(dSh))) ' MgC/(ha y)'])
disp(['Qu  et al. seq. mean = ' int2str(round(mean(dSq))) ' MgC/(ha y)'])
disp(['Ren et al. seq. mean = ' int2str(round(mean(dSr))) ' MgC/(ha y)'])
disp('--------------')

disp(['Hao et al. seq. median = ' int2str(round(median(dSh))) ' MgC/(ha y)'])
disp(['Qu  et al. seq. median = ' int2str(round(median(dSq))) ' MgC/(ha y)'])
disp(['Ren et al. seq. median = ' int2str(round(median(dSr))) ' MgC/(ha y)'])
disp('--------------')

i = [ sprintf('%4.1f',1e-3*s(1,2)) ',' sprintf('%4.1f',1e-3*s(5,2)) ];
disp(['Hao et al. seq. range = ' i ' MgC/(ha y)'])

i = ['[' sprintf('%4.1f',1e-3*s(1,3)) ',' sprintf('%4.1f',1e-3*s(5,3)) ']'];
disp(['Qu  et al. seq. range = ' i ' MgC/(ha y)'])

i = ['[' sprintf('%4.1f',1e-3*s(1,4)) ',' sprintf('%4.1f',1e-3*s(5,4)) ']'];
disp(['Ren  et al. seq. range = ' i ' MgC/(ha y)'])

text(.1,655,'{\bfb}',fs,12)

print -dpdf -painters -r350 emissionsPerkgProtWsequest2.pdf

clf

axes('Position',[.1 .32 .37 .5])

hold on

% industrial beef, Eshel et al PNAS 2014
h = fill([.5 .5 7 7],pnas14([1 2 2 1]),pr);
set(h,'EdgeColor',pr,'FaceAlpha',.7)
set(h,'EdgeColor',get(h,'FaceColor'),'EdgeAlpha',get(h,'FaceAlpha'))
plot([.5 7],mean(pnas14)*[1 1],'-','Color',pr,'LineWidth',1)
%text(Ls+1,pnas14(1)+53,'{\bfindustrial}',fs,8,ha,'c')
%text(Ls+1,pnas14(1)+21,'{\bfU.S. beef}',fs,8,ha,'c')
%scatter(Ls+1,,15,'w','s','filled')

dp  = [8 10 14];
fc  = 10./dp;
c   = [.6 0 .15];

% beef operational emissions minus assumed offsets
eh = Eb - sd(:,   2);
er = Eb - sd(:,Ls-1);
for j = 1:3
  h = fill(j+.46*xv,eh([2 4 4 2])*fc(j),c); set(h,'EdgeColor',get(h,'FaceColor'))
  scatter(j,eh(3)*fc(j),15,'w','s','filled')
  h = fill(3.3+j+.46*xv,er([2 4 4 2])*fc(j),c); set(h,'EdgeColor',get(h,'FaceColor'))
  scatter(3.3+j,er(3)*fc(j),15,'w','s','filled')
  text(    j,eh(2)*fc(j)-12,['{\itd} = ' int2str(dp(j)) ' y'],'Color','w',ha,'c',fs,7)
  text(3.3+j,er(2)*fc(j)-12,['{\itd} = ' int2str(dp(j)) ' y'],'Color','w',ha,'c',fs,7)
end
ymx = er(2)*fc(1);
text(2.0,32,{'Hao et.','al 2024'},ha,'c',fs,8)
text(5.3,32,{'Ren et.','al 2024'},ha,'c',fs,8)
axis([.4 6.9 0 ymx])
set(gca,'XTick',[2 5.3],'XTicklabel',[])
ylabel('net emissions, kg CO_{2eq} (kg protein)^{-1}')

print -dpdf -painters -r350 emissionsPerkgProtWsequestSensitivity.pdf
