# Supplementary material for: US grass-fed beef is as carbon intensive as industrial beef and ≈10-fold more intensive than common protein-dense alternatives
Source: Proc Natl Acad Sci U S A. 2025 Mar 17;122(12):e2404329122. doi: 10.1073/pnas.2404329122 (PMC11962457; doi:10.1073/pnas.2404329122)
Supplement: Supplementary file 5 — Code S01 (TXT) [file pnas.2404329122.sd04.txt]

% model beef

herd     = [ 100 0 4 0 0 ]; % 100 dams, 4 bulls
rprt     =   .1; % replacement rate, 10% per year
rp8      = rprt*.8; % assuming 80% of culled animals are healthy
bllrt    =    4; % bulls per 100 dams
FBWs.bll =  950; % bulls' assumed FBW                                  
FBWs.dam =  550; % dams'  assumed FBW                                  

GWP100 = 29.7e-3; % the older AR5 GWP PN18 used, and g -> kg

% get different ration qualities
Nm    = 15;
ME    = linspace(1.86,3.0,Nm);   load feedNutriDat D
A     = [ ones(length(D(:,1)),1) D(:,5) ];
x     = A\    D(:, 6);   NEm =     [ ones(Nm,1) ME' ]*x ;
x     = A\    D(:, 7);   NEg =     [ ones(Nm,1) ME' ]*x ;
x     = A\log(D(:,10));  fat = exp([ ones(Nm,1) ME' ]*x); clear A D x

AllCH4s = zeros(Nm,4)*nan;

for i = 1:Nm
  
  [FBW,~,CH4] = newerModel(FBWs,[ ME(i) NEm(i) NEg(i) fat(i) ]);

  if isstruct(FBW)
      
    tau     = length(FBW.hfr)/365; % heifer lifespan, y
    herd(2) = .5*herd(1)*rprt*(1+(1-rprt)^tau)/((1-rprt)^tau); % mean hefr #
    herd(3) = bllrt;
    tau = length(FBW.rpb)/365; % replacement bulls lifespan, y
    herd(4) = .5*herd(3)*rprt*(1+(1-rprt)^tau)/((1-rprt)^tau); % mean repBl #
    herd(5) = herd(1)*(1-rprt)-herd(2)-herd(4); % finishers
      
    % produced live weight beef assuming 80% of culled animals are healthy
    beef =             FBW.dam          *herd(1)*rp8 ; % culled dams
    beef = [ beef mean(FBW.hfr(366:end))*herd(2)*rp8]; % culled heifers
    beef = [ beef      FBW.bll          *herd(3)*rp8]; % culled bulls
    beef = [ beef mean(FBW.rpb(366:end))*herd(4)*rp8]; % culled rplcmntBlls
    beef = [ beef diff(FBW.grw([1 end]))*herd(5)    ]; % finsihers
    beefProt = sum(beef)*.56*.75*.2; % 56% dressing, 75% deboned, 20% prot

    disp([i round(100*beef(5)/sum(beef)) round(sum(beef))])
    
    % g CH4 the herd members produce per year 
    CH4s = [ herd(1)*    CH4.dam   ; ... % dams
             herd(2)*sum(CH4.hfr)  ; ... % heifers
             herd(3)*    CH4.bll   ; ... % bulls
             herd(4)*sum(CH4.rpb)  ; ... % bull replacement
             herd(5)*sum(CH4.grw) ];    % finishers

    % combine bulls and their rpelacements
    CH4s(3) = sum(CH4s(3:4));   CH4s = CH4s([1:3 5]);
                                             
    % NASEM16-calculated CH4-related kgCO2eq/kgBeefProtein
    AllCH4s(i,:) = CH4s*GWP100/beefProt; 

  end
end

% amplify CH4BF so it includes also CO2+N2O, guided by PN18's fig S7
% fm = [44 85]+[.5  7]; % beef's CH4 percentage in total CO2eq, fig S7i
% fm = .01*fm.*[1.2 .8]; % narrowed range of observed methane fraction
f1 = linspace(.90,.50,Nm);
fm = linspace(.85,.45,Nm);
f3 = linspace(.80,.40,Nm);
NonCH4 =          sum(AllCH4s,2) .* (1-f1')./f1'  ;
NonCH4 = [ NonCH4 sum(AllCH4s,2) .* (1-fm')./fm' ];
NonCH4 = [ NonCH4 sum(AllCH4s,2) .* (1-f3')./f3' ];

% get alternatives' emissions
% PN18 is kgCO2eq/100gProt, with columns:
%    1          2        3     4      5         6
% 5th pctl, 10th pctl, Mean, Median, 90th pctl, 95th pctl
load PooreNemececk Emissions
% convert per 100 g proteinto per kg protein
Emissions = 10*Emissions; % kgCO2eq/100gProt -> kgCO2eq/kgProt
Emissions = Emissions([ 4:5 7:end ],:); % eliminate some foods
Emissions = max(0,Emissions); % eliminate the silly negative value for almonds
altse = zeros(1,1500);  
for i = 1:1e3 % median
  j = randperm(length(Emissions(:,4)),5);
  altse(i) = mean(Emissions(j,4)); % alts' emissions, kgCOeq/kgProt 
end
for i = 1:200 % 10th & 90th rcntl
  j = randperm( length(Emissions(:,2)),5);
  altse(1000+i) = mean(Emissions(j,2)); % alts' emissions, kgCOeq/kgProt 
  j = randperm( length(Emissions(:,5)),5);
  altse(1200+i) = mean(Emissions(j,5)); % alts' emissions, kgCOeq/kgProt 
end
for i = 1:50 % 5th & 95th rcntl
  j = randperm( length(Emissions(:,1)),5);
  altse(1400+i) = mean(Emissions(j,1)); % alts' emissions, kgCOeq/kgProt 
  j = randperm( length(Emissions(:,6)),5);
  altse(1450+i) = mean(Emissions(j,6)); % alts' emissions, kgCOeq/kgProt 
end
altse = sort(altse);  clear Emissions
altse = altse(round(length(altse)*[ .05 .1 .5 .9 .95 ]));

% total (w CO2+N2O)
All = [ AllCH4s NonCH4(:,2) ];

clear i* j b* f* h* x* E* NE* Ng tau A D* G* I* F* CH* rp*

% colormap
cl = [ 252 25 0 ; 255 119 0 ; 235 171 0 ; 221 160 221 ]/255; % CH4 cattle subpopulations
cl = [ cl ; .12 .57 1 ];                                     % blue for non-CH4 up top

x  = .46*[-1 -1 1 1];
y  =     [ 0 1 1 0 ];

ha = 'HorizontalAlignment';
va = 'VerticalAlignment';
nr = 'Normalized';
ec = 'EdgeColor';
lw = 'LineWidth';
fs = 'FontSize';
rt = 'Rotation';
un = 'Units';

k =  [ 1 5 length(AllCH4s(:,1)) ];

clf
  
axes('Position',[.1 .35 .1 .5])
hold on

% alternatives' emission
i = fill(1+x,altse([2 4 4 2]),[.08 .5 .08]);
set(i,ec,get(i,'FaceColor'))
plot([1 1],altse([1 2]),'-','Color',get(i,'FaceColor'))
plot([1 1],altse([4 5]),'-','Color',get(i,'FaceColor'))
plot(1+.09*[-1 1],altse(1)*[1 1],'-','Color',get(i,'FaceColor'))
plot(1+.09*[-1 1],altse(5)*[1 1],'-','Color',get(i,'FaceColor'))
text(1,altse(3)+14,'non beef',ha,'c',fs,8,'Color','w')
text(1,altse(3)-3,' alternatives',ha,'c',fs,8,'Color','w')

% US industrial beef range, with upper end  our PNAS results (SI) and lower bound
% Pelettier's feedlot results
yus = [215 14.8*[1 1]/(.56*.75*.2) 215];
xus = 1+[ x(2)*[1 1] x(3)*[1 1]];
i   = fill(xus,yus,[.75 .08 .08]);
set(i,ec,[.75 .08 .08])
text(1,yus(1)-12,'industrial',fs,8,ha,'c','Color','w')
text(1,yus(1)-29,'U.S. beef',fs,8,ha,'c','Color','w')

% our modeled grass fed beef whole range
totE = sum(AllCH4s(k,:),2) + NonCH4(k,:);
yh   = [ min(totE(:,2))  max(totE(:,2))*[1 1] min(totE(:,2)) ];
i    = fill(xus,yh,[.45 .01 .71]);
set(i,ec,[.45 .01 .71])
plot([1 1],[min(totE(:)) min(yh)],'k-')
plot([1 1],[max(totE(:)) max(yh)],'k-')
plot(1+.1*[-1 1],min(totE(:))*[1 1],'k-')
plot(1+.1*[-1 1],max(totE(:))*[1 1],'k-')
text(1,296,'modeled',ha,'c',fs,8,'Color','w')
text(1,280,'grass',ha,'c',fs,8,'Color','w')
text(1,264,'fed beef',ha,'c',fs,8,'Color','w')

axis([.45 1.48 -5 350])
text(.05,.99,'{\bfa}',un,nr,fs,12)
set(gca,'XTick',[])
text(1.,-29,{'emission','comparison'},ha,'c')
ylabel('kg CO_{2eq} per kg protein')

axes('Position',[.25 .35 .28 .5]) % 3 grass fed beef bars
hold on
 
for i = 1:3
  for j = 1:length(All(1,:))
    y = [ sum(All(k(i),1:j-1))  sum(All(k(i),1:j)) ];
    fill(i+x,[y fliplr(y)],cl(j,:),ec,cl(j,:),'FaceAlpha',.8,'EdgeAlpha',.8)
  end
  % whisker
  plot([i i],sum(AllCH4s(k(i),:))+NonCH4(k(i),[1 3]),'k-') 
  plot(i+.1*[-1 1],sum(AllCH4s(k(i),:))+NonCH4(k(i),1)*[1 1],'k-') 
  plot(i+.1*[-1 1],sum(AllCH4s(k(i),:))+NonCH4(k(i),3)*[1 1],'k-')
  % ME
  text(i,-17,sprintf('%3.1f',ME(k(i))),ha,'c')
end

% annotations
ty = {'cows CH_4','heifers CH_4','bulls CH_4','finishers CH_4','non CH_4'};   
text(1, 53,'cows'     ,ha,'c',va,'m',fs,8)
text(1, 36,'CH_4'     ,ha,'c',va,'m',fs,8)
text(1,207,'finishers',ha,'c',va,'m',fs,8)
text(1,190,'CH_4'     ,ha,'c',va,'m',fs,8)
text(1,287,'CO_2+N_2O',ha,'c',va,'m',fs,8)
text(1.02,108,'heifers CH_4',ha,'c',va,'m',fs,8)

% whole plot attributes
axis([.45 3.48 -5 350])
set(gca,'XTick',1:3,'XTicklabel',[])
text(2.,-32,"metabolizable energy of grass",ha,'c')
text(2.,-49," fed beef's rations, Mcal per dry kg",ha,'c')
text(.03,.99,'{\bfb}',un,nr,fs,12)

print -dpdf -r350 -painters basicHerd3bars.pdf
