# Supplementary material for: US grass-fed beef is as carbon intensive as industrial beef and ≈10-fold more intensive than common protein-dense alternatives
Source: Proc Natl Acad Sci U S A. 2025 Mar 17;122(12):e2404329122. doi: 10.1073/pnas.2404329122 (PMC11962457; doi:10.1073/pnas.2404329122)
Supplement: Supplementary file 6 — Code S03 (TXT) [file pnas.2404329122.sd05.txt]

function [FBW,DMI,CH4] = newerModel(FBWs,nutri);

% input argument nutri is the 4-vector [ ME NEma NEga fatFraction ]

%FBWs.bll = 1300; % bulls' assumed FBW                                  
%FBWs.dam =  550; % dams'  assumed FBW                                  
%FBWs.hfr =  350; % assumed minimal FBW for heifer pregnancy to commence

% Inputs:
% FBWs = assumed FBWs; structure
% nutri = the ME, NEm and NEg of the considered diet

FBWbll   = FBWs.bll; % bulls' assumed FBW 
FBWdam   = FBWs.dam; % dams'  assumed FBW 
FBWhfrth = FBWdam*.57; % assumed minimal FBW for heifer pregnancy to commence

ME     = nutri(1);
DE     = (.3+ME)/.96; % Galyean,Cole,Tedeschi,Branine2016, 10.2527/jas.2015-0223
NEma   = nutri(2); if NEma<1; div=.95; else; div=NEma; end % NASEM16 eq 19-90
NEga   = nutri(3);
NEma2  = NEma*NEma;  clear weights D items Vars
fat    = nutri(4)*.01; % fat fraction, aka ether extract, %DM/100

fat3   = .1 - 244.8*fat*fat*fat;

SBWfac =  .96;          % SBW = FBW*SBWfac, NASEM2016 p 862
S2Efac = .891;          % SBW -> EBW = SBW*S2Efac, NASEM2016 p 1629
EBWfac = SBWfac*S2Efac; % EBW = FBW*EBWfac, NASEM2016 p 945, 1628-9
a1     = .077;          % fasting heatProdCoef, Mcal/kg^.75, NASEM2016 eq 19-2

% %%%%%%%%%%%%%%%%%
% growing animals
% %%%%%%%%%%%%%%%%%

Nt     = 1460; % daily steps; 4 y
FBWgrw = zeros(Nt,1);  FBWgrw(1) = 36; % Herford newborn calf weight, kg
DMIgrw = zeros(Nt,1);

% start with 0-220 days, based on
% Tedeschi and Fox 2009: Predicting milk and forage intake of nursing
% calves, Journal of Animal Science Vol. 87, Iss. 10 (Oct), 3380-3391,
% 10.2527/jas.2009-2014
% and on
% Lancaster et al 2021, Journal of Animal Science, 2021,
% Vol. 99, No. 2, 1–19, doi:10.1093/jas/skaa406

mdm = .18;      % milk's dry matter content, per Tedeschi and Fox 2009

% energy in milk assuming 4% fat and 8% non-fat solids, NASEM eq 19-24 p 1623
Em  = .092*4 + .049*8 - .0569; % Mcal/kg milk

d   = [1:Nt]'; % days since birth
dwean = 220; % assumed herd-mean weaning day

% milk yield: Tedeschi and Fox 2009 recasting (eq 2-7) of the Wood model
% which lancester et al 2021 say is slightly better than NASEM 2016
PML = 7; % peak milk intake, kg/d (Tedeschi and Fox 2009 fig 1A)
YP  = (.125*5+.375)*PML; % essentially the same formulation is also
L   = YP + 40;           % in NASEM2016 pp 1626-1628
A   = 5.3 - .075*L;
b   = (log(10)-log(A))/(log(L+14)-1);
c   = b/(L+14);
MYt = .1*A*(d(1:dwean)+14).^b .* exp(-c*(d(1:dwean)+14)) * YP;
[mmx,dmmx] = max(MYt);

if 1<0
  clf
  axes('Position',[.1 .5 .5 .3]);  clear a b c A L YP 
  hold on
  plot(d(1:dwean),MYt,'-k',[200 200],[0 MYt(201)],'k--')
  plot([180 200],MYt(201)*[1 1],'k--')
  xlabel('days on milk since calving')
  ylabel('milk yield, wet kg d^{-1}')
  set(gca,'Box','off')
  text( 4,MYt(  1)+.1,[sprintf('%3.1f',MYt(  1)*mdm) ' kg DM d^{-1}'], ...
        'Rotation',-24)
  text(178,MYt(201),[sprintf('%3.1f',MYt(201)*mdm) ' kg DM d^{-1}'], ...
       'HorizontalAlignment','r')
  plot([dmmx dmmx],mmx-[.9 0],'k--')
  text(dmmx,mmx-1.1,['day ' int2str(dmmx)],'HorizontalAlignment','c')
  plot(dmmx+[0 55],[mmx mmx],'k--')
  text(dmmx+56,mmx+.1,[sprintf('%3.1f',mmx*mdm) ' kg DM d^{-1}'])
  axis([0 dwean 2 max(MYt)+.1])
  print -dpdf -r350 -painters milkYield.pdf
end

% For mixed sex growing animals
DMIgrw = zeros(Nt,1); 
FBWgrw = zeros(Nt,1); FBWgrw(1) = 35; % assumed birth weight, kg
CH4grw = zeros(Nt,1); 

% calves: birth to weaning at age dwean
for i = 2:dwean
  BW      = FBWgrw(i-1); 
  SBW     = FBWgrw(i-1)*SBWfac;  % NASEM2016 p 862
  EBW     = FBWgrw(i-1)*EBWfac;
  MW      = SBW^.75;               % NASEM2016 eq 19-1 p 1614
  % use Tedeschi and Fox 2009 eqs 17 and 19
  DEI = -2.127 + .318*mmx + .0978*BW - .00287*mmx*BW;
  DMIgrw(i) = max(0, (DEI - Em*MYt(i))/DE );
  % FoxEtAl2004 tab 2 eq 1 w BCS = 5, no heat & cold stress, no activity
  NEmr    = MW*a1;               % NASEM2016 eq 19-1 p 1614
  RE      = Em*MYt(i) + (DMIgrw(i)-NEmr/NEma)*NEga  ;
  % rearranging Lancaster et al 2021 eq 13 table A3 w .266 MJ = .635 Mcal
  EWG     = (RE/(.0635*EBW^.75))^(-1.097);
  ADG     = EWG/EBWfac;
  FBWgrw(i) = FBWgrw(i-1) + ADG;
  % enteric methane production, gCH4/day, HFOR, Escobar-Bahamondes P.,
  % Oba M., and Beauchemin K.A. 2017. Universally applicable methane
  % prediction equations for beef cattle fed high- or low-forage
  % diets. Can. J. Anim. Sci. 97: 83–94.
  CH4grw(i) = 71.5 + .12*FBWgrw(i) + DMIgrw(i)^3 * fat3;
end

ADTV = .94; % NASEM2016 table 19-6 p 1650

% for heifers                  % for replacement bulls 
DMIhfr = DMIgrw;               DMIrpb = DMIgrw;        
FBWhfr = FBWgrw;               FBWrpb = FBWgrw;        
CH4hfr = CH4grw;               CH4rpb = CH4grw;        

% rest of year 1
SEX      = 1.075; % NASEM2016 p 1615 assuming 50:50 M:F in the herd
eqSBWfac = 462/(630*SBWfac);                 % NASEM2016 eq 19-44

% make a smooth NEmfac ( NASEM2016 eq 19-88,89) so as to avoid unrealistic kink at day = 365
i          = zeros(1,1800);
i( 1 :335) = .1128;
i(395:end) = .0869;
i(336:394) = linspace(.1128,.0869,length(336:394));
j          = conv(i(310:420),[1 2 3 2 1]/9);
j          = j(3:end-2);
i(320:410) = j(11:end-10);
NEmfac = (.2435*NEma - .0466*NEma2 - i)/div; % NASEM2016 eq 19-89 p 1646

DMIppfac = .012425 + .019218*NEma - .007259*NEma*NEma; % eq 19-91,92

for i = dwean+1:365
  % mixed, for generic finishers 
  SBW       = FBWgrw(i-1)*SBWfac;    % NASEM2016 p 862
  MW        = SBW^.75;               % NASEM2016 eq 19-1 p 1614
  NEmr      = MW*a1*SEX;             % NASEM2016 eqs 19-2,3,4, no frills
  FFM       = NEmr/NEma;             % NASEM2016 eq 19-5 
  DMIgrw(i) = MW*NEmfac(i)*ADTV;     % NASEM2016 eq 19-89
  eqSBW     = SBW*eqSBWfac;          % NASEM2016 eq 19-46 
  if eqSBW>350                       % BFAT, NASEM2016 eqs 19-91 and -100
    DMIgrw(i) = DMIgrw(i)*(.7714+.00196*eqSBW-.00000371*eqSBW*eqSBW);
  end
  eqEBW     = eqSBW*S2Efac;
  DMIgrw(i) = max(DMIgrw(i),FFM);
  RE        = (DMIgrw(i)-FFM)*NEga;           % NASEM2016 eq 19-48
  EWG       = 12.341*eqEBW^(-.6837)*RE^.9116; % NASEM2016 eq 12-7 p 948
  SWG       = EWG/.96;                        % NASEM2016 eq 19-50 p 1629
  ADG       = SWG/SBWfac;
  FBWgrw(i) = FBWgrw(i-1) + ADG;
  CH4grw(i) = 71.5 + .12*FBWgrw(i) + DMIgrw(i)^3 * fat3;
  % females only, for replacement heifers
  SBW       = FBWhfr(i-1)*SBWfac;    % NASEM2016 p 862
  MW        = SBW^.75;               % NASEM2016 eq 19-1 p 1614
  NEmr      = MW*a1;                 % NASEM2016 eqs 19-2,3,4, no frills
  FFM       = NEmr/NEma;             % NASEM2016 eq 19-5 
  DMIhfr(i) = SBW*DMIppfac*ADTV;     % NASEM2016 eq 19-92
  DMIhfr(i) = max(DMIhfr(i),FFM);
  RE        = (DMIhfr(i)-FFM)*NEga;  % NASEM2016 eq 19-48
  EWG       = 12.341*eqEBW^(-.6837)*RE^.9116; % NASEM2016 eq 12-7 p 948
  SWG       = EWG/.96;                        % NASEM2016 eq 19-50 p 1629
  ADG       = SWG/SBWfac;
  % assume that if heifer is gaining too much weight, her feed is restricted.
  % if more than 700 g/day, make a linear rise to an earliest
  % acceptable 1st calving of 2 y
  if mean(diff(FBWhfr(i-4:i-1)))>=.7
    ADG = min( ADG, ((FBWdam*.9-FBWhfr(i-1))/(731-i)) );
    SWG       = ADG*SBWfac;
    DMIhfr(i) = SBW*DMIppfac*ADTV; % NASEM2016 eq 19-92
    FBWhfr(i) = FBWhfr(i-1) + ADG;
    SBW       = FBWhfr(i)*SBWfac;  % NASEM2016 p 862
    DMIhfr(i) = SBW*DMIppfac*ADTV;
  else
    FBWhfr(i) = FBWhfr(i-1)+ADG;
  end
  CH4hfr(i) = 71.5 + .12*FBWhfr(i) + DMIhfr(i)^3 * fat3;
  % males only, for replacement bulls
  SBW       = FBWrpb(i-1)*SBWfac;    % NASEM2016 p 862
  MW        = SBW^.75;               % NASEM2016 eq 19-1 p 1614
  NEmr      = MW*a1*1.15;            % NASEM2016 eqs 19-2,3,4, no frills
  FFM       = NEmr/NEma;             % NASEM2016 eq 19-5 
  DMIrpb(i) = MW*NEmfac(i)*ADTV;     % NASEM2016 eq 19-89
  eqSBW     = SBW*eqSBWfac;          % NASEM2016 eq 19-46
  if eqSBW>350                       % BFAT, NASEM2016 eqs 19-91 and -100
    DMIrpb(i) = DMIrpb(i)*(.7714+.00196*eqSBW-.00000371*eqSBW*eqSBW);
  end
  eqEBW     = eqSBW*S2Efac;
  DMIrpb(i) = max(DMIrpb(i),FFM);
  RE        = (DMIrpb(i)-FFM)*NEga;           % NASEM2016 eq 19-48
  EWG       = 12.341*eqEBW^(-.6837)*RE^.9116; % NASEM2016 eq 12-7 p 948
  SWG       = EWG/.96;                        % NASEM2016 eq 19-50 p 1629
  ADG       = SWG/SBWfac;
  FBWrpb(i) = FBWrpb(i-1) + ADG;
  CH4rpb(i) = 71.5 + .12*FBWrpb(i) + DMIrpb(i)^3 * fat3;
end

% still growing, year>1
for i = 366:Nt
  % mixed, for generic finishers 
  SBW       = FBWgrw(i-1)*SBWfac;    % NASEM2016 p 862
  MW        = SBW^.75;               % NASEM2016 eq 19-1 p 1614    
  NEmr      = MW*a1*SEX;             % NASEM2016 eqs 19-2,3,4, no frills
  FFM       = NEmr/NEma;             % NASEM2016 eq 19-5 
  DMIgrw(i) = MW*NEmfac(i)*ADTV;     % NASEM2016 eq 19-89
  eqSBW     = SBW*eqSBWfac;          % NASEM2016 eq 19-46
  if eqSBW>350                       % BFAT, NASEM2016 eqs 19-91 and -100
    DMIgrw(i) = DMIgrw(i)*(.7714+.00196*eqSBW-.00000371*eqSBW*eqSBW);
  end
  eqEBW     = eqSBW*S2Efac;
  DMIgrw(i) = max(DMIgrw(i),FFM);
  RE        = (DMIgrw(i)-FFM)*NEga;           % NASEM2016 eq 19-48
  EWG       = 12.341*eqEBW^(-.6837)*RE^.9116; % NASEM2016 eq 12-7 p 948
  SWG       = EWG/.96;                        % NASEM2016 eq 19-50 p 1629
  ADG       = SWG/SBWfac;
  FBWgrw(i) = FBWgrw(i-1) + ADG;
  CH4grw(i) = 71.5 + .12*FBWgrw(i) + DMIgrw(i)^3 * fat3;
  % females only, for replacement heifers
  if FBWhfr(i-1)<FBWhfrth
    SBW       = FBWhfr(i-1)*SBWfac;    % NASEM2016 p 862
    MW        = SBW^.75;               % NASEM2016 eq 19-1 p 1614
    NEmr      = MW*a1;                 % NASEM2016 eqs 19-2,3,4, no frills
    FFM       = NEmr/NEma;             % NASEM2016 eq 19-5 
    DMIhfr(i) = SBW*DMIppfac*ADTV;     % NASEM2016 eq 19-92
    eqSBW     = SBW*eqSBWfac;          % NASEM2016 eq 19-46
    if eqSBW>350                       % BFAT, NASEM2016 eqs 19-91 and -100
      DMIhfr(i) = DMIhfr(i)*(.7714+.00196*eqSBW-.00000371*eqSBW*eqSBW);
    end
    eqEBW     = eqSBW*S2Efac;
    DMIhfr(i) = max(DMIhfr(i),FFM);
    RE        = (DMIhfr(i)-FFM)*NEga;           % NASEM2016 eq 19-48
    EWG       = 12.341*eqEBW^(-.6837)*RE^.9116; % NASEM2016 eq 12-7 p 948
    SWG       = EWG/.96;                        % NASEM2016 eq 19-50 p 1629
    ADG       = SWG/SBWfac;
    % assume that if mature heifers are gaining too much weight, their feed
    % is restricted.
    % if more than 700 g/day, make a linear rise to a 1st calving of 2 y
    if mean(diff(FBWhfr(i-4:i-1)))>.7 & FBWhfr(i-1)<FBWhfrth
      ADG = min( ADG, ((FBWdam*.9-FBWhfr(i-1))/(731-i)) );
      SWG       = ADG*SBWfac;
      DMIhfr(i) = SBW*DMIppfac*ADTV; % NASEM2016 eq 19-92
      FBWhfr(i) = FBWhfr(i-1) + ADG;
      SBW       = FBWhfr(i)*SBWfac;  % NASEM2016 p 862
      DMIhfr(i) = SBW*DMIppfac*ADTV;
    else
      FBWhfr(i) = FBWhfr(i-1)+ADG;
    end
    CH4hfr(i) = 71.5 + .12*FBWhfr(i) + DMIhfr(i)^3 * fat3;
  end
  % males only, for replacement bulls
  SBW       = FBWrpb(i-1)*SBWfac;    % NASEM2016 p 862
  MW        = SBW^.75;               % NASEM2016 eq 19-1 p 1614
  NEmr      = MW*a1*1.15;            % NASEM2016 eqs 19-2,3,4, no frills
  FFM       = NEmr/NEma;             % NASEM2016 eq 19-5 
  DMIrpb(i) = MW*NEmfac(i)*ADTV;     % NASEM2016 eq 19-89
  eqSBW     = SBW*eqSBWfac;          % NASEM2016 eq 19-46
  if eqSBW>350                       % BFAT, NASEM2016 eqs 19-91 and -100
    DMIrpb(i) = DMIrpb(i)*(.7714+.00196*eqSBW-.00000371*eqSBW*eqSBW);
  end
  eqEBW     = eqSBW*S2Efac;
  DMIrpb(i) = max(DMIrpb(i),FFM);
  RE        = (DMIrpb(i)-FFM)*NEga;           % NASEM2016 eq 19-48
  EWG       = 12.341*eqEBW^(-.6837)*RE^.9116; % NASEM2016 eq 12-7 p 948
  SWG       = EWG/.96;                        % NASEM2016 eq 19-50 p 1629
  ADG       = SWG/SBWfac;
  FBWrpb(i) = FBWrpb(i-1) + ADG;
  CH4rpb(i) = 71.5 + .12*FBWrpb(i) + DMIrpb(i)^3 * fat3;
  % time to break?
  if FBWrpb(i)>FBWbll & FBWgrw(i)>700 & FBWhfr>FBWhfrth
    break
  end
end

% are heifers at their threshold?
if FBWhfr(end)>FBWhfrth
  i3     = 1:max(find(FBWhfr<FBWhfrth));
  FBWhfr = FBWhfr(i3);
  DMIhfr = DMIhfr(i3);
  CH4hfr = CH4hfr(i3);
else
  % grow replacement heifers more
  i      = length(FBWhfr);
  FBWhfr = [ FBWhfr ; zeros(450,1) ];
  DMIhfr = [ DMIhfr ; zeros(450,1) ];
  CH4hfr = [ CH4hfr ; zeros(450,1) ];
  for i = i+[1:450]
    SBW       = FBWhfr(i-1)*SBWfac;    % NASEM2016 p 862
    MW        = SBW^.75;               % NASEM2016 eq 19-1 p 1614
    NEmr      = MW*a1;                 % NASEM2016 eqs 19-2,3,4, no frills
    FFM       = NEmr/NEma;             % NASEM2016 eq 19-5 
    DMIhfr(i) = SBW*DMIppfac*ADTV;        % NASEM2016 eq 19-92
    eqSBW     = SBW*eqSBWfac;          % NASEM2016 eq 19-46
    if eqSBW>350                       % BFAT, NASEM2016 eqs 19-91 and -100
      DMIhfr(i) = DMIhfr(i)*(.7714+.00196*eqSBW-.00000371*eqSBW*eqSBW);
    end
    eqEBW     = eqSBW*S2Efac;
    RE        = max(0,(DMIhfr(i)-FFM)*NEga);    % NASEM2016 eq 19-48
    EWG       = 12.341*eqEBW^(-.6837)*RE^.9116; % NASEM2016 eq 12-7 p 948
    SWG       = EWG/.96;                        % NASEM2016 eq 19-50 p 1629
    ADG       = SWG/SBWfac;
    % assume that if heifer is gaining too much weight, her feed is restricted.
    % if more than 700 g/day, make a linear rise to an the earliest
    % acceptable 1st calving of 2 y
    if mean(diff(FBWhfr(i-4:i-1)))>.7
      ADG       = min( ADG, ((FBWdam*.9-FBWhfr(i-1))/(731-i)) );
      SWG       = ADG*SBWfac;
      DMIhfr(i) = SBW*DMIppfac*ADTV; % NASEM2016 eq 19-92
      FBWhfr(i) = FBWhfr(i-1) + ADG;
      SBW       = FBWhfr(i)*SBWfac;  % NASEM2016 p 862
      DMIhfr(i) = SBW*DMIppfac*ADTV;
    else
      FBWhfr(i) = FBWhfr(i-1)+ADG;
    end
    CH4hfr(i) = 71.5 + .12*FBWhfr(i) + DMIhfr(i)^3 * fat3;
    if FBWhfr(i)>FBWhfrth; break; end
  end
end

% replacement heifers whose pregnancy begins on 1st day over FBWhfrth
Ndp    = 280; % gestation period
pregd0 = min(find(FBWhfr>FBWhfrth));
if isempty(pregd0)
  CH4 = -9;
  FBW = -9;
  DMI = -9;
  return
end

% make replacement bulls at most .9FBW.bll kg
i      = find(FBWrpb>(.9*FBWbll));
if isempty(i); i1 = 1:length(FBWrpb); else; i1 = 1:i(1); end
FBWrpb = FBWrpb(i1);
DMIrpb = DMIrpb(i1);
CH4rpb = CH4rpb(i1);

% make slaughter weight at most 650 kg
i      = find(FBWgrw>650);
if isempty(i); i2 = 1:length(FBWgrw); else; i2 = 1:i(1); end
FBWgrw = FBWgrw(i2);
DMIgrw = DMIgrw(i2);
CH4grw = CH4grw(i2);

j      = 1:Ndp;
NEy    = .05855 - .0000996*j;             % NASEM2016 eq 19-37 p 1627
NEy    = NEy.*exp(.0323*j-.0000275*j.*j); % NASEM2016 eq 19-37 p 1627
NEy    = NEy*1e-3;                        % NASEM2016 eq 19-37 p 1627
MEy    = NEy/.13;                         % NASEM2016 eq 19-38 p 1627  
CW     = exp(.02*j - .0000143*j.*j);      % NASEM2016 eq 13-27
CW     = FBWhfr(1)*.01828*CW;             % NASEM2016 eq 13-27
for i = pregd0+[1:Ndp]
  j         = i - pregd0;
  FFP       = MEy(j)/ME;                 % NASEM2016 eq 19-39 p 1627
  SBW       = FBWhfr(i-1)*SBWfac;        % NASEM2016 p 862
  MW        = (SBW-CW(j))^.75;           % NASEM2016 eq 19-1 p 1614
  NEmr      = MW*a1 + .6*MEy(j);         % NASEM2016 eq 19-42 p 1628
  FFM       = NEmr/NEma;                 % NASEM2016 eq 19-5 
  DMIhfr(i) = SBW*DMIppfac*ADTV;         % NASEM2016 eq 19-92
  RE        = max(0,(DMIhfr(i)-FFM-FFP)*NEga);  % NASEM2016 eq 19-48
  eqSBW     = SBW*eqSBWfac;              % NASEM2016 eq 19-46
  if eqSBW>350                           % BFAT, NASEM2016 eqs 19-91 and -100
    DMIhfr(i) = DMIhfr(i)*(.7714+.00196*eqSBW-.00000371*eqSBW*eqSBW);
  end
  eqEBW     = eqSBW*S2Efac;
  EWG       = 12.341*eqEBW^(-.6837)*RE^.9116; % NASEM2016 eq 12-7 p 948
  SWG       = EWG/.96;                        % NASEM2016 eq 19-50 p 1629
  ADG       = SWG/SBWfac;
  FBWhfr(i) = FBWhfr(i-1)+ADG;
  CH4hfr(i) = 71.5 + .12*FBWhfr(i) + DMIhfr(i)^3 * fat3;
end
FBWhfr = FBWhfr(1:i);
DMIhfr = DMIhfr(1:i);
CH4hfr = CH4hfr(1:i);

% dams, NASEM2016 eqs 19-94,95 p 1649. Feed needs of 1 cow for 1 year
SBW     = FBWdam*SBWfac;     % NASEM2016 p 862
MW      = SBW^.75;           % NASEM2016 eq 19-1 p 1614
% days 1- 85, lactating, not pregnant, 85 days
DMIdam =            MW*(.0384 +.04997*NEma^2)/div + .2*MYt(  1: 85)  ;
% days 86-178: lactating, 1st trimester pregant, 93 days
DMIdam = [ DMIdam ; MW*(.0384 +.04997*NEma^2)/div + .2*MYt( 86:178) ];
% days 179-220, later pregancy, late lactation, drying on day 220, 42 days
DMIdam = [ DMIdam ; MW*(.04631+.04997*NEma^2)/div + .2*MYt(179:end) ];
% days 221-365 rest of pregnancy until next calving, 145 days
DMIdam = [ DMIdam ; MW*(.04631+.04997*NEma^2)/div + zeros(365-220,1) ];
CH4dam = sum(71.5 + .12*FBWdam + DMIdam.^3 *fat3);
DMIdam = sum(DMIdam); 

% bulls
SBW     = FBWbll*SBWfac;     % NASEM2016 p 862
MW      = SBW^.75;           % NASEM2016 eq 19-1 p 1614
DMIbll  = MW*a1;
CH4bll  = 365*(71.5 + .12*FBWbll + DMIbll^3 * fat3 );
DMIbll  = 365*DMIbll;

DMI     = struct;     FBW     = struct;     CH4     = struct;
DMI.grw = DMIgrw;     FBW.grw = FBWgrw;     CH4.grw = CH4grw;
DMI.hfr = DMIhfr;     FBW.hfr = FBWhfr;     CH4.hfr = CH4hfr;
DMI.dam = DMIdam;     FBW.dam = FBWdam;     CH4.dam = CH4dam;
DMI.rpb = DMIrpb;     FBW.rpb = FBWrpb;     CH4.rpb = CH4rpb;
DMI.bll = DMIbll;     FBW.bll = FBWbll;     CH4.bll = CH4bll;

% whos *rpb *grw *hfr *dam *rpb *bll
end
